# Supplementary material for: BBS8-dependent ciliary Hedgehog signaling governs cell fate in the white adipose tissue
Source: EMBO J. 2025 Aug 20;44(19):5315–36. doi: 10.1038/s44318-025-00524-y (PMC12489102; doi:10.1038/s44318-025-00524-y)
Supplement: Supplementary file 3 — Dataset EV1 [file 44318_2025_524_MOESM3_ESM.xlsx]

## Sheet: Bbs8_KO_P1...Bbs8_WT_P1
rank.id	Comparison	Identifier	baseMean	log2FoldChange	lfcSE	stat	pvalue	padj	SYMBOL	GENENAME	ENTREZID
1	Bbs8_KO_P1 - Bbs8_WT_P1	ENSMUSG00000029272	835.931	-2.50978	0.297572	-8.43418	3.33527e-17	4.04702e-13	Sult1e1	sulfotransferase family 1E, member 1	20860
2	Bbs8_KO_P1 - Bbs8_WT_P1	ENSMUSG00000031375	544.244	2.52826	0.36459	6.93452	4.07606e-12	2.47294e-08	Bgn	biglycan	12111
3	Bbs8_KO_P1 - Bbs8_WT_P1	ENSMUSG00000031503	856.417	1.49417	0.242863	6.15231	7.63613e-10	3.08856e-06	Col4a2	collagen, type IV, alpha 2	12827
4	Bbs8_KO_P1 - Bbs8_WT_P1	ENSMUSG00000001506	38374.8	0.676787	0.12306	5.49965	3.80543e-08	0.000115438	Col1a1	collagen, type I, alpha 1	12842
5	Bbs8_KO_P1 - Bbs8_WT_P1	ENSMUSG00000037762	512.039	-1.68676	0.331903	-5.08209	3.7331e-07	0.000905949	Slc16a9	solute carrier family 16 (monocarboxylic acid transporters), member 9	66859
6	Bbs8_KO_P1 - Bbs8_WT_P1	ENSMUSG00000040264	35.3445	-7.99171	1.67016	-4.78501	1.70981e-06	0.0034578	Gbp2b	guanylate binding protein 2b	14468
7	Bbs8_KO_P1 - Bbs8_WT_P1	ENSMUSG00000064032	22.9107	7.78378	1.72201	4.52016	6.17921e-06	0.0107112	ENSMUSG00000064032
8	Bbs8_KO_P1 - Bbs8_WT_P1	ENSMUSG00000021250	4446.21	1.27664	0.286013	4.46358	8.06018e-06	0.0122253	Fos	FBJ osteosarcoma oncogene	14281
9	Bbs8_KO_P1 - Bbs8_WT_P1	ENSMUSG00000021390	4557.91	-0.600122	0.13958	-4.29948	1.71197e-05	0.021708	Ogn	osteoglycin	18295
10	Bbs8_KO_P1 - Bbs8_WT_P1	ENSMUSG00000030342	418.805	1.32704	0.309354	4.28971	1.78903e-05	0.021708	Cd9	CD9 antigen	12527
11	Bbs8_KO_P1 - Bbs8_WT_P1	ENSMUSG00000003545	279.829	2.14755	0.506045	4.24379	2.19779e-05	0.0242436	Fosb	FBJ osteosarcoma oncogene B	14282
12	Bbs8_KO_P1 - Bbs8_WT_P1	ENSMUSG00000041298	33.856	-6.5576	1.5631	-4.19525	2.72572e-05	0.0255119	Katnal1	katanin p60 subunit A-like 1	231912
13	Bbs8_KO_P1 - Bbs8_WT_P1	ENSMUSG00000048126	3123.13	0.682629	0.162739	4.19462	2.73326e-05	0.0255119	Col6a3	collagen, type VI, alpha 3	12835
14	Bbs8_KO_P1 - Bbs8_WT_P1	ENSMUSG00000026043	66776.9	0.635105	0.153511	4.13719	3.51583e-05	0.0304722	Col3a1	collagen, type III, alpha 1	12825
15	Bbs8_KO_P1 - Bbs8_WT_P1	ENSMUSG00000051098	24.3163	-8.28578	2.03939	-4.06286	4.84744e-05	0.0358717	Mblac2	metallo-beta-lactamase domain containing 2	72852
16	Bbs8_KO_P1 - Bbs8_WT_P1	ENSMUSG00000055612	21.4979	-7.38046	1.81695	-4.06201	4.8652e-05	0.0358717	Cdca7	cell division cycle associated 7	66953
17	Bbs8_KO_P1 - Bbs8_WT_P1	ENSMUSG00000004098	1465.32	0.963159	0.237695	4.05208	5.07635e-05	0.0358717	Col5a3	collagen, type V, alpha 3	53867
18	Bbs8_KO_P1 - Bbs8_WT_P1	ENSMUSG00000027447	3076.21	0.951593	0.235672	4.03779	5.39576e-05	0.0358717	Cst3	cystatin C	13010
19	Bbs8_KO_P1 - Bbs8_WT_P1	ENSMUSG00000060550	15.3706	7.49936	1.86165	4.02835	5.61696e-05	0.0358717	H2-Q7;!H2-Q9	histocompatibility 2, Q region locus 7;!histocompatibility 2, Q region locus 9	15018;!110558
20	Bbs8_KO_P1 - Bbs8_WT_P1	ENSMUSG00000031502	2247.91	1.20171	0.303814	3.9554	7.6406e-05	0.0463555	Col4a1	collagen, type IV, alpha 1	12826
21	Bbs8_KO_P1 - Bbs8_WT_P1	ENSMUSG00000028195	1972.39	0.864895	0.219967	3.93192	8.42696e-05	0.0486918	Ccn1	cellular communication network factor 1	16007
22	Bbs8_KO_P1 - Bbs8_WT_P1	ENSMUSG00000023908	31.145	-5.04655	1.30913	-3.85489	0.00011578	0.0625827	Pkmyt1	protein kinase, membrane associated tyrosine/threonine 1	268930
23	Bbs8_KO_P1 - Bbs8_WT_P1	ENSMUSG00000030443	18.7779	-7.31842	1.90465	-3.84239	0.000121841	0.0625827	Zfp583	zinc finger protein 583	213011
24	Bbs8_KO_P1 - Bbs8_WT_P1	ENSMUSG00000043613	1474.08	1.35552	0.353136	3.83851	0.000123783	0.0625827	Mmp3	matrix metallopeptidase 3	17392
25	Bbs8_KO_P1 - Bbs8_WT_P1	ENSMUSG00000020423	461.007	1.9029	0.500777	3.79989	0.000144763	0.070262	Btg2	BTG anti-proliferation factor 2	12227
26	Bbs8_KO_P1 - Bbs8_WT_P1	ENSMUSG00000029309	712.078	1.59722	0.423473	3.77172	0.000162128	0.075664	Sparcl1	SPARC-like 1	13602
27	Bbs8_KO_P1 - Bbs8_WT_P1	ENSMUSG00000024742	17.4392	7.33211	1.98128	3.70069	0.000215018	0.0952491	Fen1	flap structure specific endonuclease 1	14156
28	Bbs8_KO_P1 - Bbs8_WT_P1	ENSMUSG00000019214	15.2808	7.8419	2.12379	3.69241	0.000222135	0.0952491	Chtf18	CTF18, chromosome transmission fidelity factor 18	214901
29	Bbs8_KO_P1 - Bbs8_WT_P1	ENSMUSG00000015002	302.091	-1.37961	0.374264	-3.68618	0.000227643	0.0952491	Efr3a	EFR3 homolog A	76740
30	Bbs8_KO_P1 - Bbs8_WT_P1	ENSMUSG00000035373	53.5183	4.52505	1.234	3.66698	0.000245434	0.098401	Ccl7	chemokine (C-C motif) ligand 7	20306
31	Bbs8_KO_P1 - Bbs8_WT_P1	ENSMUSG00000062116	37.358	-4.77133	1.30335	-3.66083	0.000251395	0.098401	Zfp954	zinc finger protein 954	232853
32	Bbs8_KO_P1 - Bbs8_WT_P1	ENSMUSG00000105842	26.5833	-7.5308	2.06988	-3.63827	0.000274471	0.104076	ENSMUSG00000105842
33	Bbs8_KO_P1 - Bbs8_WT_P1	ENSMUSG00000116114	70.8931	-3.09901	0.856707	-3.61735	0.000297635	0.109362	ENSMUSG00000116114
34	Bbs8_KO_P1 - Bbs8_WT_P1	ENSMUSG00000031906	2259.2	-0.718126	0.199004	-3.6086	0.000307849	0.109362	Smpd3	sphingomyelin phosphodiesterase 3, neutral	58994
35	Bbs8_KO_P1 - Bbs8_WT_P1	ENSMUSG00000028989	57.0416	4.39315	1.21955	3.60227	0.00031545	0.109362	Angptl7	angiopoietin-like 7	654812
36	Bbs8_KO_P1 - Bbs8_WT_P1	ENSMUSG00000029661	47019.2	0.504361	0.140878	3.58013	0.000343422	0.112647	Col1a2	collagen, type I, alpha 2	12843
37	Bbs8_KO_P1 - Bbs8_WT_P1	ENSMUSG00000005640	17.4895	-6.96998	1.94688	-3.58008	0.000343494	0.112647	Insrr	insulin receptor-related receptor	23920
38	Bbs8_KO_P1 - Bbs8_WT_P1	ENSMUSG00000036446	1989.04	1.09694	0.307855	3.56317	0.000366399	0.116997	Lum	lumican	17022
39	Bbs8_KO_P1 - Bbs8_WT_P1	ENSMUSG00000035934	37.8511	4.14885	1.16925	3.5483	0.000387733	0.117798	Pknox2	Pbx/knotted 1 homeobox 2	208076
40	Bbs8_KO_P1 - Bbs8_WT_P1	ENSMUSG00000021013	29.1441	-6.02366	1.69916	-3.54507	0.000392502	0.117798	Ttc8	tetratricopeptide repeat domain 8	76260
41	Bbs8_KO_P1 - Bbs8_WT_P1	ENSMUSG00000022216	534.944	-0.9767	0.276083	-3.5377	0.000403627	0.117798	Psme1	proteasome (prosome, macropain) activator subunit 1 (PA28 alpha)	19186
42	Bbs8_KO_P1 - Bbs8_WT_P1	ENSMUSG00000040605	20.9371	5.45509	1.54553	3.52959	0.000416208	0.117798	Bace2	beta-site APP-cleaving enzyme 2	56175
43	Bbs8_KO_P1 - Bbs8_WT_P1	ENSMUSG00000020810	642.938	1.14161	0.323512	3.5288	0.000417446	0.117798	Cygb	cytoglobin	114886
44	Bbs8_KO_P1 - Bbs8_WT_P1	ENSMUSG00000052837	1087.26	1.06471	0.302732	3.51701	0.000436444	0.120359	Junb	jun B proto-oncogene	16477
45	Bbs8_KO_P1 - Bbs8_WT_P1	ENSMUSG00000021981	240.493	1.19287	0.342793	3.47986	0.000501679	0.133208	Cab39l	calcium binding protein 39-like	69008
46	Bbs8_KO_P1 - Bbs8_WT_P1	ENSMUSG00000110444	42.1778	-3.20628	0.924168	-3.46937	0.000521676	0.133208	Gm10033	predicted gene 10033	378466
47	Bbs8_KO_P1 - Bbs8_WT_P1	ENSMUSG00000089835	138.935	-1.52252	0.439048	-3.46778	0.000524773	0.133208	ENSMUSG00000089835
48	Bbs8_KO_P1 - Bbs8_WT_P1	ENSMUSG00000029380	203.439	2.05363	0.592394	3.46667	0.000526949	0.133208	Cxcl1	chemokine (C-X-C motif) ligand 1	14825
49	Bbs8_KO_P1 - Bbs8_WT_P1	ENSMUSG00000087640	10.2439	6.97716	2.03566	3.42747	0.000609225	0.150864	ENSMUSG00000087640
50	Bbs8_KO_P1 - Bbs8_WT_P1	ENSMUSG00000029314	20.9691	-7.00245	2.05321	-3.41049	0.000648462	0.157369	Gpat3	glycerol-3-phosphate acyltransferase 3	231510
51	Bbs8_KO_P1 - Bbs8_WT_P1	ENSMUSG00000110605	13.5717	-7.50621	2.20803	-3.3995	0.000675092	0.160619	Gm32856	predicted gene, 32856	102635552
52	Bbs8_KO_P1 - Bbs8_WT_P1	ENSMUSG00000021182	43.1763	-4.60132	1.357	-3.3908	0.000696892	0.162617	Ccdc88c	coiled-coil domain containing 88C	68339
53	Bbs8_KO_P1 - Bbs8_WT_P1	ENSMUSG00000107201	10.612	-7.12699	2.12918	-3.3473	0.000816043	0.186828	ENSMUSG00000107201
54	Bbs8_KO_P1 - Bbs8_WT_P1	ENSMUSG00000019590	294.44	-1.38224	0.416009	-3.32262	0.000891755	0.200381	Cyb561	cytochrome b-561	13056
55	Bbs8_KO_P1 - Bbs8_WT_P1	ENSMUSG00000027575	274.59	1.19277	0.36137	3.30069	0.000964463	0.208167	Arfgap1	ADP-ribosylation factor GTPase activating protein 1	228998
56	Bbs8_KO_P1 - Bbs8_WT_P1	ENSMUSG00000009185	93.0304	1.87749	0.568888	3.30028	0.000965886	0.208167	Ccl8	chemokine (C-C motif) ligand 8	20307
57	Bbs8_KO_P1 - Bbs8_WT_P1	ENSMUSG00000023336	27.4558	3.19109	0.967932	3.29682	0.000977876	0.208167	Wfdc1	WAP four-disulfide core domain 1	67866
58	Bbs8_KO_P1 - Bbs8_WT_P1	ENSMUSG00000021466	23.4103	-5.51233	1.67582	-3.28932	0.00100428	0.210103	Ptch1	patched 1	19206
59	Bbs8_KO_P1 - Bbs8_WT_P1	ENSMUSG00000031922	58.5743	-2.26286	0.693398	-3.26343	0.00110072	0.22565	Cep57	centrosomal protein 57	74360
60	Bbs8_KO_P1 - Bbs8_WT_P1	ENSMUSG00000023078	1123.85	-1.35639	0.416126	-3.25958	0.00111579	0.22565	Cxcl13	chemokine (C-X-C motif) ligand 13	55985
61	Bbs8_KO_P1 - Bbs8_WT_P1	ENSMUSG00000069089	145.651	1.77047	0.5475	3.23374	0.00122182	0.242845	Cdk7	cyclin-dependent kinase 7	12572
62	Bbs8_KO_P1 - Bbs8_WT_P1	ENSMUSG00000047250	274.229	1.5602	0.483136	3.22932	0.00124084	0.242845	Ptgs1	prostaglandin-endoperoxide synthase 1	19224
63	Bbs8_KO_P1 - Bbs8_WT_P1	ENSMUSG00000021696	14.9187	-5.6022	1.73876	-3.22196	0.00127318	0.243708	Elovl7	ELOVL family member 7, elongation of long chain fatty acids (yeast)	74559
64	Bbs8_KO_P1 - Bbs8_WT_P1	ENSMUSG00000005410	22.1332	8.07464	2.50826	3.21922	0.00128542	0.243708	Mcm5	minichromosome maintenance complex component 5	17218
65	Bbs8_KO_P1 - Bbs8_WT_P1	ENSMUSG00000081208	12.5844	-6.13848	1.91549	-3.20464	0.00135229	0.252442	ENSMUSG00000081208
66	Bbs8_KO_P1 - Bbs8_WT_P1	ENSMUSG00000031765	1182.59	0.844364	0.263956	3.19888	0.00137963	0.253642	Mt1	metallothionein 1	17748
67	Bbs8_KO_P1 - Bbs8_WT_P1	ENSMUSG00000021025	1321.46	0.811961	0.254702	3.18788	0.00143319	0.259556	Nfkbia	nuclear factor of kappa light polypeptide gene enhancer in B cells inhibitor, alpha	18035
68	Bbs8_KO_P1 - Bbs8_WT_P1	ENSMUSG00000025323	11.7264	-7.02329	2.2093	-3.17896	0.00147803	0.263281	Sp4	trans-acting transcription factor 4	20688
69	Bbs8_KO_P1 - Bbs8_WT_P1	ENSMUSG00000116226	15.9614	-7.33029	2.30858	-3.17524	0.00149714	0.263281	ENSMUSG00000116226
70	Bbs8_KO_P1 - Bbs8_WT_P1	ENSMUSG00000024190	7329.17	0.548949	0.173907	3.15656	0.00159641	0.276727	Dusp1	dual specificity phosphatase 1	19252
71	Bbs8_KO_P1 - Bbs8_WT_P1	ENSMUSG00000073418	1351.87	-0.796466	0.252992	-3.14819	0.00164287	0.276983	C4b	complement component 4B (Chido blood group)	12268
72	Bbs8_KO_P1 - Bbs8_WT_P1	ENSMUSG00000020364	16.4932	-5.49862	1.74667	-3.14807	0.00164355	0.276983	Zfp354a	zinc finger protein 354A	21408
73	Bbs8_KO_P1 - Bbs8_WT_P1	ENSMUSG00000026080	40.6387	-4.75362	1.51429	-3.13918	0.00169424	0.281615	Chst10	carbohydrate sulfotransferase 10	98388
74	Bbs8_KO_P1 - Bbs8_WT_P1	ENSMUSG00000021594	204.102	-1.26649	0.409261	-3.09458	0.0019709	0.321133	Srd5a1	steroid 5 alpha-reductase 1	78925
75	Bbs8_KO_P1 - Bbs8_WT_P1	ENSMUSG00000030541	174.586	1.8683	0.604144	3.09248	0.00198492	0.321133	Idh2	isocitrate dehydrogenase 2 (NADP+), mitochondrial	269951
76	Bbs8_KO_P1 - Bbs8_WT_P1	ENSMUSG00000026965	414.198	-1.10033	0.358164	-3.07214	0.00212527	0.339316	Anapc2	anaphase promoting complex subunit 2	99152
77	Bbs8_KO_P1 - Bbs8_WT_P1	ENSMUSG00000041773	148.802	1.93148	0.63025	3.06463	0.00217942	0.343442	Enc1	ectodermal-neural cortex 1	13803
78	Bbs8_KO_P1 - Bbs8_WT_P1	ENSMUSG00000039648	50.4256	-3.33687	1.09236	-3.05472	0.0022527	0.350439	Kyat1	kynurenine aminotransferase 1	70266
79	Bbs8_KO_P1 - Bbs8_WT_P1	ENSMUSG00000057156	25.297	-7.83693	2.57145	-3.04767	0.00230623	0.354225	Homez	homeodomain leucine zipper-encoding gene	239099
80	Bbs8_KO_P1 - Bbs8_WT_P1	ENSMUSG00000066043	56.0565	3.46446	1.14319	3.03053	0.00244127	0.37028	Phactr4	phosphatase and actin regulator 4	100169
81	Bbs8_KO_P1 - Bbs8_WT_P1	ENSMUSG00000025860	160.928	-1.51619	0.502918	-3.01479	0.00257157	0.378071	Xiap	X-linked inhibitor of apoptosis	11798
82	Bbs8_KO_P1 - Bbs8_WT_P1	ENSMUSG00000024065	47.8474	-3.20831	1.06445	-3.01407	0.00257772	0.378071	Ehd3	EH-domain containing 3	57440
83	Bbs8_KO_P1 - Bbs8_WT_P1	ENSMUSG00000032127	160.085	-1.55934	0.517525	-3.01308	0.00258612	0.378071	Vps11	VPS11, CORVET/HOPS core subunit	71732
84	Bbs8_KO_P1 - Bbs8_WT_P1	ENSMUSG00000027298	16.3626	6.75662	2.24556	3.00888	0.00262214	0.378774	Tyro3	TYRO3 protein tyrosine kinase 3	22174
85	Bbs8_KO_P1 - Bbs8_WT_P1	ENSMUSG00000009995	193.151	-1.45314	0.483932	-3.00277	0.00267532	0.378801	Taz	tafazzin	66826
86	Bbs8_KO_P1 - Bbs8_WT_P1	ENSMUSG00000029228	29.8764	3.63091	1.20962	3.0017	0.00268476	0.378801	Lnx1	ligand of numb-protein X 1	16924
87	Bbs8_KO_P1 - Bbs8_WT_P1	ENSMUSG00000007989	8.74969	-6.68371	2.23385	-2.99202	0.00277137	0.386526	Fzd3	frizzled class receptor 3	14365
88	Bbs8_KO_P1 - Bbs8_WT_P1	ENSMUSG00000106717	21.187	7.69055	2.58662	2.9732	0.00294712	0.401422	ENSMUSG00000106717
89	Bbs8_KO_P1 - Bbs8_WT_P1	ENSMUSG00000027075	184.579	-1.1424	0.384392	-2.97196	0.002959	0.401422	Slc43a1	solute carrier family 43, member 1	72401
90	Bbs8_KO_P1 - Bbs8_WT_P1	ENSMUSG00000005699	34.0602	5.11477	1.72211	2.97006	0.00297742	0.401422	Pard6a	par-6 family cell polarity regulator alpha	56513
91	Bbs8_KO_P1 - Bbs8_WT_P1	ENSMUSG00000036905	21.809	7.56833	2.55946	2.957	0.00310651	0.414224	C1qb	complement component 1, q subcomponent, beta polypeptide	12260
92	Bbs8_KO_P1 - Bbs8_WT_P1	ENSMUSG00000038886	147.785	-1.73553	0.588632	-2.94842	0.00319407	0.417289	Man2a2	mannosidase 2, alpha 2	140481
93	Bbs8_KO_P1 - Bbs8_WT_P1	ENSMUSG00000001521	48.6204	2.68457	0.910747	2.94766	0.0032019	0.417289	Tulp3	tubby-like protein 3	22158
94	Bbs8_KO_P1 - Bbs8_WT_P1	ENSMUSG00000034285	44.3661	-2.48925	0.845332	-2.9447	0.00323267	0.417289	Nipsnap1	nipsnap homolog 1	18082
95	Bbs8_KO_P1 - Bbs8_WT_P1	ENSMUSG00000027282	559.905	-1.12592	0.384451	-2.92864	0.00340452	0.432128	Mtch2	mitochondrial carrier 2	56428
96	Bbs8_KO_P1 - Bbs8_WT_P1	ENSMUSG00000025577	9.70481	-6.47934	2.21339	-2.92733	0.00341885	0.432128	Cbx2	chromobox 2	12416
97	Bbs8_KO_P1 - Bbs8_WT_P1	ENSMUSG00000027274	21.3415	-4.40478	1.50912	-2.91878	0.00351408	0.439587	Mkks	McKusick-Kaufman syndrome	59030
98	Bbs8_KO_P1 - Bbs8_WT_P1	ENSMUSG00000036564	492.116	0.826711	0.284075	2.91019	0.00361215	0.447243	Ndrg4	N-myc downstream regulated gene 4	234593
99	Bbs8_KO_P1 - Bbs8_WT_P1	ENSMUSG00000054514	13.2961	-7.17543	2.47065	-2.90427	0.00368106	0.451172	Atad3aos	ATPase family, AAA domain containing 3A, opposite strand	70448
100	Bbs8_KO_P1 - Bbs8_WT_P1	ENSMUSG00000020241	4205.73	0.686296	0.237067	2.89494	0.00379228	0.460156	Col6a2	collagen, type VI, alpha 2	12834
101	Bbs8_KO_P1 - Bbs8_WT_P1	ENSMUSG00000032925	208.49	1.34357	0.46464	2.89165	0.00383231	0.460408	Itgbl1	integrin, beta-like 1	223272
102	Bbs8_KO_P1 - Bbs8_WT_P1	ENSMUSG00000032656	13.3275	-6.8518	2.37892	-2.88021	0.00397404	0.472755	Marchf3	membrane associated ring-CH-type finger 3	320253
103	Bbs8_KO_P1 - Bbs8_WT_P1	ENSMUSG00000007080	34.3988	4.25956	1.48205	2.8741	0.00405182	0.476333	Pole	polymerase (DNA directed), epsilon	18973
104	Bbs8_KO_P1 - Bbs8_WT_P1	ENSMUSG00000040410	77.5737	2.38749	0.831935	2.8698	0.0041073	0.476333	Fbxl4	F-box and leucine-rich repeat protein 4	269514
105	Bbs8_KO_P1 - Bbs8_WT_P1	ENSMUSG00000021902	13.8219	-5.77258	2.01454	-2.86546	0.00416405	0.476333	Phf7	PHD finger protein 7	71838
106	Bbs8_KO_P1 - Bbs8_WT_P1	ENSMUSG00000044221	73.9145	2.30868	0.806072	2.86411	0.00418177	0.476333	Grsf1	G-rich RNA sequence binding factor 1	231413
107	Bbs8_KO_P1 - Bbs8_WT_P1	ENSMUSG00000020630	78.62	2.0119	0.702795	2.86271	0.0042004	0.476333	Rnaseh1	ribonuclease H1	19819
108	Bbs8_KO_P1 - Bbs8_WT_P1	ENSMUSG00000034714	232.249	1.2754	0.4472	2.85196	0.00434499	0.48393	Ttyh2	tweety family member 2	117160
109	Bbs8_KO_P1 - Bbs8_WT_P1	ENSMUSG00000039254	146.738	-1.83943	0.645007	-2.85181	0.00434716	0.48393	Pomt1	protein-O-mannosyltransferase 1	99011
110	Bbs8_KO_P1 - Bbs8_WT_P1	ENSMUSG00000017713	18.7896	-5.64309	1.99171	-2.8333	0.00460708	0.501077	Tha1	threonine aldolase 1	71776
111	Bbs8_KO_P1 - Bbs8_WT_P1	ENSMUSG00000017009	611.555	0.715422	0.252703	2.83107	0.00463919	0.501077	Sdc4	syndecan 4	20971
112	Bbs8_KO_P1 - Bbs8_WT_P1	ENSMUSG00000036256	487.955	0.792529	0.280202	2.82842	0.00467788	0.501077	Igfbp7	insulin-like growth factor binding protein 7	29817
113	Bbs8_KO_P1 - Bbs8_WT_P1	ENSMUSG00000041975	14.489	6.80167	2.40556	2.82747	0.0046917	0.501077	Mettl8	methyltransferase like 8	228019
114	Bbs8_KO_P1 - Bbs8_WT_P1	ENSMUSG00000001555	426.177	1.27249	0.450217	2.82638	0.00470767	0.501077	Fkbp10	FK506 binding protein 10	14230
115	Bbs8_KO_P1 - Bbs8_WT_P1	ENSMUSG00000035413	25.3651	-4.12985	1.46494	-2.81912	0.00481559	0.508108	Tmem98	transmembrane protein 98	103743
116	Bbs8_KO_P1 - Bbs8_WT_P1	ENSMUSG00000029851	10.2845	-6.88938	2.44796	-2.81433	0.00488785	0.511286	Tcaf2	TRPM8 channel-associated factor 2	232748
117	Bbs8_KO_P1 - Bbs8_WT_P1	ENSMUSG00000101168	12.154	-6.05008	2.15948	-2.80163	0.00508448	0.52383	ENSMUSG00000101168
118	Bbs8_KO_P1 - Bbs8_WT_P1	ENSMUSG00000025464	21.757	-3.42373	1.22231	-2.80102	0.00509411	0.52383	Paox	polyamine oxidase (exo-N4-amino)	212503
119	Bbs8_KO_P1 - Bbs8_WT_P1	ENSMUSG00000060962	665.396	-0.799507	0.286047	-2.79502	0.00518961	0.529165	Dmkn	dermokine	73712
120	Bbs8_KO_P1 - Bbs8_WT_P1	ENSMUSG00000044786	745.585	1.04848	0.377596	2.77673	0.00549094	0.550088	Zfp36	zinc finger protein 36	22695
121	Bbs8_KO_P1 - Bbs8_WT_P1	ENSMUSG00000066026	498.332	-0.808423	0.291259	-2.77562	0.00550967	0.550088	Dhrs3	dehydrogenase/reductase (SDR family) member 3	20148
122	Bbs8_KO_P1 - Bbs8_WT_P1	ENSMUSG00000036545	2678.47	0.555601	0.200262	2.77437	0.0055308	0.550088	Adamts2	a disintegrin-like and metallopeptidase (reprolysin type) with thrombospondin type 1 motif, 2	216725
123	Bbs8_KO_P1 - Bbs8_WT_P1	ENSMUSG00000021508	84.5076	2.18922	0.792072	2.76391	0.00571125	0.563417	Cxcl14	chemokine (C-X-C motif) ligand 14	57266
124	Bbs8_KO_P1 - Bbs8_WT_P1	ENSMUSG00000017493	5777.71	-0.525531	0.190796	-2.75442	0.00587971	0.575358	Igfbp4	insulin-like growth factor binding protein 4	16010
125	Bbs8_KO_P1 - Bbs8_WT_P1	ENSMUSG00000019996	31.2378	-3.82495	1.39002	-2.75172	0.00592824	0.575466	Map7	microtubule-associated protein 7	17761
126	Bbs8_KO_P1 - Bbs8_WT_P1	ENSMUSG00000023036	15.1483	-6.48816	2.36092	-2.74815	0.0059932	0.577155	Pcdhgc4	protocadherin gamma subfamily C, 4	93707
127	Bbs8_KO_P1 - Bbs8_WT_P1	ENSMUSG00000032243	833.601	-0.716822	0.261358	-2.74268	0.00609393	0.579364	Itga11	integrin alpha 11	319480
128	Bbs8_KO_P1 - Bbs8_WT_P1	ENSMUSG00000000184	910.479	0.650504	0.237351	2.74069	0.00613111	0.579364	Ccnd2	cyclin D2	12444
129	Bbs8_KO_P1 - Bbs8_WT_P1	ENSMUSG00000113775	13.4169	6.26326	2.28655	2.73917	0.00615939	0.579364	ENSMUSG00000113775
130	Bbs8_KO_P1 - Bbs8_WT_P1	ENSMUSG00000039156	119.64	-1.45007	0.531435	-2.72859	0.00636049	0.593679	Stim2	stromal interaction molecule 2	116873
131	Bbs8_KO_P1 - Bbs8_WT_P1	ENSMUSG00000040488	343.685	1.19155	0.440184	2.70694	0.00679067	0.625318	Ltbp4	latent transforming growth factor beta binding protein 4	108075
132	Bbs8_KO_P1 - Bbs8_WT_P1	ENSMUSG00000029005	28.8457	-3.6642	1.3543	-2.7056	0.00681808	0.625318	Draxin	dorsal inhibitory axon guidance protein	70433
133	Bbs8_KO_P1 - Bbs8_WT_P1	ENSMUSG00000070284	91.2013	-1.82404	0.67589	-2.69872	0.0069607	0.625318	Gmppb	GDP-mannose pyrophosphorylase B	331026
134	Bbs8_KO_P1 - Bbs8_WT_P1	ENSMUSG00000018593	47953.3	0.414308	0.153578	2.69771	0.00698188	0.625318	Sparc	secreted acidic cysteine rich glycoprotein	20692
135	Bbs8_KO_P1 - Bbs8_WT_P1	ENSMUSG00000010057	37.5989	-3.03255	1.12448	-2.69686	0.00699971	0.625318	Nprl2	NPR2 like, GATOR1 complex subunit	56032
136	Bbs8_KO_P1 - Bbs8_WT_P1	ENSMUSG00000062591	387.149	-1.03765	0.385362	-2.69266	0.00708836	0.625318	Tubb4a	tubulin, beta 4A class IVA	22153
137	Bbs8_KO_P1 - Bbs8_WT_P1	ENSMUSG00000038418	1532.02	0.692169	0.257331	2.6898	0.00714947	0.625318	Egr1	early growth response 1	13653
138	Bbs8_KO_P1 - Bbs8_WT_P1	ENSMUSG00000040105	14.2122	6.23243	2.31839	2.68825	0.00718271	0.625318	Plpp6	phospholipid phosphatase 6	74411
139	Bbs8_KO_P1 - Bbs8_WT_P1	ENSMUSG00000047747	10.5445	6.87108	2.55629	2.68791	0.00719013	0.625318	Rnf150	ring finger protein 150	330812
140	Bbs8_KO_P1 - Bbs8_WT_P1	ENSMUSG00000029207	601.149	0.800188	0.297826	2.68676	0.00721481	0.625318	Apbb2	amyloid beta (A4) precursor protein-binding, family B, member 2	11787
141	Bbs8_KO_P1 - Bbs8_WT_P1	ENSMUSG00000026806	29.2803	3.35218	1.24987	2.68203	0.00731764	0.629732	Ddx31	DEAD/H box helicase 31	227674
142	Bbs8_KO_P1 - Bbs8_WT_P1	ENSMUSG00000030087	28.7822	3.37528	1.26522	2.66774	0.00763636	0.650323	Klf15	Kruppel-like factor 15	66277
143	Bbs8_KO_P1 - Bbs8_WT_P1	ENSMUSG00000046603	11.5319	-6.48897	2.43441	-2.66553	0.00768681	0.650323	Tcaim	T cell activation inhibitor, mitochondrial	382117
144	Bbs8_KO_P1 - Bbs8_WT_P1	ENSMUSG00000028641	385.843	0.896205	0.336391	2.66418	0.0077177	0.650323	P3h1	prolyl 3-hydroxylase 1	56401
145	Bbs8_KO_P1 - Bbs8_WT_P1	ENSMUSG00000031714	85.3822	2.13064	0.801805	2.6573	0.00787686	0.659157	Gab1	growth factor receptor bound protein 2-associated protein 1	14388
146	Bbs8_KO_P1 - Bbs8_WT_P1	ENSMUSG00000079481	76.6942	2.22411	0.837966	2.65417	0.00795028	0.660744	Nhsl2	NHS-like 2	100042480
147	Bbs8_KO_P1 - Bbs8_WT_P1	ENSMUSG00000072653	49.1325	3.10491	1.17403	2.64465	0.00817745	0.667326	Zfp783	zinc finger protein 783	232785
148	Bbs8_KO_P1 - Bbs8_WT_P1	ENSMUSG00000037411	10.9661	4.55513	1.72375	2.64257	0.00822804	0.667326	Serpine1	serine (or cysteine) peptidase inhibitor, clade E, member 1	18787
149	Bbs8_KO_P1 - Bbs8_WT_P1	ENSMUSG00000029822	63.26	1.90182	0.720047	2.64125	0.00826014	0.667326	Osbpl3	oxysterol binding protein-like 3	71720
150	Bbs8_KO_P1 - Bbs8_WT_P1	ENSMUSG00000027204	11265.6	0.595155	0.225441	2.63995	0.00829173	0.667326	Fbn1	fibrillin 1	14118
151	Bbs8_KO_P1 - Bbs8_WT_P1	ENSMUSG00000053091	32.2196	-2.73368	1.03571	-2.63943	0.00830446	0.667326	Lins1	lines homolog 1	72635
152	Bbs8_KO_P1 - Bbs8_WT_P1	ENSMUSG00000016496	16.6749	4.03563	1.53297	2.63255	0.00847467	0.676038	Cd274	CD274 antigen	60533
153	Bbs8_KO_P1 - Bbs8_WT_P1	ENSMUSG00000025203	554.39	0.760272	0.289015	2.63057	0.00852429	0.676038	Scd2	stearoyl-Coenzyme A desaturase 2	20250
154	Bbs8_KO_P1 - Bbs8_WT_P1	ENSMUSG00000026172	49.4699	2.80032	1.06735	2.62362	0.00870005	0.682377	Bcs1l	BCS1-like (yeast)	66821
155	Bbs8_KO_P1 - Bbs8_WT_P1	ENSMUSG00000031093	194.753	-1.14591	0.437031	-2.62204	0.00874064	0.682377	Dock11	dedicator of cytokinesis 11	75974
156	Bbs8_KO_P1 - Bbs8_WT_P1	ENSMUSG00000029919	9.92943	6.95525	2.65489	2.61978	0.00879856	0.682377	Hpgds	hematopoietic prostaglandin D synthase	54486
157	Bbs8_KO_P1 - Bbs8_WT_P1	ENSMUSG00000053199	526.243	-0.807733	0.30846	-2.6186	0.00882917	0.682377	Arhgap20	Rho GTPase activating protein 20	244867
158	Bbs8_KO_P1 - Bbs8_WT_P1	ENSMUSG00000029718	5259.64	0.427043	0.163251	2.61587	0.00890012	0.683507	Pcolce	procollagen C-endopeptidase enhancer protein	18542
159	Bbs8_KO_P1 - Bbs8_WT_P1	ENSMUSG00000005893	151.031	1.15714	0.443011	2.61199	0.00900161	0.686953	Nr2c2	nuclear receptor subfamily 2, group C, member 2	22026
160	Bbs8_KO_P1 - Bbs8_WT_P1	ENSMUSG00000041609	51.7282	2.52009	0.967213	2.60552	0.00917352	0.690263	Bicdl1	BICD family like cargo adaptor 1	75665
161	Bbs8_KO_P1 - Bbs8_WT_P1	ENSMUSG00000033540	93.3185	1.80374	0.693136	2.60229	0.0092604	0.690263	Idua	iduronidase, alpha-L	15932
162	Bbs8_KO_P1 - Bbs8_WT_P1	ENSMUSG00000017756	11.4122	6.25995	2.4064	2.60138	0.00928506	0.690263	Slc12a7	solute carrier family 12, member 7	20499
163	Bbs8_KO_P1 - Bbs8_WT_P1	ENSMUSG00000049038	14.0428	-5.99341	2.3045	-2.60074	0.00930217	0.690263	Mterf2	mitochondrial transcription termination factor 2	74238
164	Bbs8_KO_P1 - Bbs8_WT_P1	ENSMUSG00000032563	103.228	1.69908	0.653557	2.59974	0.00932942	0.690263	Mrpl3	mitochondrial ribosomal protein L3	94062
165	Bbs8_KO_P1 - Bbs8_WT_P1	ENSMUSG00000052426	116.62	-1.47698	0.570763	-2.58773	0.00966118	0.710477	ENSMUSG00000052426
166	Bbs8_KO_P1 - Bbs8_WT_P1	ENSMUSG00000012428	293.265	1.86707	0.722835	2.58298	0.00979518	0.715992	Steap4	STEAP family member 4	117167
167	Bbs8_KO_P1 - Bbs8_WT_P1	ENSMUSG00000037349	42.1231	-3.14624	1.22236	-2.57392	0.0100554	0.730616	Nudt22	nudix (nucleoside diphosphate linked moiety X)-type motif 22	68323
168	Bbs8_KO_P1 - Bbs8_WT_P1	ENSMUSG00000020427	560.82	-1.42222	0.554774	-2.56361	0.010359	0.748193	Igfbp3	insulin-like growth factor binding protein 3	16009
169	Bbs8_KO_P1 - Bbs8_WT_P1	ENSMUSG00000062257	580.855	-0.816668	0.319317	-2.55755	0.0105414	0.756657	Opcml	opioid binding protein/cell adhesion molecule-like	330908
170	Bbs8_KO_P1 - Bbs8_WT_P1	ENSMUSG00000029632	485.69	-0.619326	0.242342	-2.55559	0.0106009	0.756657	Ndufa4	Ndufa4, mitochondrial complex associated	17992
171	Bbs8_KO_P1 - Bbs8_WT_P1	ENSMUSG00000052957	621.468	-0.648111	0.254284	-2.54877	0.0108105	0.767102	Gas1	growth arrest specific 1	14451
172	Bbs8_KO_P1 - Bbs8_WT_P1	ENSMUSG00000028669	76.5292	-1.87365	0.735932	-2.54595	0.0108979	0.768811	Pithd1	PITH (C-terminal proteasome-interacting domain of thioredoxin-like) domain containing 1	66193
173	Bbs8_KO_P1 - Bbs8_WT_P1	ENSMUSG00000033826	11.8993	6.20365	2.44408	2.53824	0.0111413	0.77714	Dnah8	dynein, axonemal, heavy chain 8	13417
174	Bbs8_KO_P1 - Bbs8_WT_P1	ENSMUSG00000037339	312.172	0.837803	0.330084	2.53815	0.0111441	0.77714	Fam53a	family with sequence similarity 53, member A	74504
175	Bbs8_KO_P1 - Bbs8_WT_P1	ENSMUSG00000020160	70.0843	-1.78694	0.704611	-2.53606	0.0112107	0.777315	Meis1	Meis homeobox 1	17268
176	Bbs8_KO_P1 - Bbs8_WT_P1	ENSMUSG00000026628	352.329	1.05228	0.416291	2.52776	0.0114792	0.777859	Atf3	activating transcription factor 3	11910
177	Bbs8_KO_P1 - Bbs8_WT_P1	ENSMUSG00000040339	375.368	0.837862	0.331593	2.52678	0.0115114	0.777859	Fam102b	family with sequence similarity 102, member B	329739
178	Bbs8_KO_P1 - Bbs8_WT_P1	ENSMUSG00000029569	110.823	1.51247	0.599182	2.52422	0.0115956	0.777859	Tmem168	transmembrane protein 168	101118
179	Bbs8_KO_P1 - Bbs8_WT_P1	ENSMUSG00000109257	80.6897	-2.16229	0.857469	-2.52171	0.0116787	0.777859	ENSMUSG00000109257
180	Bbs8_KO_P1 - Bbs8_WT_P1	ENSMUSG00000031453	78.5381	1.89863	0.753695	2.5191	0.0117657	0.777859	Rasa3	RAS p21 protein activator 3	19414
181	Bbs8_KO_P1 - Bbs8_WT_P1	ENSMUSG00000028086	64.6158	1.93899	0.770479	2.5166	0.0118493	0.777859	Fbxw7	F-box and WD-40 domain protein 7	50754
182	Bbs8_KO_P1 - Bbs8_WT_P1	ENSMUSG00000004099	116.537	1.65948	0.659465	2.5164	0.0118559	0.777859	Dnmt1	DNA methyltransferase (cytosine-5) 1	13433
183	Bbs8_KO_P1 - Bbs8_WT_P1	ENSMUSG00000034987	25.8927	-3.33915	1.32793	-2.51456	0.011918	0.777859	Hrh2	histamine receptor H2	15466
184	Bbs8_KO_P1 - Bbs8_WT_P1	ENSMUSG00000063760	36.3915	-2.94875	1.17315	-2.51354	0.0119528	0.777859	Rnf217	ring finger protein 217	268291
185	Bbs8_KO_P1 - Bbs8_WT_P1	ENSMUSG00000038375	94.8492	-1.60555	0.638765	-2.51352	0.0119532	0.777859	Trp53inp2	transformation related protein 53 inducible nuclear protein 2	68728
186	Bbs8_KO_P1 - Bbs8_WT_P1	ENSMUSG00000087679	995.27	0.54863	0.218331	2.51283	0.0119766	0.777859	Tmem250-ps	transmembrane protein 250, pseudogene	109299
187	Bbs8_KO_P1 - Bbs8_WT_P1	ENSMUSG00000032512	158.304	1.21405	0.483203	2.5125	0.0119878	0.777859	Wdr48	WD repeat domain 48	67561
188	Bbs8_KO_P1 - Bbs8_WT_P1	ENSMUSG00000028234	943.991	-0.53503	0.213742	-2.50316	0.012309	0.794455	Rps20	ribosomal protein S20	67427
189	Bbs8_KO_P1 - Bbs8_WT_P1	ENSMUSG00000020196	194.403	1.45494	0.582228	2.49891	0.0124575	0.799787	Cabin1	calcineurin binding protein 1	104248
190	Bbs8_KO_P1 - Bbs8_WT_P1	ENSMUSG00000040254	153.655	1.09559	0.43958	2.49235	0.01269	0.807654	Sema3d	sema domain, immunoglobulin domain (Ig), short basic domain, secreted, (semaphorin) 3D	108151
191	Bbs8_KO_P1 - Bbs8_WT_P1	ENSMUSG00000024639	387.019	0.990489	0.397515	2.4917	0.0127132	0.807654	Gnaq	guanine nucleotide binding protein, alpha q polypeptide	14682
192	Bbs8_KO_P1 - Bbs8_WT_P1	ENSMUSG00000024403	20.4671	-4.70513	1.89036	-2.48901	0.0128099	0.808424	Atp6v1g2	ATPase, H+ transporting, lysosomal V1 subunit G2	66237
193	Bbs8_KO_P1 - Bbs8_WT_P1	ENSMUSG00000111293	7.12835	-6.54865	2.63245	-2.48766	0.0128586	0.808424	ENSMUSG00000111293
194	Bbs8_KO_P1 - Bbs8_WT_P1	ENSMUSG00000090035	38.4689	-2.36648	0.952981	-2.48324	0.0130193	0.812654	Galnt4	polypeptide N-acetylgalactosaminyltransferase 4	14426
195	Bbs8_KO_P1 - Bbs8_WT_P1	ENSMUSG00000031283	327.04	1.11515	0.44927	2.48213	0.0130598	0.812654	Chrdl1	chordin-like 1	83453
196	Bbs8_KO_P1 - Bbs8_WT_P1	ENSMUSG00000006360	4061.47	0.603566	0.243724	2.47643	0.0132705	0.817438	Crip1	cysteine-rich protein 1 (intestinal)	12925
197	Bbs8_KO_P1 - Bbs8_WT_P1	ENSMUSG00000035067	11.5983	7.166	2.89642	2.47409	0.0133577	0.817438	Xkr6	X-linked Kx blood group related 6	219149
198	Bbs8_KO_P1 - Bbs8_WT_P1	ENSMUSG00000046201	122.001	1.32781	0.537065	2.47234	0.0134232	0.817438	Scaf8	SR-related CTD-associated factor 8	106583
199	Bbs8_KO_P1 - Bbs8_WT_P1	ENSMUSG00000051242	13.863	5.3212	2.15287	2.47168	0.013448	0.817438	Pcdhb9	protocadherin beta 9	93880
200	Bbs8_KO_P1 - Bbs8_WT_P1	ENSMUSG00000046605	132.616	1.21026	0.489866	2.47059	0.0134889	0.817438	B3gntl1	UDP-GlcNAc:betaGal beta-1,3-N-acetylglucosaminyltransferase-like 1	210004
201	Bbs8_KO_P1 - Bbs8_WT_P1	ENSMUSG00000005510	177.345	-1.15252	0.466753	-2.46922	0.0135409	0.817438	Ndufs3	NADH:ubiquinone oxidoreductase core subunit S3	68349
202	Bbs8_KO_P1 - Bbs8_WT_P1	ENSMUSG00000098178	95436.9	-0.352991	0.14315	-2.46587	0.013668	0.817813	ENSMUSG00000098178
203	Bbs8_KO_P1 - Bbs8_WT_P1	ENSMUSG00000072980	10.483	-6.34503	2.57522	-2.46388	0.0137443	0.817813	Oip5	Opa interacting protein 5	70645
204	Bbs8_KO_P1 - Bbs8_WT_P1	ENSMUSG00000061353	270.832	0.956209	0.388112	2.46375	0.0137493	0.817813	Cxcl12	chemokine (C-X-C motif) ligand 12	20315
205	Bbs8_KO_P1 - Bbs8_WT_P1	ENSMUSG00000033029	73.3545	1.63113	0.663539	2.45822	0.0139626	0.826449	1700088E04Rik	RIKEN cDNA 1700088E04 gene	27660
206	Bbs8_KO_P1 - Bbs8_WT_P1	ENSMUSG00000032997	248.121	1.3358	0.544532	2.45311	0.0141627	0.834222	Chpf	chondroitin polymerizing factor	74241
207	Bbs8_KO_P1 - Bbs8_WT_P1	ENSMUSG00000043587	29.5509	3.03346	1.23784	2.45062	0.0142611	0.835581	Pxylp1	2-phosphoxylose phosphatase 1	235534
208	Bbs8_KO_P1 - Bbs8_WT_P1	ENSMUSG00000026042	4375.55	0.415797	0.169893	2.4474	0.0143891	0.835581	Col5a2	collagen, type V, alpha 2	12832
209	Bbs8_KO_P1 - Bbs8_WT_P1	ENSMUSG00000059901	74.8826	2.55966	1.04619	2.44664	0.0144194	0.835581	Adamts14	a disintegrin-like and metallopeptidase (reprolysin type) with thrombospondin type 1 motif, 14	237360
210	Bbs8_KO_P1 - Bbs8_WT_P1	ENSMUSG00000060126	1062.94	-0.580857	0.237511	-2.4456	0.0144612	0.835581	Tpt1	tumor protein, translationally-controlled 1	22070
211	Bbs8_KO_P1 - Bbs8_WT_P1	ENSMUSG00000029312	10.907	-5.01547	2.05313	-2.44284	0.014572	0.837994	Klhl8	kelch-like 8	246293
212	Bbs8_KO_P1 - Bbs8_WT_P1	ENSMUSG00000003809	123.54	-1.63124	0.670812	-2.43174	0.0150263	0.851614	Gcdh	glutaryl-Coenzyme A dehydrogenase	270076
213	Bbs8_KO_P1 - Bbs8_WT_P1	ENSMUSG00000028830	110.986	1.64356	0.676463	2.42964	0.0151139	0.851614	AU040320	expressed sequence AU040320	100317
214	Bbs8_KO_P1 - Bbs8_WT_P1	ENSMUSG00000031381	45.5153	-2.27815	0.937809	-2.42922	0.0151312	0.851614	Piga	phosphatidylinositol glycan anchor biosynthesis, class A	18700
215	Bbs8_KO_P1 - Bbs8_WT_P1	ENSMUSG00000054675	185.768	1.39624	0.574874	2.42878	0.0151499	0.851614	Tmem119	transmembrane protein 119	231633
216	Bbs8_KO_P1 - Bbs8_WT_P1	ENSMUSG00000056737	774.47	0.626108	0.257813	2.42854	0.0151598	0.851614	Capg	capping protein (actin filament), gelsolin-like	12332
217	Bbs8_KO_P1 - Bbs8_WT_P1	ENSMUSG00000022565	297.935	0.860148	0.355112	2.42219	0.0154274	0.860799	Plec	plectin	18810
218	Bbs8_KO_P1 - Bbs8_WT_P1	ENSMUSG00000037235	683.09	0.619144	0.255752	2.42088	0.015483	0.860799	Mxd4	Max dimerization protein 4	17122
219	Bbs8_KO_P1 - Bbs8_WT_P1	ENSMUSG00000068742	276.686	1.23336	0.50984	2.41911	0.0155587	0.860799	Cry2	cryptochrome 2 (photolyase-like)	12953
220	Bbs8_KO_P1 - Bbs8_WT_P1	ENSMUSG00000037916	246.065	-0.893023	0.369326	-2.41798	0.015607	0.860799	Ndufv1	NADH:ubiquinone oxidoreductase core subunit V1	17995
221	Bbs8_KO_P1 - Bbs8_WT_P1	ENSMUSG00000103088	10.6021	-6.42418	2.66092	-2.41427	0.0157669	0.865683	Pcdhgb6	protocadherin gamma subfamily B, 6	93703
222	Bbs8_KO_P1 - Bbs8_WT_P1	ENSMUSG00000032531	394.138	-0.800059	0.331892	-2.4106	0.0159262	0.870489	Amotl2	angiomotin-like 2	56332
223	Bbs8_KO_P1 - Bbs8_WT_P1	ENSMUSG00000007655	238.076	1.01456	0.421747	2.40562	0.016145	0.872191	Cav1	caveolin 1, caveolae protein	12389
224	Bbs8_KO_P1 - Bbs8_WT_P1	ENSMUSG00000002768	243.9	0.950449	0.395948	2.40044	0.0163755	0.872191	Mea1	male enhanced antigen 1	17256
225	Bbs8_KO_P1 - Bbs8_WT_P1	ENSMUSG00000029913	92.8173	-1.51291	0.630363	-2.40006	0.0163924	0.872191	Prdm5	PR domain containing 5	70779
226	Bbs8_KO_P1 - Bbs8_WT_P1	ENSMUSG00000078695	74.6226	-1.29865	0.54228	-2.3948	0.0166293	0.872191	Cisd3	CDGSH iron sulfur domain 3	217149
227	Bbs8_KO_P1 - Bbs8_WT_P1	ENSMUSG00000031885	85.0394	-1.68624	0.704349	-2.39404	0.0166638	0.872191	Cbfb	core binding factor beta	12400
228	Bbs8_KO_P1 - Bbs8_WT_P1	ENSMUSG00000105434	39.4391	-2.20496	0.921668	-2.39236	0.0167405	0.872191	ENSMUSG00000105434
229	Bbs8_KO_P1 - Bbs8_WT_P1	ENSMUSG00000078580	10.9545	-6.92414	2.89487	-2.39187	0.0167628	0.872191	E430018J23Rik	RIKEN cDNA E430018J23 gene	101604
230	Bbs8_KO_P1 - Bbs8_WT_P1	ENSMUSG00000042010	18.6394	-2.90204	1.21412	-2.39024	0.0168372	0.872191	Acacb	acetyl-Coenzyme A carboxylase beta	100705
231	Bbs8_KO_P1 - Bbs8_WT_P1	ENSMUSG00000019437	547.224	-0.548921	0.229739	-2.38933	0.0168792	0.872191	Tlcd1	TLC domain containing 1	68385
232	Bbs8_KO_P1 - Bbs8_WT_P1	ENSMUSG00000035152	132.238	-1.43203	0.599574	-2.38842	0.0169212	0.872191	Ap2b1	adaptor-related protein complex 2, beta 1 subunit	71770
233	Bbs8_KO_P1 - Bbs8_WT_P1	ENSMUSG00000045954	207.964	-1.2048	0.504462	-2.38828	0.0169274	0.872191	Cavin2	caveolae associated 2	20324
234	Bbs8_KO_P1 - Bbs8_WT_P1	ENSMUSG00000045625	72.9814	2.07329	0.86892	2.38606	0.01703	0.872191	Pigz	phosphatidylinositol glycan anchor biosynthesis, class Z	239827
235	Bbs8_KO_P1 - Bbs8_WT_P1	ENSMUSG00000027800	126.898	1.20951	0.507511	2.38322	0.0171621	0.872191	Tm4sf1	transmembrane 4 superfamily member 1	17112
236	Bbs8_KO_P1 - Bbs8_WT_P1	ENSMUSG00000090631	8.78798	-4.76809	2.00304	-2.38043	0.0172924	0.872191	Olfr456	olfactory receptor 456	259144
237	Bbs8_KO_P1 - Bbs8_WT_P1	ENSMUSG00000026153	41.0134	-2.15467	0.905263	-2.38016	0.0173052	0.872191	Fam135a	family with sequence similarity 135, member A	68187
238	Bbs8_KO_P1 - Bbs8_WT_P1	ENSMUSG00000075701	556.439	0.696163	0.292778	2.37779	0.0174168	0.872191	Selenos	selenoprotein S	109815
239	Bbs8_KO_P1 - Bbs8_WT_P1	ENSMUSG00000106106	43871.6	-0.363981	0.153114	-2.37718	0.0174454	0.872191	ENSMUSG00000106106
240	Bbs8_KO_P1 - Bbs8_WT_P1	ENSMUSG00000037640	20.9333	3.5886	1.50972	2.37701	0.0174538	0.872191	Zfp60	zinc finger protein 60	22718
241	Bbs8_KO_P1 - Bbs8_WT_P1	ENSMUSG00000029673	74.791	1.60563	0.675916	2.37549	0.0175256	0.872191	Auts2	autism susceptibility candidate 2	319974
242	Bbs8_KO_P1 - Bbs8_WT_P1	ENSMUSG00000025940	134.734	1.29059	0.543516	2.37453	0.0175715	0.872191	Tmem70	transmembrane protein 70	70397
243	Bbs8_KO_P1 - Bbs8_WT_P1	ENSMUSG00000052675	36.1467	-3.49997	1.47419	-2.37417	0.0175886	0.872191	Zfp112	zinc finger protein 112	57745
244	Bbs8_KO_P1 - Bbs8_WT_P1	ENSMUSG00000001119	8178.29	0.42967	0.18099	2.374	0.0175965	0.872191	Col6a1	collagen, type VI, alpha 1	12833
245	Bbs8_KO_P1 - Bbs8_WT_P1	ENSMUSG00000024505	13.0241	-4.12795	1.7411	-2.37088	0.0177457	0.872191	Dtwd2	DTW domain containing 2	68857
246	Bbs8_KO_P1 - Bbs8_WT_P1	ENSMUSG00000020717	40.0751	4.66592	1.96968	2.36887	0.0178424	0.872191	Pecam1	platelet/endothelial cell adhesion molecule 1	18613
247	Bbs8_KO_P1 - Bbs8_WT_P1	ENSMUSG00000024538	1247.26	0.584436	0.246804	2.36802	0.0178838	0.872191	Ppic	peptidylprolyl isomerase C	19038
248	Bbs8_KO_P1 - Bbs8_WT_P1	ENSMUSG00000028871	10.8042	-5.10055	2.15505	-2.36679	0.0179431	0.872191	Rspo1	R-spondin 1	192199
249	Bbs8_KO_P1 - Bbs8_WT_P1	ENSMUSG00000031770	722.641	0.543218	0.229526	2.36669	0.0179479	0.872191	Herpud1	homocysteine-inducible, endoplasmic reticulum stress-inducible, ubiquitin-like domain member 1	64209
250	Bbs8_KO_P1 - Bbs8_WT_P1	ENSMUSG00000022003	169.716	-1.20907	0.51097	-2.36624	0.01797	0.872191	Slc25a30	solute carrier family 25, member 30	67554
251	Bbs8_KO_P1 - Bbs8_WT_P1	ENSMUSG00000019970	211.186	1.36717	0.578315	2.36405	0.0180764	0.873859	Sgk1	serum/glucocorticoid regulated kinase 1	20393
252	Bbs8_KO_P1 - Bbs8_WT_P1	ENSMUSG00000028057	264.609	1.03038	0.43676	2.35914	0.0183172	0.876284	Rit1	Ras-like without CAAX 1	19769
253	Bbs8_KO_P1 - Bbs8_WT_P1	ENSMUSG00000048478	12.564	6.77789	2.87365	2.35863	0.0183425	0.876284	Spata33	spermatogenesis associated 33	320869
254	Bbs8_KO_P1 - Bbs8_WT_P1	ENSMUSG00000053600	20.8669	-3.60613	1.52978	-2.35728	0.0184093	0.876284	Zfp472	zinc finger protein 472	224691
255	Bbs8_KO_P1 - Bbs8_WT_P1	ENSMUSG00000033781	97.9837	-1.97336	0.837177	-2.35716	0.0184154	0.876284	Asb13	ankyrin repeat and SOCS box-containing 13	142688
256	Bbs8_KO_P1 - Bbs8_WT_P1	ENSMUSG00000005566	321.757	0.902195	0.383368	2.35334	0.0186058	0.877614	Trim28	tripartite motif-containing 28	21849
257	Bbs8_KO_P1 - Bbs8_WT_P1	ENSMUSG00000022816	16719.3	0.461005	0.19593	2.35291	0.0186273	0.877614	Fstl1	follistatin-like 1	14314
258	Bbs8_KO_P1 - Bbs8_WT_P1	ENSMUSG00000039787	491.788	0.777985	0.330741	2.35225	0.0186603	0.877614	Cercam	cerebral endothelial cell adhesion molecule	99151
259	Bbs8_KO_P1 - Bbs8_WT_P1	ENSMUSG00000022231	28.77	2.47477	1.05354	2.34901	0.0188233	0.881863	Sema5a	sema domain, seven thrombospondin repeats (type 1 and type 1-like), transmembrane domain (TM) and short cytoplasmic domain, (semaphorin) 5A	20356
260	Bbs8_KO_P1 - Bbs8_WT_P1	ENSMUSG00000025486	126.302	2.0164	0.860099	2.34438	0.0190588	0.889459	Sirt3	sirtuin 3	64384
261	Bbs8_KO_P1 - Bbs8_WT_P1	ENSMUSG00000024673	19.3237	6.01526	2.56792	2.34246	0.0191569	0.890611	Ms4a1	membrane-spanning 4-domains, subfamily A, member 1	12482
262	Bbs8_KO_P1 - Bbs8_WT_P1	ENSMUSG00000033809	116.068	-1.20701	0.516866	-2.33525	0.0195302	0.898652	Alg3	asparagine-linked glycosylation 3 (alpha-1,3-mannosyltransferase)	208624
263	Bbs8_KO_P1 - Bbs8_WT_P1	ENSMUSG00000038954	16.8839	-2.91513	1.24939	-2.33324	0.0196357	0.898652	Supt3	SPT3, SAGA and STAGA complex component	109115
264	Bbs8_KO_P1 - Bbs8_WT_P1	ENSMUSG00000110138	38.5209	-2.39052	1.02471	-2.33287	0.0196548	0.898652	ENSMUSG00000110138
265	Bbs8_KO_P1 - Bbs8_WT_P1	ENSMUSG00000070047	193.981	1.24859	0.53598	2.32955	0.0198302	0.898652	Fat1	FAT atypical cadherin 1	14107
266	Bbs8_KO_P1 - Bbs8_WT_P1	ENSMUSG00000022425	308.664	1.38521	0.594668	2.32939	0.0198383	0.898652	Enpp2	ectonucleotide pyrophosphatase/phosphodiesterase 2	18606
267	Bbs8_KO_P1 - Bbs8_WT_P1	ENSMUSG00000037902	712.206	-0.790909	0.339579	-2.32909	0.0198543	0.898652	Sirpa	signal-regulatory protein alpha	19261
268	Bbs8_KO_P1 - Bbs8_WT_P1	ENSMUSG00000022246	97.9695	-1.91697	0.823171	-2.32876	0.019872	0.898652	Rai14	retinoic acid induced 14	75646
269	Bbs8_KO_P1 - Bbs8_WT_P1	ENSMUSG00000024164	27069.8	-0.566628	0.243417	-2.32781	0.0199223	0.898652	C3	complement component 3	12266
270	Bbs8_KO_P1 - Bbs8_WT_P1	ENSMUSG00000054099	27.9982	-3.0002	1.28981	-2.32609	0.0200139	0.899438	Slc25a40	solute carrier family 25, member 40	319653
271	Bbs8_KO_P1 - Bbs8_WT_P1	ENSMUSG00000024678	527.023	-0.698076	0.300497	-2.32307	0.0201753	0.903349	Ms4a4d	membrane-spanning 4-domains, subfamily A, member 4D	66607
272	Bbs8_KO_P1 - Bbs8_WT_P1	ENSMUSG00000064080	1648.4	0.502923	0.216681	2.32103	0.0202855	0.904941	Fbln2	fibulin 2	14115
273	Bbs8_KO_P1 - Bbs8_WT_P1	ENSMUSG00000031255	29.3139	3.2362	1.39717	2.31625	0.0205447	0.909946	Sytl4	synaptotagmin-like 4	27359
274	Bbs8_KO_P1 - Bbs8_WT_P1	ENSMUSG00000104222	6.52042	6.61411	2.8569	2.31514	0.0206054	0.909946	ENSMUSG00000104222
275	Bbs8_KO_P1 - Bbs8_WT_P1	ENSMUSG00000022827	33.6658	2.42938	1.04983	2.31407	0.0206638	0.909946	Rabl3	RAB, member RAS oncogene family-like 3	67657
276	Bbs8_KO_P1 - Bbs8_WT_P1	ENSMUSG00000074305	236.273	-1.12644	0.487315	-2.31151	0.0208044	0.909946	Peak1	pseudopodium-enriched atypical kinase 1	244895
277	Bbs8_KO_P1 - Bbs8_WT_P1	ENSMUSG00000040249	3078.73	0.531881	0.230163	2.31088	0.0208394	0.909946	Lrp1	low density lipoprotein receptor-related protein 1	16971
278	Bbs8_KO_P1 - Bbs8_WT_P1	ENSMUSG00000087269	19.9821	3.2586	1.41037	2.31046	0.0208625	0.909946	ENSMUSG00000087269
279	Bbs8_KO_P1 - Bbs8_WT_P1	ENSMUSG00000053062	31.7128	2.73068	1.18384	2.30663	0.0210757	0.909946	Jam2	junction adhesion molecule 2	67374
280	Bbs8_KO_P1 - Bbs8_WT_P1	ENSMUSG00000059970	50.251	-1.74013	0.75467	-2.30581	0.0211211	0.909946	Hspa2	heat shock protein 2	15512
281	Bbs8_KO_P1 - Bbs8_WT_P1	ENSMUSG00000021235	107.896	2.33793	1.01436	2.30484	0.0211758	0.909946	Coq6	coenzyme Q6 monooxygenase	217707
282	Bbs8_KO_P1 - Bbs8_WT_P1	ENSMUSG00000001518	63.2401	1.97975	0.85918	2.30423	0.0212096	0.909946	Itfg2	integrin alpha FG-GAP repeat containing 2	101142
283	Bbs8_KO_P1 - Bbs8_WT_P1	ENSMUSG00000072066	13.2185	-5.13676	2.2295	-2.304	0.0212226	0.909946	6720489N17Rik	RIKEN cDNA 6720489N17 gene	211378
284	Bbs8_KO_P1 - Bbs8_WT_P1	ENSMUSG00000032181	105.266	1.60766	0.698411	2.30189	0.0213414	0.91182	Scg3	secretogranin III	20255
285	Bbs8_KO_P1 - Bbs8_WT_P1	ENSMUSG00000021367	1152.79	-0.743406	0.323348	-2.29909	0.0214999	0.914368	Edn1	endothelin 1	13614
286	Bbs8_KO_P1 - Bbs8_WT_P1	ENSMUSG00000106767	19.1756	-3.27271	1.42405	-2.29818	0.0215518	0.914368	ENSMUSG00000106767
287	Bbs8_KO_P1 - Bbs8_WT_P1	ENSMUSG00000020455	124.521	-1.51091	0.658621	-2.29406	0.0217872	0.919557	Trim11	tripartite motif-containing 11	94091
288	Bbs8_KO_P1 - Bbs8_WT_P1	ENSMUSG00000002279	106.367	-1.49892	0.653738	-2.29284	0.0218571	0.919557	Lmf1	lipase maturation factor 1	76483
289	Bbs8_KO_P1 - Bbs8_WT_P1	ENSMUSG00000074899	116.76	-1.88172	0.820969	-2.29207	0.0219014	0.919557	Sptbn5	spectrin beta, non-erythrocytic 5	640524
290	Bbs8_KO_P1 - Bbs8_WT_P1	ENSMUSG00000021027	91.3912	1.18985	0.519428	2.2907	0.0219808	0.919705	Ralgapa1	Ral GTPase activating protein, alpha subunit 1	56784
291	Bbs8_KO_P1 - Bbs8_WT_P1	ENSMUSG00000042254	55.4157	2.68631	1.17362	2.28891	0.0220846	0.920875	Cilp	cartilage intermediate layer protein, nucleotide pyrophosphohydrolase	214425
292	Bbs8_KO_P1 - Bbs8_WT_P1	ENSMUSG00000010936	58.9101	-2.33184	1.01937	-2.28753	0.0221646	0.921047	Vac14	Vac14 homolog (S. cerevisiae)	234729
293	Bbs8_KO_P1 - Bbs8_WT_P1	ENSMUSG00000027778	68.0455	-1.73113	0.75775	-2.28457	0.0223381	0.922787	Ift80	intraflagellar transport 80	68259
294	Bbs8_KO_P1 - Bbs8_WT_P1	ENSMUSG00000048720	93.0816	-1.26316	0.552993	-2.28422	0.0223586	0.922787	Tbc1d12	TBC1D12: TBC1 domain family, member 12	209478
295	Bbs8_KO_P1 - Bbs8_WT_P1	ENSMUSG00000024087	155.655	1.38906	0.609701	2.27827	0.0227107	0.930953	Cyp1b1	cytochrome P450, family 1, subfamily b, polypeptide 1	13078
296	Bbs8_KO_P1 - Bbs8_WT_P1	ENSMUSG00000040433	280.194	0.790628	0.347198	2.27717	0.0227761	0.930953	Zbtb38	zinc finger and BTB domain containing 38	245007
297	Bbs8_KO_P1 - Bbs8_WT_P1	ENSMUSG00000020709	7.09869	6.31657	2.77623	2.27523	0.0228918	0.930953	Adap2	ArfGAP with dual PH domains 2	216991
298	Bbs8_KO_P1 - Bbs8_WT_P1	ENSMUSG00000037463	16.6968	-4.50181	1.97874	-2.27509	0.0229003	0.930953	Fbxo27	F-box protein 27	233040
299	Bbs8_KO_P1 - Bbs8_WT_P1	ENSMUSG00000030870	236.856	0.887635	0.390267	2.27443	0.0229401	0.930953	Ubfd1	ubiquitin family domain containing 1	28018
300	Bbs8_KO_P1 - Bbs8_WT_P1	ENSMUSG00000029098	106.536	-1.52728	0.672248	-2.27189	0.023093	0.932037	Acox3	acyl-Coenzyme A oxidase 3, pristanoyl	80911
301	Bbs8_KO_P1 - Bbs8_WT_P1	ENSMUSG00000028011	30.3462	-2.69533	1.18699	-2.27072	0.0231638	0.932037	Tdo2	tryptophan 2,3-dioxygenase	56720
302	Bbs8_KO_P1 - Bbs8_WT_P1	ENSMUSG00000038002	99.5247	1.73174	0.762823	2.27017	0.0231972	0.932037	Cramp1	cramped chromatin regulator 1	57354
303	Bbs8_KO_P1 - Bbs8_WT_P1	ENSMUSG00000033684	404.389	0.783059	0.345312	2.26768	0.0233484	0.933986	Qsox1	quiescin Q6 sulfhydryl oxidase 1	104009
304	Bbs8_KO_P1 - Bbs8_WT_P1	ENSMUSG00000028389	55.345	-2.06853	0.912515	-2.26685	0.0233997	0.933986	Zfp37	zinc finger protein 37	22696
305	Bbs8_KO_P1 - Bbs8_WT_P1	ENSMUSG00000042834	1853.79	0.663991	0.293848	2.25964	0.0238436	0.943845	Nrep	neuronal regeneration related protein	27528
306	Bbs8_KO_P1 - Bbs8_WT_P1	ENSMUSG00000037344	65.9344	-2.36888	1.04842	-2.25948	0.0238535	0.943845	Slc12a9	solute carrier family 12 (potassium/chloride transporters), member 9	83704
307	Bbs8_KO_P1 - Bbs8_WT_P1	ENSMUSG00000032602	110.429	-1.65233	0.731424	-2.25905	0.02388	0.943845	Slc25a20	solute carrier family 25 (mitochondrial carnitine/acylcarnitine translocase), member 20	57279
308	Bbs8_KO_P1 - Bbs8_WT_P1	ENSMUSG00000039218	508.806	-0.53067	0.235043	-2.25776	0.0239608	0.943963	Srrm2	serine/arginine repetitive matrix 2	75956
309	Bbs8_KO_P1 - Bbs8_WT_P1	ENSMUSG00000053475	205.525	0.981268	0.435534	2.25302	0.0242577	0.946935	Tnfaip6	tumor necrosis factor alpha induced protein 6	21930
310	Bbs8_KO_P1 - Bbs8_WT_P1	ENSMUSG00000096351	38.84	-2.65844	1.18055	-2.25186	0.0243309	0.946935	Samd11	sterile alpha motif domain containing 11	231004
311	Bbs8_KO_P1 - Bbs8_WT_P1	ENSMUSG00000021765	731.042	0.585592	0.260203	2.25052	0.0244161	0.946935	Fst	follistatin	14313
312	Bbs8_KO_P1 - Bbs8_WT_P1	ENSMUSG00000031387	185.304	1.06663	0.474233	2.24918	0.024501	0.946935	Renbp	renin binding protein	19703
313	Bbs8_KO_P1 - Bbs8_WT_P1	ENSMUSG00000045294	141.016	-1.29837	0.57733	-2.24893	0.0245172	0.946935	Insig1	insulin induced gene 1	231070
314	Bbs8_KO_P1 - Bbs8_WT_P1	ENSMUSG00000028524	6.18101	6.27626	2.79202	2.24793	0.0245809	0.946935	Sgip1	SH3-domain GRB2-like (endophilin) interacting protein 1	73094
315	Bbs8_KO_P1 - Bbs8_WT_P1	ENSMUSG00000033499	184.195	-1.32632	0.590088	-2.24767	0.0245974	0.946935	Larp4b	La ribonucleoprotein domain family, member 4B	217980
316	Bbs8_KO_P1 - Bbs8_WT_P1	ENSMUSG00000053604	23.0923	-2.51284	1.11932	-2.24497	0.0247698	0.946935	Rpia	ribose 5-phosphate isomerase A	19895
317	Bbs8_KO_P1 - Bbs8_WT_P1	ENSMUSG00000074649	179.861	1.08926	0.485371	2.24417	0.0248213	0.946935	BC029722	cDNA sequence BC029722	613262
318	Bbs8_KO_P1 - Bbs8_WT_P1	ENSMUSG00000097815	22.5534	-3.31213	1.47607	-2.24388	0.02484	0.946935	ENSMUSG00000097815
319	Bbs8_KO_P1 - Bbs8_WT_P1	ENSMUSG00000027698	54.3364	1.76749	0.788152	2.24257	0.0249245	0.946935	Nceh1	neutral cholesterol ester hydrolase 1	320024
320	Bbs8_KO_P1 - Bbs8_WT_P1	ENSMUSG00000054555	25.7244	3.34115	1.49037	2.24182	0.0249727	0.946935	Adam12	a disintegrin and metallopeptidase domain 12 (meltrin alpha)	11489
321	Bbs8_KO_P1 - Bbs8_WT_P1	ENSMUSG00000014980	63.981	-1.70976	0.764084	-2.23767	0.0252429	0.953215	Tsen15	tRNA splicing endonuclease subunit 15	66637
322	Bbs8_KO_P1 - Bbs8_WT_P1	ENSMUSG00000024799	20.3953	4.34955	1.94494	2.23634	0.0253297	0.953215	Tm7sf2	transmembrane 7 superfamily member 2	73166
323	Bbs8_KO_P1 - Bbs8_WT_P1	ENSMUSG00000057858	93.7428	1.48752	0.665362	2.23566	0.025374	0.953215	Fam204a	family with sequence similarity 204, member A	76539
324	Bbs8_KO_P1 - Bbs8_WT_P1	ENSMUSG00000053907	685.352	-0.658863	0.295089	-2.23276	0.0255646	0.954667	Mat2a	methionine adenosyltransferase II, alpha	232087
325	Bbs8_KO_P1 - Bbs8_WT_P1	ENSMUSG00000046836	115.19	1.04425	0.467712	2.23268	0.02557	0.954667	Brox	BRO1 domain and CAAX motif containing	71678
326	Bbs8_KO_P1 - Bbs8_WT_P1	ENSMUSG00000002059	264.605	0.933419	0.418358	2.23115	0.0256712	0.955503	Rab34	RAB34, member RAS oncogene family	19376
327	Bbs8_KO_P1 - Bbs8_WT_P1	ENSMUSG00000008575	831.84	0.488582	0.219119	2.22975	0.0257638	0.956018	Nfib	nuclear factor I/B	18028
328	Bbs8_KO_P1 - Bbs8_WT_P1	ENSMUSG00000028700	97.7531	1.39367	0.625562	2.22786	0.0258899	0.957529	Pomgnt1;!2510003B16Rik	protein O-linked mannose beta 1,2-N-acetylglucosaminyltransferase;!RIKEN cDNA 2510003B16 gene	68273;!76786
329	Bbs8_KO_P1 - Bbs8_WT_P1	ENSMUSG00000079179	117.002	-1.36571	0.613312	-2.22677	0.0259623	0.957529	Rab10os	RAB10, member RAS oncogene family, opposite strand	74173
330	Bbs8_KO_P1 - Bbs8_WT_P1	ENSMUSG00000032583	48.848	-1.89486	0.851451	-2.22545	0.0260508	0.957882	Mon1a	MON1 homolog A, secretory traffciking associated	72825
331	Bbs8_KO_P1 - Bbs8_WT_P1	ENSMUSG00000057219	43.604	-2.66254	1.19756	-2.22329	0.0261959	0.960306	Armc7	armadillo repeat containing 7	276905
332	Bbs8_KO_P1 - Bbs8_WT_P1	ENSMUSG00000032231	3776.27	0.447445	0.201704	2.21832	0.026533	0.969733	Anxa2	annexin A2	12306
333	Bbs8_KO_P1 - Bbs8_WT_P1	ENSMUSG00000002608	74.409	-1.46152	0.660487	-2.21279	0.026912	0.980461	Ccdc97	coiled-coil domain containing 97	52132
334	Bbs8_KO_P1 - Bbs8_WT_P1	ENSMUSG00000029536	66.0491	-1.47631	0.667706	-2.21102	0.0270348	0.980461	Gatc	glutamyl-tRNA(Gln) amidotransferase, subunit C	384281
335	Bbs8_KO_P1 - Bbs8_WT_P1	ENSMUSG00000045259	14.8601	4.1872	1.89536	2.20919	0.0271618	0.980461	Klhdc9	kelch domain containing 9	68874
336	Bbs8_KO_P1 - Bbs8_WT_P1	ENSMUSG00000024767	460.374	0.738402	0.334508	2.20742	0.0272844	0.980461	Otub1	OTU domain, ubiquitin aldehyde binding 1	107260
337	Bbs8_KO_P1 - Bbs8_WT_P1	ENSMUSG00000009293	344.707	1.12233	0.508482	2.20722	0.027299	0.980461	Ube2g2	ubiquitin-conjugating enzyme E2G 2	22213
338	Bbs8_KO_P1 - Bbs8_WT_P1	ENSMUSG00000036989	114.381	1.5585	0.70615	2.20704	0.0273113	0.980461	Trim3	tripartite motif-containing 3	55992
339	Bbs8_KO_P1 - Bbs8_WT_P1	ENSMUSG00000009630	103.894	1.22275	0.554361	2.2057	0.0274051	0.980924	Ppp2cb	protein phosphatase 2 (formerly 2A), catalytic subunit, beta isoform	19053
340	Bbs8_KO_P1 - Bbs8_WT_P1	ENSMUSG00000039096	39.1043	-2.01247	0.915922	-2.1972	0.028006	0.992841	Rsad1	radical S-adenosyl methionine domain containing 1	237926
341	Bbs8_KO_P1 - Bbs8_WT_P1	ENSMUSG00000079105	390.937	-0.900856	0.41001	-2.19716	0.0280091	0.992841	C7	complement component 7	109828
342	Bbs8_KO_P1 - Bbs8_WT_P1	ENSMUSG00000022756	16.1273	4.02613	1.83284	2.19666	0.0280448	0.992841	Slc7a4	solute carrier family 7 (cationic amino acid transporter, y+ system), member 4	224022
343	Bbs8_KO_P1 - Bbs8_WT_P1	ENSMUSG00000041319	73.2597	1.78745	0.813951	2.19601	0.0280909	0.992841	Thoc6	THO complex 6	386612
344	Bbs8_KO_P1 - Bbs8_WT_P1	ENSMUSG00000025766	12.2318	-4.39175	2.00059	-2.19523	0.0281471	0.992841	D3Ertd751e	DNA segment, Chr 3, ERATO Doi 751, expressed	73852
345	Bbs8_KO_P1 - Bbs8_WT_P1	ENSMUSG00000029422	225.145	-1.11284	0.507657	-2.19212	0.0283708	0.993621	Rsrc2	arginine/serine-rich coiled-coil 2	208606
346	Bbs8_KO_P1 - Bbs8_WT_P1	ENSMUSG00000037938	50.7934	-2.45172	1.11845	-2.19207	0.0283746	0.993621	Chchd5	coiled-coil-helix-coiled-coil-helix domain containing 5	66170
347	Bbs8_KO_P1 - Bbs8_WT_P1	ENSMUSG00000028080	23.2319	3.55787	1.62348	2.19151	0.0284149	0.993621	Lrba	LPS-responsive beige-like anchor	80877
348	Bbs8_KO_P1 - Bbs8_WT_P1	ENSMUSG00000006134	135.28	-0.974716	0.445217	-2.18931	0.0285745	0.994888	Crkl	v-crk avian sarcoma virus CT10 oncogene homolog-like	12929
349	Bbs8_KO_P1 - Bbs8_WT_P1	ENSMUSG00000023348	307.15	-1.05198	0.480631	-2.18875	0.0286151	0.994888	Trip6	thyroid hormone receptor interactor 6	22051
350	Bbs8_KO_P1 - Bbs8_WT_P1	ENSMUSG00000033960	360.27	0.737741	0.337862	2.18356	0.0289946	0.995586	Jcad	junctional cadherin 5 associated	240185
351	Bbs8_KO_P1 - Bbs8_WT_P1	ENSMUSG00000045095	27.9622	-3.22515	1.47767	-2.18258	0.0290664	0.995586	Magi1;!4930511A08Rik	membrane associated guanylate kinase, WW and PDZ domain containing 1;!RIKEN cDNA 4930511A08 gene	14924;!78178
352	Bbs8_KO_P1 - Bbs8_WT_P1	ENSMUSG00000040213	28.3257	-2.23875	1.02695	-2.17999	0.0292581	0.995586	Kyat3	kynurenine aminotransferase 3	229905
353	Bbs8_KO_P1 - Bbs8_WT_P1	ENSMUSG00000036896	36.3106	8.51773	3.90825	2.17942	0.0293003	0.995586	C1qc	complement component 1, q subcomponent, C chain	12262
354	Bbs8_KO_P1 - Bbs8_WT_P1	ENSMUSG00000028763	491.151	0.71762	0.329404	2.17854	0.029366	0.995586	Hspg2	perlecan (heparan sulfate proteoglycan 2)	15530
355	Bbs8_KO_P1 - Bbs8_WT_P1	ENSMUSG00000046811	8.87721	-6.62583	3.04182	-2.17824	0.0293879	0.995586	Gltpd2	glycolipid transfer protein domain containing 2	216871
356	Bbs8_KO_P1 - Bbs8_WT_P1	ENSMUSG00000075549	15.2649	-3.24542	1.49003	-2.17809	0.0293993	0.995586	Gm6878	predicted gene 6878	628416
357	Bbs8_KO_P1 - Bbs8_WT_P1	ENSMUSG00000000916	135.139	1.04624	0.48063	2.17681	0.0294947	0.995586	Nsun5	NOL1/NOP2/Sun domain family, member 5	100609
358	Bbs8_KO_P1 - Bbs8_WT_P1	ENSMUSG00000040631	35.9358	-2.38592	1.09668	-2.1756	0.0295856	0.995586	Dok4	docking protein 4	114255
359	Bbs8_KO_P1 - Bbs8_WT_P1	ENSMUSG00000067150	127.501	1.57841	0.725681	2.17508	0.0296241	0.995586	Xpo5	exportin 5	72322
360	Bbs8_KO_P1 - Bbs8_WT_P1	ENSMUSG00000004994	49.7119	2.3563	1.08356	2.17459	0.0296608	0.995586	Ccdc130	coiled-coil domain containing 130	67736
361	Bbs8_KO_P1 - Bbs8_WT_P1	ENSMUSG00000036585	18.2385	3.6078	1.65927	2.17433	0.0296801	0.995586	Fgf1	fibroblast growth factor 1	14164
362	Bbs8_KO_P1 - Bbs8_WT_P1	ENSMUSG00000089665	5.76055	6.20903	2.85694	2.17331	0.0297567	0.995586	Fcor	Foxo1 corepressor	100503924
363	Bbs8_KO_P1 - Bbs8_WT_P1	ENSMUSG00000057738	1204.69	0.539675	0.24836	2.17295	0.0297839	0.995586	Sptan1	spectrin alpha, non-erythrocytic 1	20740
364	Bbs8_KO_P1 - Bbs8_WT_P1	ENSMUSG00000114622	11.9042	-5.56046	2.56306	-2.16947	0.0300473	0.999622	Gm18990	ATPase, H+ transporting, lysosomal V1 subunit A pseudogene	100418084
365	Bbs8_KO_P1 - Bbs8_WT_P1	ENSMUSG00000059482	97.4734	-1.37476	0.634012	-2.16835	0.0301321	0.999622	2610301B20Rik	RIKEN cDNA 2610301B20 gene	67157
366	Bbs8_KO_P1 - Bbs8_WT_P1	ENSMUSG00000029455	965.002	0.502102	0.231601	2.16797	0.0301612	0.999622	Aldh2	aldehyde dehydrogenase 2, mitochondrial	11669
367	Bbs8_KO_P1 - Bbs8_WT_P1	ENSMUSG00000031133	24.7411	3.21468	1.48459	2.16536	0.0303603	0.999622	Arhgef6	Rac/Cdc42 guanine nucleotide exchange factor (GEF) 6	73341
368	Bbs8_KO_P1 - Bbs8_WT_P1	ENSMUSG00000023845	375.736	-0.856093	0.395613	-2.16396	0.0304671	0.999622	Lnpep	leucyl/cystinyl aminopeptidase	240028
369	Bbs8_KO_P1 - Bbs8_WT_P1	ENSMUSG00000061607	33.4344	-2.36206	1.09164	-2.16377	0.0304818	0.999622	Mdc1	mediator of DNA damage checkpoint 1	240087
370	Bbs8_KO_P1 - Bbs8_WT_P1	ENSMUSG00000027411	259.071	1.00501	0.465183	2.16046	0.0307368	0.999622	Vps16	VSP16 CORVET/HOPS core subunit	80743
371	Bbs8_KO_P1 - Bbs8_WT_P1	ENSMUSG00000016495	183.949	-1.12043	0.518634	-2.16034	0.0307464	0.999622	Plgrkt	plasminogen receptor, C-terminal lysine transmembrane protein	67759
372	Bbs8_KO_P1 - Bbs8_WT_P1	ENSMUSG00000037022	45.9523	-2.01321	0.932169	-2.15971	0.0307955	0.999622	Mmaa	methylmalonic aciduria (cobalamin deficiency) type A	109136
373	Bbs8_KO_P1 - Bbs8_WT_P1	ENSMUSG00000025092	113.559	-1.6927	0.783961	-2.15916	0.0308375	0.999622	Hspa12a	heat shock protein 12A	73442
374	Bbs8_KO_P1 - Bbs8_WT_P1	ENSMUSG00000036918	19.3733	3.00832	1.39351	2.15881	0.0308651	0.999622	Ttc7	tetratricopeptide repeat domain 7	225049
375	Bbs8_KO_P1 - Bbs8_WT_P1	ENSMUSG00000029561	240.99	0.750341	0.34763	2.15845	0.0308932	0.999622	Oasl2	2'-5' oligoadenylate synthetase-like 2	23962
376	Bbs8_KO_P1 - Bbs8_WT_P1	ENSMUSG00000102516	19.7271	-3.57862	1.66166	-2.15364	0.0312683	0.999757	ENSMUSG00000102516
377	Bbs8_KO_P1 - Bbs8_WT_P1	ENSMUSG00000002957	1022.75	0.530011	0.246201	2.15275	0.031338	0.999757	Ap2a2	adaptor-related protein complex 2, alpha 2 subunit	11772
378	Bbs8_KO_P1 - Bbs8_WT_P1	ENSMUSG00000113687	11.5858	-5.47369	2.54327	-2.15222	0.0313798	0.999757	ENSMUSG00000113687
379	Bbs8_KO_P1 - Bbs8_WT_P1	ENSMUSG00000116030	5.93086	-6.38364	2.96737	-2.15128	0.031454	0.999757	ENSMUSG00000116030
380	Bbs8_KO_P1 - Bbs8_WT_P1	ENSMUSG00000040174	82.9714	1.54489	0.719118	2.14832	0.0316885	0.999757	Alkbh3	alkB homolog 3, alpha-ketoglutarate-dependent dioxygenase	69113
381	Bbs8_KO_P1 - Bbs8_WT_P1	ENSMUSG00000103138	10.0317	-5.9126	2.7527	-2.14793	0.0317191	0.999757	ENSMUSG00000103138
382	Bbs8_KO_P1 - Bbs8_WT_P1	ENSMUSG00000033773	36.006	2.54708	1.18708	2.14567	0.031899	0.999757	Rpap2	RNA polymerase II associated protein 2	231571
383	Bbs8_KO_P1 - Bbs8_WT_P1	ENSMUSG00000034893	130.367	1.02056	0.47614	2.1434	0.0320813	0.999757	Cog3	component of oligomeric golgi complex 3	338337
384	Bbs8_KO_P1 - Bbs8_WT_P1	ENSMUSG00000063087	55.285	-1.8627	0.869632	-2.14195	0.0321978	0.999757	Gm10125	predicted gene 10125	791318
385	Bbs8_KO_P1 - Bbs8_WT_P1	ENSMUSG00000021893	156.536	1.22701	0.572885	2.14181	0.0322085	0.999757	Capn7	calpain 7	12339
386	Bbs8_KO_P1 - Bbs8_WT_P1	ENSMUSG00000046169	9.22198	-5.6309	2.63053	-2.14059	0.0323069	0.999757	Adamts6	a disintegrin-like and metallopeptidase (reprolysin type) with thrombospondin type 1 motif, 6	108154
387	Bbs8_KO_P1 - Bbs8_WT_P1	ENSMUSG00000020700	228.355	0.854984	0.399466	2.14032	0.0323289	0.999757	Map3k3	mitogen-activated protein kinase kinase kinase 3	26406
388	Bbs8_KO_P1 - Bbs8_WT_P1	ENSMUSG00000042293	27.841	1.99471	0.933041	2.13786	0.0325283	0.999757	Gm5617	predicted gene 5617	434402
389	Bbs8_KO_P1 - Bbs8_WT_P1	ENSMUSG00000024378	84.3813	-1.35176	0.632584	-2.13689	0.032607	0.999757	Stard4	StAR-related lipid transfer (START) domain containing 4	170459
390	Bbs8_KO_P1 - Bbs8_WT_P1	ENSMUSG00000021872	79.2728	-1.47356	0.689725	-2.13645	0.0326427	0.999757	Rnase10	ribonuclease, RNase A family, 10 (non-active)	75019
391	Bbs8_KO_P1 - Bbs8_WT_P1	ENSMUSG00000025185	60.0104	2.02073	0.94635	2.13529	0.0327371	0.999757	Loxl4	lysyl oxidase-like 4	67573
392	Bbs8_KO_P1 - Bbs8_WT_P1	ENSMUSG00000039004	73.0198	1.97149	0.924588	2.13229	0.0329829	0.999757	Bmp6	bone morphogenetic protein 6	12161
393	Bbs8_KO_P1 - Bbs8_WT_P1	ENSMUSG00000100113	164.742	1.02507	0.48116	2.13042	0.0331373	0.999757	ENSMUSG00000100113
394	Bbs8_KO_P1 - Bbs8_WT_P1	ENSMUSG00000022514	113.751	-1.17439	0.551379	-2.12992	0.0331783	0.999757	Il1rap	interleukin 1 receptor accessory protein	16180
395	Bbs8_KO_P1 - Bbs8_WT_P1	ENSMUSG00000028517	10002.7	-0.445218	0.209204	-2.12815	0.0333247	0.999757	Plpp3	phospholipid phosphatase 3	67916
396	Bbs8_KO_P1 - Bbs8_WT_P1	ENSMUSG00000078651	11.6489	4.15491	1.95311	2.12733	0.0333925	0.999757	Aoc2	amine oxidase, copper containing 2 (retina-specific)	237940
397	Bbs8_KO_P1 - Bbs8_WT_P1	ENSMUSG00000039990	55.644	-2.53881	1.19347	-2.12725	0.033399	0.999757	Edrf1	erythroid differentiation regulatory factor 1	214764
398	Bbs8_KO_P1 - Bbs8_WT_P1	ENSMUSG00000024587	492.362	0.783667	0.368418	2.12711	0.0334107	0.999757	Nars	asparaginyl-tRNA synthetase	70223
399	Bbs8_KO_P1 - Bbs8_WT_P1	ENSMUSG00000022548	1244.51	0.66298	0.311688	2.12706	0.0334151	0.999757	Apod	apolipoprotein D	11815
400	Bbs8_KO_P1 - Bbs8_WT_P1	ENSMUSG00000085053	12.3229	-3.55566	1.67291	-2.12544	0.0335501	0.999757	ENSMUSG00000085053
401	Bbs8_KO_P1 - Bbs8_WT_P1	ENSMUSG00000024833	90.5767	1.92355	0.906741	2.12139	0.033889	0.999757	Pola2	polymerase (DNA directed), alpha 2	18969
402	Bbs8_KO_P1 - Bbs8_WT_P1	ENSMUSG00000043602	16.3793	-3.48402	1.64425	-2.11892	0.0340975	0.999757	Zfp3	zinc finger protein 3	193043
403	Bbs8_KO_P1 - Bbs8_WT_P1	ENSMUSG00000048537	572.373	0.588535	0.277917	2.11767	0.0342031	0.999757	Phldb1	pleckstrin homology like domain, family B, member 1	102693
404	Bbs8_KO_P1 - Bbs8_WT_P1	ENSMUSG00000024026	212.049	0.767968	0.362731	2.11719	0.0342441	0.999757	Glo1	glyoxalase 1	109801
405	Bbs8_KO_P1 - Bbs8_WT_P1	ENSMUSG00000086370	53.7513	-1.72343	0.814227	-2.11665	0.0342899	0.999757	Ftx	Ftx transcript, Xist regulator (non-protein coding)	78878
406	Bbs8_KO_P1 - Bbs8_WT_P1	ENSMUSG00000074102	116.772	-1.42562	0.673839	-2.11567	0.034373	0.999757	Rbm15b	RNA binding motif protein 15B	109095
407	Bbs8_KO_P1 - Bbs8_WT_P1	ENSMUSG00000040181	175.775	1.07539	0.508716	2.11393	0.0345212	0.999757	Fmo1	flavin containing monooxygenase 1	14261
408	Bbs8_KO_P1 - Bbs8_WT_P1	ENSMUSG00000028063	936.045	0.534754	0.253066	2.1131	0.0345922	0.999757	Lmna	lamin A	16905
409	Bbs8_KO_P1 - Bbs8_WT_P1	ENSMUSG00000104339	20.1229	-5.12773	2.4284	-2.11157	0.0347236	0.999757	ENSMUSG00000104339
410	Bbs8_KO_P1 - Bbs8_WT_P1	ENSMUSG00000032431	503.391	0.594318	0.281474	2.11145	0.0347337	0.999757	Crtap	cartilage associated protein	56693
411	Bbs8_KO_P1 - Bbs8_WT_P1	ENSMUSG00000036879	91.4087	-1.68518	0.798269	-2.11104	0.034769	0.999757	Phkb	phosphorylase kinase beta	102093
412	Bbs8_KO_P1 - Bbs8_WT_P1	ENSMUSG00000018378	217.104	-0.9411	0.445964	-2.11026	0.0348358	0.999757	2210416O15Rik;!Cuedc1	RIKEN cDNA 2210416O15 gene;!CUE domain containing 1	70393;!103841
413	Bbs8_KO_P1 - Bbs8_WT_P1	ENSMUSG00000000776	99.0097	-1.27821	0.605963	-2.10939	0.0349107	0.999757	Polr3d	polymerase (RNA) III (DNA directed) polypeptide D	67065
414	Bbs8_KO_P1 - Bbs8_WT_P1	ENSMUSG00000010461	62.4975	-1.50686	0.714599	-2.10868	0.0349724	0.999757	Eya4	EYA transcriptional coactivator and phosphatase 4	14051
415	Bbs8_KO_P1 - Bbs8_WT_P1	ENSMUSG00000046447	248.281	-0.82043	0.389347	-2.10719	0.0351007	0.999757	Camk2n1	calcium/calmodulin-dependent protein kinase II inhibitor 1	66259
416	Bbs8_KO_P1 - Bbs8_WT_P1	ENSMUSG00000056749	340.609	1.01385	0.481154	2.10713	0.0351062	0.999757	Nfil3	nuclear factor, interleukin 3, regulated	18030
417	Bbs8_KO_P1 - Bbs8_WT_P1	ENSMUSG00000004221	86.7023	1.95046	0.925899	2.10656	0.0351556	0.999757	Ikbkg	inhibitor of kappaB kinase gamma	16151
418	Bbs8_KO_P1 - Bbs8_WT_P1	ENSMUSG00000038058	151.968	1.34041	0.636835	2.1048	0.0353083	0.999757	Nod1	nucleotide-binding oligomerization domain containing 1	107607
419	Bbs8_KO_P1 - Bbs8_WT_P1	ENSMUSG00000023805	51.329	-1.68723	0.802745	-2.10182	0.035569	0.999757	Synj2	synaptojanin 2	20975
420	Bbs8_KO_P1 - Bbs8_WT_P1	ENSMUSG00000028790	130.829	1.27717	0.607683	2.1017	0.0355794	0.999757	Khdrbs1	KH domain containing, RNA binding, signal transduction associated 1	20218
421	Bbs8_KO_P1 - Bbs8_WT_P1	ENSMUSG00000022840	26.0873	-8.21112	3.90834	-2.10093	0.0356475	0.999757	Adcy5	adenylate cyclase 5	224129
422	Bbs8_KO_P1 - Bbs8_WT_P1	ENSMUSG00000060636	319.309	-0.665541	0.316948	-2.09984	0.0357427	0.999757	Rpl35a	ribosomal protein L35A	57808
423	Bbs8_KO_P1 - Bbs8_WT_P1	ENSMUSG00000045302	273.345	-0.724488	0.345045	-2.09969	0.035756	0.999757	Preb	prolactin regulatory element binding	50907
424	Bbs8_KO_P1 - Bbs8_WT_P1	ENSMUSG00000110588	231.27	0.842797	0.401449	2.09939	0.0357827	0.999757	ENSMUSG00000110588
425	Bbs8_KO_P1 - Bbs8_WT_P1	ENSMUSG00000042410	105.145	-1.06387	0.50704	-2.0982	0.0358871	0.999757	Agps	alkylglycerone phosphate synthase	228061
426	Bbs8_KO_P1 - Bbs8_WT_P1	ENSMUSG00000074151	22.1503	3.5069	1.67233	2.09702	0.0359919	0.999757	Nlrc5	NLR family, CARD domain containing 5	434341
427	Bbs8_KO_P1 - Bbs8_WT_P1	ENSMUSG00000010797	525.783	1.05135	0.501819	2.09508	0.0361642	0.999757	Wnt2	wingless-type MMTV integration site family, member 2	22413
428	Bbs8_KO_P1 - Bbs8_WT_P1	ENSMUSG00000052040	849.194	0.607729	0.290079	2.09505	0.0361667	0.999757	Klf13	Kruppel-like factor 13	50794
429	Bbs8_KO_P1 - Bbs8_WT_P1	ENSMUSG00000027845	23.1406	-3.27162	1.56264	-2.09365	0.036291	0.999757	Dclre1b	DNA cross-link repair 1B	140917
430	Bbs8_KO_P1 - Bbs8_WT_P1	ENSMUSG00000052684	2392.1	0.556278	0.265872	2.09228	0.0364138	0.999757	Jun	jun proto-oncogene	16476
431	Bbs8_KO_P1 - Bbs8_WT_P1	ENSMUSG00000037296	114.219	1.03138	0.494282	2.08662	0.0369224	0.999757	Lsm1	LSM1 homolog, mRNA degradation associated	67207
432	Bbs8_KO_P1 - Bbs8_WT_P1	ENSMUSG00000072640	13.4966	-4.54105	2.18114	-2.08197	0.0373456	0.999757	Lyrm9	LYR motif containing 9	66274
433	Bbs8_KO_P1 - Bbs8_WT_P1	ENSMUSG00000038502	283.33	0.768974	0.369588	2.08062	0.0374684	0.999757	Ptov1	prostate tumor over expressed gene 1	84113
434	Bbs8_KO_P1 - Bbs8_WT_P1	ENSMUSG00000102153	16.4835	-5.54122	2.6656	-2.07879	0.0376369	0.999757	ENSMUSG00000102153
435	Bbs8_KO_P1 - Bbs8_WT_P1	ENSMUSG00000087291	11.3614	3.80842	1.83391	2.07666	0.0378328	0.999757	ENSMUSG00000087291
436	Bbs8_KO_P1 - Bbs8_WT_P1	ENSMUSG00000087574	8.54935	-5.50891	2.65453	-2.07529	0.0379599	0.999757	ENSMUSG00000087574
437	Bbs8_KO_P1 - Bbs8_WT_P1	ENSMUSG00000025324	62.4519	2.00747	0.967327	2.07528	0.0379607	0.999757	Atp10a	ATPase, class V, type 10A	11982
438	Bbs8_KO_P1 - Bbs8_WT_P1	ENSMUSG00000022708	4045.2	-0.361234	0.17421	-2.07356	0.0381201	0.999757	Zbtb20	zinc finger and BTB domain containing 20	56490
439	Bbs8_KO_P1 - Bbs8_WT_P1	ENSMUSG00000024078	29.5752	2.64865	1.27779	2.07283	0.0381878	0.999757	Ttc27	tetratricopeptide repeat domain 27	74196
440	Bbs8_KO_P1 - Bbs8_WT_P1	ENSMUSG00000079435	460.42	-0.609422	0.294141	-2.07187	0.0382773	0.999757	Rpl36a	ribosomal protein L36A	19982
441	Bbs8_KO_P1 - Bbs8_WT_P1	ENSMUSG00000020079	49.9151	2.26897	1.09586	2.07049	0.0384064	0.999757	Supv3l1	suppressor of var1, 3-like 1 (S. cerevisiae)	338359
442	Bbs8_KO_P1 - Bbs8_WT_P1	ENSMUSG00000073609	17.2894	3.50186	1.6926	2.06892	0.0385534	0.999757	D2hgdh	D-2-hydroxyglutarate dehydrogenase	98314
443	Bbs8_KO_P1 - Bbs8_WT_P1	ENSMUSG00000107278	11.969	-3.3585	1.62387	-2.06821	0.0386205	0.999757	ENSMUSG00000107278
444	Bbs8_KO_P1 - Bbs8_WT_P1	ENSMUSG00000101162	47.9745	1.39293	0.674369	2.06553	0.0388733	0.999757	ENSMUSG00000101162
445	Bbs8_KO_P1 - Bbs8_WT_P1	ENSMUSG00000020520	87.0504	1.62866	0.788592	2.06528	0.038897	0.999757	Galnt10	polypeptide N-acetylgalactosaminyltransferase 10	171212
446	Bbs8_KO_P1 - Bbs8_WT_P1	ENSMUSG00000026037	56.422	-1.78419	0.863905	-2.06527	0.0388977	0.999757	Orc2	origin recognition complex, subunit 2	18393
447	Bbs8_KO_P1 - Bbs8_WT_P1	ENSMUSG00000040118	62.0798	1.21155	0.586679	2.0651	0.0389138	0.999757	Cacna2d1	calcium channel, voltage-dependent, alpha2/delta subunit 1	12293
448	Bbs8_KO_P1 - Bbs8_WT_P1	ENSMUSG00000113423	8.41097	-6.39763	3.09965	-2.06398	0.0390194	0.999757	Gm3791	endothelin converting enzyme 2 pseudogene	100042325
449	Bbs8_KO_P1 - Bbs8_WT_P1	ENSMUSG00000026914	256.553	0.857475	0.415831	2.06208	0.0392006	0.999757	Psmd14	proteasome (prosome, macropain) 26S subunit, non-ATPase, 14	59029
450	Bbs8_KO_P1 - Bbs8_WT_P1	ENSMUSG00000051379	194.379	-1.34958	0.654676	-2.06144	0.039261	0.999757	Flrt3	fibronectin leucine rich transmembrane protein 3	71436
451	Bbs8_KO_P1 - Bbs8_WT_P1	ENSMUSG00000039252	458.482	-0.580162	0.281612	-2.06014	0.0393847	0.999757	Lgi2	leucine-rich repeat LGI family, member 2	246316
452	Bbs8_KO_P1 - Bbs8_WT_P1	ENSMUSG00000083282	376.206	0.629143	0.305588	2.05879	0.039514	0.999757	Ctsf	cathepsin F	56464
453	Bbs8_KO_P1 - Bbs8_WT_P1	ENSMUSG00000027498	100.08	2.09332	1.01686	2.05861	0.0395314	0.999757	Cstf1	cleavage stimulation factor, 3' pre-RNA, subunit 1	67337
454	Bbs8_KO_P1 - Bbs8_WT_P1	ENSMUSG00000054079	76.1481	-1.83319	0.891285	-2.05679	0.0397062	0.999757	Utp18	UTP18 small subunit processome component	217109
455	Bbs8_KO_P1 - Bbs8_WT_P1	ENSMUSG00000038697	49.8016	1.88812	0.918386	2.05591	0.0397911	0.999757	Taf5l	TATA-box binding protein associated factor 5 like	102162
456	Bbs8_KO_P1 - Bbs8_WT_P1	ENSMUSG00000021366	56.2328	-2.27698	1.1081	-2.05484	0.0398945	0.999757	Hivep1	human immunodeficiency virus type I enhancer binding protein 1	110521
457	Bbs8_KO_P1 - Bbs8_WT_P1	ENSMUSG00000022781	181.889	0.99009	0.481942	2.05438	0.0399394	0.999757	Pak2	p21 (RAC1) activated kinase 2	224105
458	Bbs8_KO_P1 - Bbs8_WT_P1	ENSMUSG00000015668	169.451	-0.876402	0.426811	-2.05337	0.0400366	0.999757	Pdzd11	PDZ domain containing 11	72621
459	Bbs8_KO_P1 - Bbs8_WT_P1	ENSMUSG00000079020	74.5824	-1.50776	0.734568	-2.05258	0.0401134	0.999757	Slc45a4	solute carrier family 45, member 4	106068
460	Bbs8_KO_P1 - Bbs8_WT_P1	ENSMUSG00000044533	1015.97	-0.55022	0.268091	-2.05236	0.0401346	0.999757	Rps2	ribosomal protein S2	16898
461	Bbs8_KO_P1 - Bbs8_WT_P1	ENSMUSG00000038240	28.8771	-2.70306	1.31797	-2.05093	0.0402734	0.999757	Pdss2	prenyl (solanesyl) diphosphate synthase, subunit 2	71365
462	Bbs8_KO_P1 - Bbs8_WT_P1	ENSMUSG00000036323	346.802	0.821983	0.400814	2.05078	0.0402881	0.999757	Srp72	signal recognition particle 72	66661
463	Bbs8_KO_P1 - Bbs8_WT_P1	ENSMUSG00000026586	1171.55	-0.380479	0.185612	-2.04986	0.0403781	0.999757	Prrx1	paired related homeobox 1	18933
464	Bbs8_KO_P1 - Bbs8_WT_P1	ENSMUSG00000030351	10.3551	5.70007	2.78243	2.0486	0.0405016	0.999757	Tspan11	tetraspanin 11	68498
465	Bbs8_KO_P1 - Bbs8_WT_P1	ENSMUSG00000018209	80.7637	-1.56926	0.766191	-2.04814	0.0405467	0.999757	Stk4	serine/threonine kinase 4	58231
466	Bbs8_KO_P1 - Bbs8_WT_P1	ENSMUSG00000052572	20.4555	-2.98331	1.45822	-2.04586	0.0407697	0.999757	Dlg2	discs large MAGUK scaffold protein 2	23859
467	Bbs8_KO_P1 - Bbs8_WT_P1	ENSMUSG00000030094	47.5898	-2.28604	1.11875	-2.04338	0.0410151	0.999757	Xpc	xeroderma pigmentosum, complementation group C	22591
468	Bbs8_KO_P1 - Bbs8_WT_P1	ENSMUSG00000006920	281.321	0.664964	0.325561	2.04252	0.0411001	0.999757	Ezh1	enhancer of zeste 1 polycomb repressive complex 2 subunit	14055
469	Bbs8_KO_P1 - Bbs8_WT_P1	ENSMUSG00000029557	27.3195	2.59091	1.26945	2.04098	0.0412531	0.999757	Mrm2	mitochondrial rRNA methyltransferase 2	68017
470	Bbs8_KO_P1 - Bbs8_WT_P1	ENSMUSG00000105941	16.7846	2.49666	1.22387	2.03997	0.0413534	0.999757	ENSMUSG00000105941
471	Bbs8_KO_P1 - Bbs8_WT_P1	ENSMUSG00000028483	146.608	-1.20074	0.588667	-2.03976	0.0413741	0.999757	Snapc3	small nuclear RNA activating complex, polypeptide 3	77634
472	Bbs8_KO_P1 - Bbs8_WT_P1	ENSMUSG00000032009	121.135	-1.09311	0.53598	-2.03947	0.0414036	0.999757	Sesn3	sestrin 3	75747
473	Bbs8_KO_P1 - Bbs8_WT_P1	ENSMUSG00000020889	63.2546	1.5352	0.753169	2.03833	0.0415173	0.999757	Nr1d1	nuclear receptor subfamily 1, group D, member 1	217166
474	Bbs8_KO_P1 - Bbs8_WT_P1	ENSMUSG00000005667	58.1666	2.06678	1.01399	2.03827	0.041523	0.999757	Mthfd2	methylenetetrahydrofolate dehydrogenase (NAD+ dependent), methenyltetrahydrofolate cyclohydrolase	17768
475	Bbs8_KO_P1 - Bbs8_WT_P1	ENSMUSG00000050786	40.0438	2.23554	1.09702	2.03782	0.0415678	0.999757	Ccdc126	coiled-coil domain containing 126	57895
476	Bbs8_KO_P1 - Bbs8_WT_P1	ENSMUSG00000008435	125.682	1.12428	0.551739	2.03771	0.041579	0.999757	Rdh13	retinol dehydrogenase 13 (all-trans and 9-cis)	108841
477	Bbs8_KO_P1 - Bbs8_WT_P1	ENSMUSG00000030862	31.3874	2.30869	1.1332	2.03732	0.0416184	0.999757	Cpxm2	carboxypeptidase X 2 (M14 family)	55987
478	Bbs8_KO_P1 - Bbs8_WT_P1	ENSMUSG00000046324	196.223	-0.914841	0.449361	-2.03587	0.0417632	0.999757	Ermp1	endoplasmic reticulum metallopeptidase 1	226090
479	Bbs8_KO_P1 - Bbs8_WT_P1	ENSMUSG00000050953	623.143	0.776011	0.381269	2.03534	0.041817	0.999757	Gja1	gap junction protein, alpha 1	14609
480	Bbs8_KO_P1 - Bbs8_WT_P1	ENSMUSG00000024413	232.77	-0.785822	0.386123	-2.03516	0.0418346	0.999757	Npc1	NPC intracellular cholesterol transporter 1	18145
481	Bbs8_KO_P1 - Bbs8_WT_P1	ENSMUSG00000024780	224.827	-1.00734	0.495343	-2.03362	0.0419902	0.999757	Cdc37l1	cell division cycle 37-like 1	67072
482	Bbs8_KO_P1 - Bbs8_WT_P1	ENSMUSG00000089842	14.6781	5.01312	2.46687	2.03218	0.0421355	0.999757	Pitpnm2os2	phosphatidylinositol transfer protein, membrane-associated 2, opposite strand 2	100047482
483	Bbs8_KO_P1 - Bbs8_WT_P1	ENSMUSG00000040170	43.6998	2.84595	1.40051	2.03208	0.0421454	0.999757	Fmo2	flavin containing monooxygenase 2	55990
484	Bbs8_KO_P1 - Bbs8_WT_P1	ENSMUSG00000022091	154.736	0.939563	0.46251	2.03144	0.04221	0.999757	Sorbs3	sorbin and SH3 domain containing 3	20410
485	Bbs8_KO_P1 - Bbs8_WT_P1	ENSMUSG00000037151	29.8549	-3.15213	1.55289	-2.02984	0.0423723	0.999757	Lrrc20	leucine rich repeat containing 20	216011
486	Bbs8_KO_P1 - Bbs8_WT_P1	ENSMUSG00000031490	395.962	0.738206	0.363761	2.02937	0.0424202	0.999757	Eif4ebp1	eukaryotic translation initiation factor 4E binding protein 1	13685
487	Bbs8_KO_P1 - Bbs8_WT_P1	ENSMUSG00000068699	281.428	0.809924	0.399171	2.02902	0.0424567	0.999757	Flnc	filamin C, gamma	68794
488	Bbs8_KO_P1 - Bbs8_WT_P1	ENSMUSG00000116632	41.9455	-2.49019	1.22773	-2.02829	0.0425306	0.999757	Magef1	MAGE family member F1	76222
489	Bbs8_KO_P1 - Bbs8_WT_P1	ENSMUSG00000006403	32.6477	3.23769	1.59688	2.02752	0.0426094	0.999757	Adamts4	a disintegrin-like and metallopeptidase (reprolysin type) with thrombospondin type 1 motif, 4	240913
490	Bbs8_KO_P1 - Bbs8_WT_P1	ENSMUSG00000030374	161.588	-1.17521	0.580116	-2.02582	0.0427834	0.999757	Strn4	striatin, calmodulin binding protein 4	97387
491	Bbs8_KO_P1 - Bbs8_WT_P1	ENSMUSG00000053510	378.679	-0.85882	0.423978	-2.02563	0.0428032	0.999757	Nrd1	nardilysin, N-arginine dibasic convertase, NRD convertase 1	230598
492	Bbs8_KO_P1 - Bbs8_WT_P1	ENSMUSG00000001948	9.20955	-3.76618	1.86271	-2.02188	0.0431889	0.999757	Spa17	sperm autoantigenic protein 17	20686
493	Bbs8_KO_P1 - Bbs8_WT_P1	ENSMUSG00000021144	115.578	0.996876	0.493053	2.02185	0.0431923	0.999757	Mta1	metastasis associated 1	116870
494	Bbs8_KO_P1 - Bbs8_WT_P1	ENSMUSG00000032114	73.2834	1.49283	0.738386	2.02175	0.0432025	0.999757	Slc37a4	solute carrier family 37 (glucose-6-phosphate transporter), member 4	14385
495	Bbs8_KO_P1 - Bbs8_WT_P1	ENSMUSG00000016918	631.074	0.592003	0.292878	2.02133	0.0432457	0.999757	Sulf1	sulfatase 1	240725
496	Bbs8_KO_P1 - Bbs8_WT_P1	ENSMUSG00000030729	30.3188	2.2812	1.12931	2.02	0.0433839	0.999757	Pgm2l1	phosphoglucomutase 2-like 1	70974
497	Bbs8_KO_P1 - Bbs8_WT_P1	ENSMUSG00000024072	163.446	-0.811429	0.401881	-2.01908	0.0434789	0.999757	Yipf4	Yip1 domain family, member 4	67864
498	Bbs8_KO_P1 - Bbs8_WT_P1	ENSMUSG00000021494	198.847	1.03099	0.510999	2.01759	0.0436341	0.999757	Ddx41	DEAD box helicase 41	72935
499	Bbs8_KO_P1 - Bbs8_WT_P1	ENSMUSG00000037348	13.2359	4.23454	2.10163	2.01488	0.0439168	0.999757	Paqr7	progestin and adipoQ receptor family member VII	71904
500	Bbs8_KO_P1 - Bbs8_WT_P1	ENSMUSG00000021234	15.9557	4.03128	2.00156	2.01407	0.044002	0.999757	Fam161b	family with sequence similarity 161, member B	217705
501	Bbs8_KO_P1 - Bbs8_WT_P1	ENSMUSG00000042035	66.3715	2.5654	1.27407	2.01354	0.0440577	0.999757	Igsf3	immunoglobulin superfamily, member 3	78908
502	Bbs8_KO_P1 - Bbs8_WT_P1	ENSMUSG00000006958	249.78	0.990444	0.491978	2.01319	0.0440951	0.999757	Chrd	chordin	12667
503	Bbs8_KO_P1 - Bbs8_WT_P1	ENSMUSG00000000555	274.93	0.949898	0.471912	2.01287	0.0441283	0.999757	Itga5	integrin alpha 5 (fibronectin receptor alpha)	16402
504	Bbs8_KO_P1 - Bbs8_WT_P1	ENSMUSG00000068566	881.615	0.463051	0.230053	2.0128	0.0441361	0.999757	Myadm	myeloid-associated differentiation marker	50918
505	Bbs8_KO_P1 - Bbs8_WT_P1	ENSMUSG00000025812	214.64	-0.829044	0.41234	-2.01059	0.0443692	0.999757	Pard3	par-3 family cell polarity regulator	93742
506	Bbs8_KO_P1 - Bbs8_WT_P1	ENSMUSG00000030795	273.973	-0.752007	0.374029	-2.01056	0.0443722	0.999757	Fus	fused in sarcoma	233908
507	Bbs8_KO_P1 - Bbs8_WT_P1	ENSMUSG00000025579	852.227	0.652	0.324451	2.00955	0.0444788	0.999757	Gaa	glucosidase, alpha, acid	14387
508	Bbs8_KO_P1 - Bbs8_WT_P1	ENSMUSG00000026111	325.889	0.653561	0.325275	2.00926	0.04451	0.999757	Unc50	unc-50 homolog	67387
509	Bbs8_KO_P1 - Bbs8_WT_P1	ENSMUSG00000032726	105.579	-1.17916	0.587096	-2.00846	0.0445941	0.999757	Bmp8a	bone morphogenetic protein 8a	12163
510	Bbs8_KO_P1 - Bbs8_WT_P1	ENSMUSG00000022965	190.031	0.933368	0.46495	2.00746	0.0447009	0.999757	Ifngr2	interferon gamma receptor 2	15980
511	Bbs8_KO_P1 - Bbs8_WT_P1	ENSMUSG00000057596	66.1219	-1.51679	0.756062	-2.00618	0.0448375	0.999757	Trim30d	tripartite motif-containing 30D	209387
512	Bbs8_KO_P1 - Bbs8_WT_P1	ENSMUSG00000040690	285.242	-0.754489	0.376086	-2.00616	0.0448391	0.999757	Col16a1	collagen, type XVI, alpha 1	107581
513	Bbs8_KO_P1 - Bbs8_WT_P1	ENSMUSG00000085696	15.3295	-2.62283	1.30779	-2.00554	0.044905	0.999757	Hoxaas3;!LOC115490409	Hoxa cluster antisense RNA 3;!uncharacterized LOC115490409	72628;!115490409
514	Bbs8_KO_P1 - Bbs8_WT_P1	ENSMUSG00000022895	29.6422	-2.99899	1.49644	-2.00408	0.0450611	0.999757	Ets2	E26 avian leukemia oncogene 2, 3' domain	23872
515	Bbs8_KO_P1 - Bbs8_WT_P1	ENSMUSG00000024667	65.5531	1.71495	0.856516	2.00224	0.0452584	0.999757	Tmem216	transmembrane protein 216	68642
516	Bbs8_KO_P1 - Bbs8_WT_P1	ENSMUSG00000030029	161.922	-1.19127	0.59499	-2.00217	0.0452667	0.999757	Lrig1	leucine-rich repeats and immunoglobulin-like domains 1	16206
517	Bbs8_KO_P1 - Bbs8_WT_P1	ENSMUSG00000021453	1294.59	0.701792	0.350728	2.00096	0.045397	0.999757	Gadd45g	growth arrest and DNA-damage-inducible 45 gamma	23882
518	Bbs8_KO_P1 - Bbs8_WT_P1	ENSMUSG00000043716	918.584	-0.496352	0.248065	-2.00089	0.0454039	0.999757	Rpl7	ribosomal protein L7	19989
519	Bbs8_KO_P1 - Bbs8_WT_P1	ENSMUSG00000045594	147.083	1.82429	0.911939	2.00046	0.0454511	0.999757	Glb1	galactosidase, beta 1	12091
520	Bbs8_KO_P1 - Bbs8_WT_P1	ENSMUSG00000004056	237.045	0.775394	0.387678	2.0001	0.0454896	0.999757	Akt2	thymoma viral proto-oncogene 2	11652
521	Bbs8_KO_P1 - Bbs8_WT_P1	ENSMUSG00000109863	10.6409	3.49371	1.74762	1.99913	0.0455946	0.999757	ENSMUSG00000109863
522	Bbs8_KO_P1 - Bbs8_WT_P1	ENSMUSG00000032258	11.8147	-5.73964	2.87478	-1.99655	0.0458743	0.999757	Lca5	Leber congenital amaurosis 5 (human)	75782
523	Bbs8_KO_P1 - Bbs8_WT_P1	ENSMUSG00000033416	90.824	1.81384	0.90922	1.99494	0.0460497	0.999757	Gucd1	guanylyl cyclase domain containing 1	68778
524	Bbs8_KO_P1 - Bbs8_WT_P1	ENSMUSG00000029598	298.908	-0.868346	0.435455	-1.99411	0.0461399	0.999757	Plbd2	phospholipase B domain containing 2	71772
525	Bbs8_KO_P1 - Bbs8_WT_P1	ENSMUSG00000004360	81.274	-1.62201	0.813962	-1.99273	0.0462906	0.999757	9330159F19Rik	RIKEN cDNA 9330159F19 gene	212448
526	Bbs8_KO_P1 - Bbs8_WT_P1	ENSMUSG00000002413	122.308	-1.19667	0.601076	-1.99088	0.046494	0.999757	Braf	Braf transforming gene	109880
527	Bbs8_KO_P1 - Bbs8_WT_P1	ENSMUSG00000002981	342.189	0.919498	0.461951	1.99047	0.0465397	0.999757	Clptm1	cleft lip and palate associated transmembrane protein 1	56457
528	Bbs8_KO_P1 - Bbs8_WT_P1	ENSMUSG00000054364	482.768	0.75352	0.378652	1.99001	0.0465898	0.999757	Rhob	ras homolog family member B	11852
529	Bbs8_KO_P1 - Bbs8_WT_P1	ENSMUSG00000023249	377.386	0.618704	0.311055	1.98905	0.0466959	0.999757	Parp3	poly (ADP-ribose) polymerase family, member 3	235587
530	Bbs8_KO_P1 - Bbs8_WT_P1	ENSMUSG00000048040	13.2395	3.24323	1.63176	1.98757	0.0468594	0.999757	Arxes2	adipocyte-related X-chromosome expressed sequence 2	76976
531	Bbs8_KO_P1 - Bbs8_WT_P1	ENSMUSG00000037852	23.0378	2.64355	1.3306	1.98673	0.0469523	0.999757	Cpe	carboxypeptidase E	12876
532	Bbs8_KO_P1 - Bbs8_WT_P1	ENSMUSG00000027612	106.64	1.05613	0.531653	1.9865	0.0469781	0.999757	Mmp24	matrix metallopeptidase 24	17391
533	Bbs8_KO_P1 - Bbs8_WT_P1	ENSMUSG00000011884	392.324	0.643067	0.32415	1.98386	0.0472716	0.999757	Gltp	glycolipid transfer protein	56356
534	Bbs8_KO_P1 - Bbs8_WT_P1	ENSMUSG00000046337	10.5872	4.67403	2.35612	1.98379	0.0472797	0.999757	Fam178b	family with sequence similarity 178, member B	381337
535	Bbs8_KO_P1 - Bbs8_WT_P1	ENSMUSG00000021982	145.307	0.907771	0.457672	1.98345	0.047317	0.999757	Cdadc1	cytidine and dCMP deaminase domain containing 1	71891
536	Bbs8_KO_P1 - Bbs8_WT_P1	ENSMUSG00000040548	78.5622	1.7375	0.876302	1.98277	0.0473934	0.999757	Tex2	testis expressed gene 2	21763
537	Bbs8_KO_P1 - Bbs8_WT_P1	ENSMUSG00000041530	116.113	-1.36035	0.686276	-1.98222	0.0474547	0.999757	Ago1	argonaute RISC catalytic subunit 1	236511
538	Bbs8_KO_P1 - Bbs8_WT_P1	ENSMUSG00000030603	396.36	0.593073	0.299254	1.98184	0.0474974	0.999757	Psmc4	proteasome (prosome, macropain) 26S subunit, ATPase, 4	23996
539	Bbs8_KO_P1 - Bbs8_WT_P1	ENSMUSG00000020526	51.7022	2.08157	1.05103	1.98051	0.0476461	0.999757	Znhit3	zinc finger, HIT type 3	448850
540	Bbs8_KO_P1 - Bbs8_WT_P1	ENSMUSG00000026269	188.115	-0.948718	0.479517	-1.97849	0.0478739	0.999757	Rnpepl1	arginyl aminopeptidase (aminopeptidase B)-like 1	108657
541	Bbs8_KO_P1 - Bbs8_WT_P1	ENSMUSG00000023980	125.906	1.59187	0.804654	1.97833	0.0478913	0.999757	Taf8	TATA-box binding protein associated factor 8	63856
542	Bbs8_KO_P1 - Bbs8_WT_P1	ENSMUSG00000039356	114.38	1.01666	0.514201	1.97716	0.0480233	0.999757	Exosc2	exosome component 2	227715
543	Bbs8_KO_P1 - Bbs8_WT_P1	ENSMUSG00000016510	243.159	1.00014	0.505883	1.97701	0.0480403	0.999757	Mtif3	mitochondrial translational initiation factor 3	76366
544	Bbs8_KO_P1 - Bbs8_WT_P1	ENSMUSG00000030738	772.937	0.55713	0.281834	1.9768	0.0480637	0.999757	Eif3c	eukaryotic translation initiation factor 3, subunit C	56347
545	Bbs8_KO_P1 - Bbs8_WT_P1	ENSMUSG00000104020	7.64804	-6.29896	3.18964	-1.97482	0.0482891	0.999757	ENSMUSG00000104020
546	Bbs8_KO_P1 - Bbs8_WT_P1	ENSMUSG00000016319	370.128	0.553554	0.28044	1.97388	0.0483954	0.999757	Slc25a5	solute carrier family 25 (mitochondrial carrier, adenine nucleotide translocator), member 5	11740
547	Bbs8_KO_P1 - Bbs8_WT_P1	ENSMUSG00000024529	371.171	0.73442	0.372234	1.97301	0.0484947	0.999757	Lox	lysyl oxidase	16948
548	Bbs8_KO_P1 - Bbs8_WT_P1	ENSMUSG00000037270	138.832	-1.12464	0.570153	-1.97252	0.0485508	0.999757	4932438A13Rik	RIKEN cDNA 4932438A13 gene	229227
549	Bbs8_KO_P1 - Bbs8_WT_P1	ENSMUSG00000024427	17.3347	4.1745	2.11905	1.96999	0.0488398	0.999757	Spry4	sprouty RTK signaling antagonist 4	24066
550	Bbs8_KO_P1 - Bbs8_WT_P1	ENSMUSG00000047139	35.2773	-2.51635	1.27747	-1.96979	0.0488621	0.999757	Cd24a	CD24a antigen	12484
551	Bbs8_KO_P1 - Bbs8_WT_P1	ENSMUSG00000048779	13.5858	5.27421	2.67812	1.96937	0.0489103	0.999757	P2ry6	pyrimidinergic receptor P2Y, G-protein coupled, 6	233571
552	Bbs8_KO_P1 - Bbs8_WT_P1	ENSMUSG00000021504	37.7877	-2.34155	1.18999	-1.96771	0.0491014	0.999757	B4galt7	xylosylprotein beta1,4-galactosyltransferase, polypeptide 7 (galactosyltransferase I)	218271
553	Bbs8_KO_P1 - Bbs8_WT_P1	ENSMUSG00000027078	363.837	0.693304	0.353466	1.96144	0.0498272	0.999757	Ube2l6	ubiquitin-conjugating enzyme E2L 6	56791
554	Bbs8_KO_P1 - Bbs8_WT_P1	ENSMUSG00000078607	17.2856	4.65938	2.37562	1.96133	0.0498402	0.999757	1810010H24Rik	RIKEN cDNA 1810010H24 gene	69066
555	Bbs8_KO_P1 - Bbs8_WT_P1	ENSMUSG00000052911	2773.92	0.38844	0.198536	1.95653	0.0504031	0.999757	Lamb2	laminin, beta 2	16779
556	Bbs8_KO_P1 - Bbs8_WT_P1	ENSMUSG00000025034	201.242	0.708272	0.362249	1.95521	0.0505587	0.999757	Trim8	tripartite motif-containing 8	93679
557	Bbs8_KO_P1 - Bbs8_WT_P1	ENSMUSG00000086158	30.4617	-2.76183	1.4148	-1.9521	0.0509264	0.999757	Ccpg1os	cell cycle progression 1, opposite strand	546143
558	Bbs8_KO_P1 - Bbs8_WT_P1	ENSMUSG00000037905	48.7551	2.41629	1.23795	1.95185	0.0509564	0.999757	Bri3bp	Bri3 binding protein	76809
559	Bbs8_KO_P1 - Bbs8_WT_P1	ENSMUSG00000020439	185.471	0.777389	0.398398	1.95129	0.0510226	0.999757	Smtn	smoothelin	29856
560	Bbs8_KO_P1 - Bbs8_WT_P1	ENSMUSG00000054008	180.508	1.08611	0.556701	1.95098	0.0510593	0.999757	Ndst1	N-deacetylase/N-sulfotransferase (heparan glucosaminyl) 1	15531
561	Bbs8_KO_P1 - Bbs8_WT_P1	ENSMUSG00000020893	241.953	0.879754	0.451049	1.95046	0.0511211	0.999757	Per1	period circadian clock 1	18626
562	Bbs8_KO_P1 - Bbs8_WT_P1	ENSMUSG00000054199	144.494	1.07908	0.553384	1.94997	0.0511802	0.999757	Gon4l	gon-4-like (C.elegans)	76022
563	Bbs8_KO_P1 - Bbs8_WT_P1	ENSMUSG00000010914	47.0004	-2.3774	1.21952	-1.94946	0.0512406	0.999757	Pdhx	pyruvate dehydrogenase complex, component X	27402
564	Bbs8_KO_P1 - Bbs8_WT_P1	ENSMUSG00000054302	145.473	-0.926465	0.475438	-1.94866	0.0513363	0.999757	Eapp	E2F-associated phosphoprotein	66266
565	Bbs8_KO_P1 - Bbs8_WT_P1	ENSMUSG00000028530	1677.97	0.443936	0.227835	1.9485	0.0513557	0.999757	Jak1	Janus kinase 1	16451
566	Bbs8_KO_P1 - Bbs8_WT_P1	ENSMUSG00000052751	48.7811	1.59554	0.819047	1.94804	0.0514098	0.999757	Repin1	replication initiator 1	58887
567	Bbs8_KO_P1 - Bbs8_WT_P1	ENSMUSG00000028779	151.786	0.861661	0.442678	1.94647	0.051598	0.999757	Pef1	penta-EF hand domain containing 1	67898
568	Bbs8_KO_P1 - Bbs8_WT_P1	ENSMUSG00000040648	65.8851	-1.4433	0.741529	-1.94638	0.0516092	0.999757	Ppip5k2	diphosphoinositol pentakisphosphate kinase 2	227399
569	Bbs8_KO_P1 - Bbs8_WT_P1	ENSMUSG00000017830	60.7448	2.14	1.10007	1.94533	0.0517358	0.999757	Dhx58	DEXH (Asp-Glu-X-His) box polypeptide 58	80861
570	Bbs8_KO_P1 - Bbs8_WT_P1	ENSMUSG00000000355	96.0526	-1.06066	0.545483	-1.94444	0.0518419	0.999757	Mcts1	malignant T cell amplified sequence 1	68995
571	Bbs8_KO_P1 - Bbs8_WT_P1	ENSMUSG00000036934	43.322	-1.57541	0.810674	-1.94334	0.0519756	0.999757	4921524J17Rik	RIKEN cDNA 4921524J17 gene	66714
572	Bbs8_KO_P1 - Bbs8_WT_P1	ENSMUSG00000027378	77.9594	1.35948	0.700337	1.94119	0.0522358	0.999757	Nphp1	nephronophthisis 1 (juvenile) homolog (human)	53885
573	Bbs8_KO_P1 - Bbs8_WT_P1	ENSMUSG00000058099	9.61001	5.86814	3.02535	1.93966	0.0524211	0.999757	Nfam1	Nfat activating molecule with ITAM motif 1	74039
574	Bbs8_KO_P1 - Bbs8_WT_P1	ENSMUSG00000023092	1027.21	0.468491	0.24154	1.9396	0.0524279	0.999757	Fhl1	four and a half LIM domains 1	14199
575	Bbs8_KO_P1 - Bbs8_WT_P1	ENSMUSG00000042436	30.0426	-2.30804	1.1905	-1.93872	0.0525355	0.999757	Mfap4	microfibrillar-associated protein 4	76293
576	Bbs8_KO_P1 - Bbs8_WT_P1	ENSMUSG00000005936	234.316	0.803956	0.414766	1.93834	0.0525823	0.999757	Kctd20	potassium channel tetramerisation domain containing 20	66989
577	Bbs8_KO_P1 - Bbs8_WT_P1	ENSMUSG00000015659	10.0253	-4.94098	2.55147	-1.93652	0.0528036	0.999757	Serac1	serine active site containing 1	321007
578	Bbs8_KO_P1 - Bbs8_WT_P1	ENSMUSG00000060572	1136.74	0.724315	0.374121	1.93604	0.0528624	0.999757	Mfap2	microfibrillar-associated protein 2	17150
579	Bbs8_KO_P1 - Bbs8_WT_P1	ENSMUSG00000033900	27.7488	3.11709	1.61007	1.936	0.0528676	0.999757	Map9	microtubule-associated protein 9	213582
580	Bbs8_KO_P1 - Bbs8_WT_P1	ENSMUSG00000020873	210.359	0.791148	0.408739	1.93558	0.0529186	0.999757	Slc35b1	solute carrier family 35, member B1	110172
581	Bbs8_KO_P1 - Bbs8_WT_P1	ENSMUSG00000047248	60.5504	-1.66037	0.858548	-1.93393	0.053122	0.999757	C2cd3	C2 calcium-dependent domain containing 3	277939
582	Bbs8_KO_P1 - Bbs8_WT_P1	ENSMUSG00000044033	61.1324	-1.95327	1.01014	-1.93366	0.0531553	0.999757	Ccdc141	coiled-coil domain containing 141	545428
583	Bbs8_KO_P1 - Bbs8_WT_P1	ENSMUSG00000031988	97.8193	-1.05976	0.548312	-1.93277	0.0532647	0.999757	Vps26b	VPS26 retromer complex component B	69091
584	Bbs8_KO_P1 - Bbs8_WT_P1	ENSMUSG00000106121	25.3677	-3.79423	1.96421	-1.93168	0.0533984	0.999757	ENSMUSG00000106121
585	Bbs8_KO_P1 - Bbs8_WT_P1	ENSMUSG00000020115	152.508	-1.02899	0.533284	-1.92953	0.0536645	0.999757	Tbk1	TANK-binding kinase 1	56480
586	Bbs8_KO_P1 - Bbs8_WT_P1	ENSMUSG00000027848	660.262	0.627687	0.325564	1.928	0.0538552	0.999757	Olfml3	olfactomedin-like 3	99543
587	Bbs8_KO_P1 - Bbs8_WT_P1	ENSMUSG00000029326	60.1566	-1.50765	0.782112	-1.92767	0.0538962	0.999757	Enoph1	enolase-phosphatase 1	67870
588	Bbs8_KO_P1 - Bbs8_WT_P1	ENSMUSG00000025888	112.81	-1.29004	0.669571	-1.92666	0.0540214	0.999757	Casp1	caspase 1	12362
589	Bbs8_KO_P1 - Bbs8_WT_P1	ENSMUSG00000043340	7.52349	-5.21767	2.70821	-1.92661	0.0540278	0.999757	ENSMUSG00000043340
590	Bbs8_KO_P1 - Bbs8_WT_P1	ENSMUSG00000018750	269.258	-0.812531	0.421753	-1.92656	0.0540348	0.999757	Zbtb4	zinc finger and BTB domain containing 4	75580
591	Bbs8_KO_P1 - Bbs8_WT_P1	ENSMUSG00000090659	9.5504	-4.47832	2.32513	-1.92605	0.0540987	0.999757	Zfp493	zinc finger protein 493	72958
592	Bbs8_KO_P1 - Bbs8_WT_P1	ENSMUSG00000031875	854.515	0.535324	0.278	1.92562	0.0541513	0.999757	Cmtm3	CKLF-like MARVEL transmembrane domain containing 3	68119
593	Bbs8_KO_P1 - Bbs8_WT_P1	ENSMUSG00000027667	90.2839	-1.06607	0.553691	-1.92539	0.0541811	0.999757	Zfp639	zinc finger protein 639	67778
594	Bbs8_KO_P1 - Bbs8_WT_P1	ENSMUSG00000061306	723.501	0.57091	0.296555	1.92514	0.0542121	0.999757	Slc38a10	solute carrier family 38, member 10	72055
595	Bbs8_KO_P1 - Bbs8_WT_P1	ENSMUSG00000034066	48.3323	1.71034	0.888969	1.92396	0.05436	0.999757	Farp2	FERM, RhoGEF and pleckstrin domain protein 2	227377
596	Bbs8_KO_P1 - Bbs8_WT_P1	ENSMUSG00000052336	12.7055	-2.66799	1.38701	-1.92355	0.0544107	0.999757	Cx3cr1	chemokine (C-X3-C motif) receptor 1	13051
597	Bbs8_KO_P1 - Bbs8_WT_P1	ENSMUSG00000031918	157.087	0.82979	0.431882	1.92133	0.0546897	0.999757	Mtmr2	myotubularin related protein 2	77116
598	Bbs8_KO_P1 - Bbs8_WT_P1	ENSMUSG00000034471	27.4027	-2.06519	1.07516	-1.92082	0.054755	0.999757	Caskin2	CASK-interacting protein 2	140721
599	Bbs8_KO_P1 - Bbs8_WT_P1	ENSMUSG00000041958	113.256	1.16444	0.606396	1.92027	0.0548235	0.999757	Pigs	phosphatidylinositol glycan anchor biosynthesis, class S	276846
600	Bbs8_KO_P1 - Bbs8_WT_P1	ENSMUSG00000037103	51.0212	-1.95377	1.01821	-1.91882	0.0550066	0.999757	Dcaf15	DDB1 and CUL4 associated factor 15	212123
601	Bbs8_KO_P1 - Bbs8_WT_P1	ENSMUSG00000033039	99.2971	1.56559	0.815975	1.91868	0.055025	0.999757	Micall1	microtubule associated monooxygenase, calponin and LIM domain containing -like 1	27008
602	Bbs8_KO_P1 - Bbs8_WT_P1	ENSMUSG00000006586	247.477	0.68204	0.355739	1.91725	0.0552062	0.999757	Runx1t1	RUNX1 translocation partner 1	12395
603	Bbs8_KO_P1 - Bbs8_WT_P1	ENSMUSG00000039384	70.9815	1.30383	0.680347	1.91642	0.0553116	0.999757	Dusp10	dual specificity phosphatase 10	63953
604	Bbs8_KO_P1 - Bbs8_WT_P1	ENSMUSG00000040407	356.017	-0.810703	0.42341	-1.9147	0.0555306	0.999757	Akap9	A kinase (PRKA) anchor protein (yotiao) 9	100986
605	Bbs8_KO_P1 - Bbs8_WT_P1	ENSMUSG00000050276	204.364	1.28887	0.673837	1.91274	0.0557817	0.999757	Mrgprg	MAS-related GPR, member G	381974
606	Bbs8_KO_P1 - Bbs8_WT_P1	ENSMUSG00000031066	47.7534	1.48775	0.777847	1.91265	0.0557929	0.999757	Usp11	ubiquitin specific peptidase 11	236733
607	Bbs8_KO_P1 - Bbs8_WT_P1	ENSMUSG00000072762	24.1799	-3.00952	1.57388	-1.91216	0.0558558	0.999757	4930522L14Rik	RIKEN cDNA 4930522L14 gene	100041734
608	Bbs8_KO_P1 - Bbs8_WT_P1	ENSMUSG00000041153	26.8354	-3.18344	1.66522	-1.91173	0.0559112	0.999757	Osgin2	oxidative stress induced growth inhibitor family member 2	209212
609	Bbs8_KO_P1 - Bbs8_WT_P1	ENSMUSG00000000804	99.2381	-1.40976	0.737969	-1.91033	0.0560908	0.999757	Usp32	ubiquitin specific peptidase 32	237898
610	Bbs8_KO_P1 - Bbs8_WT_P1	ENSMUSG00000024234	63.8539	-1.48022	0.774878	-1.91026	0.0561001	0.999757	Mtpap	mitochondrial poly(A) polymerase	67440
611	Bbs8_KO_P1 - Bbs8_WT_P1	ENSMUSG00000010554	100.72	-1.54969	0.811365	-1.90998	0.0561362	0.999757	Mettl16	methyltransferase like 16	67493
612	Bbs8_KO_P1 - Bbs8_WT_P1	ENSMUSG00000033377	11.1136	-5.44591	2.85181	-1.90963	0.056181	0.999757	Palmd	palmdelphin	114301
613	Bbs8_KO_P1 - Bbs8_WT_P1	ENSMUSG00000004567	146.833	-1.35745	0.711484	-1.90791	0.0564028	0.999757	Mcoln1	mucolipin 1	94178
614	Bbs8_KO_P1 - Bbs8_WT_P1	ENSMUSG00000028015	444.794	-0.612672	0.321127	-1.90788	0.0564065	0.999757	Ctso	cathepsin O	229445
615	Bbs8_KO_P1 - Bbs8_WT_P1	ENSMUSG00000031486	91.1958	1.34131	0.703311	1.90713	0.0565037	0.999757	Adgra2	adhesion G protein-coupled receptor A2	78560
616	Bbs8_KO_P1 - Bbs8_WT_P1	ENSMUSG00000028890	85.5267	1.22076	0.640518	1.90589	0.0566639	0.999757	Mtf1	metal response element binding transcription factor 1	17764
617	Bbs8_KO_P1 - Bbs8_WT_P1	ENSMUSG00000027217	157.922	-0.827588	0.434326	-1.90546	0.0567209	0.999757	Tspan18	tetraspanin 18	241556
618	Bbs8_KO_P1 - Bbs8_WT_P1	ENSMUSG00000027160	63.8907	1.32218	0.693962	1.90526	0.056746	0.999757	Ccdc34	coiled-coil domain containing 34	68201
619	Bbs8_KO_P1 - Bbs8_WT_P1	ENSMUSG00000079111	1782.91	0.413857	0.217458	1.90316	0.05702	0.999757	Kdelr2	KDEL (Lys-Asp-Glu-Leu) endoplasmic reticulum protein retention receptor 2	66913
620	Bbs8_KO_P1 - Bbs8_WT_P1	ENSMUSG00000071266	26.6348	2.9791	1.56554	1.90292	0.057051	0.999757	Zfp946	zinc finger protein 946	74149
621	Bbs8_KO_P1 - Bbs8_WT_P1	ENSMUSG00000062198	43.7716	1.74289	0.916183	1.90233	0.0571276	0.999757	2700097O09Rik	RIKEN cDNA 2700097O09 gene	72658
622	Bbs8_KO_P1 - Bbs8_WT_P1	ENSMUSG00000079215	70.8936	-1.43602	0.755027	-1.90195	0.0571782	0.999757	Zfp664	zinc finger protein 664	269704
623	Bbs8_KO_P1 - Bbs8_WT_P1	ENSMUSG00000026473	463.866	0.62799	0.330294	1.90131	0.057262	0.999757	Glul	glutamate-ammonia ligase (glutamine synthetase)	14645
624	Bbs8_KO_P1 - Bbs8_WT_P1	ENSMUSG00000020181	230.389	-0.835745	0.439739	-1.90055	0.0573614	0.999757	Nav3	neuron navigator 3	260315
625	Bbs8_KO_P1 - Bbs8_WT_P1	ENSMUSG00000020894	139.282	-0.908229	0.47791	-1.90042	0.057378	0.999757	Vamp2	vesicle-associated membrane protein 2	22318
626	Bbs8_KO_P1 - Bbs8_WT_P1	ENSMUSG00000032123	127.726	1.30001	0.684143	1.9002	0.0574075	0.999757	Dpagt1	dolichyl-phosphate (UDP-N-acetylglucosamine) acetylglucosaminephosphotransferase 1 (GlcNAc-1-P transferase)	13478
627	Bbs8_KO_P1 - Bbs8_WT_P1	ENSMUSG00000031669	13.505	4.46121	2.35044	1.89803	0.057692	0.999757	Gins3	GINS complex subunit 3 (Psf3 homolog)	78833
628	Bbs8_KO_P1 - Bbs8_WT_P1	ENSMUSG00000026721	74.1735	1.43377	0.755459	1.89788	0.0577124	0.999757	Rabgap1l	RAB GTPase activating protein 1-like	29809
629	Bbs8_KO_P1 - Bbs8_WT_P1	ENSMUSG00000030016	215.854	-0.812202	0.428024	-1.89756	0.0577538	0.999757	Zfp638	zinc finger protein 638	18139
630	Bbs8_KO_P1 - Bbs8_WT_P1	ENSMUSG00000027660	91.649	1.39282	0.734102	1.89731	0.0577876	0.999757	Skil	SKI-like	20482
631	Bbs8_KO_P1 - Bbs8_WT_P1	ENSMUSG00000024937	181.892	-1.07368	0.56623	-1.89619	0.0579345	0.999757	Ehbp1l1	EH domain binding protein 1-like 1	114601
632	Bbs8_KO_P1 - Bbs8_WT_P1	ENSMUSG00000057818	49.1589	-1.72587	0.910543	-1.89543	0.0580349	0.999757	1600029O15Rik	ribosomal protein L17 pseudogene	665268
633	Bbs8_KO_P1 - Bbs8_WT_P1	ENSMUSG00000027994	34.4286	-3.12486	1.64866	-1.8954	0.0580394	0.999757	Mcub	mitochondrial calcium uniporter dominant negative beta subunit	66815
634	Bbs8_KO_P1 - Bbs8_WT_P1	ENSMUSG00000028633	99.7816	-1.12183	0.591939	-1.89517	0.0580693	0.999757	Ctps	cytidine 5'-triphosphate synthase	51797
635	Bbs8_KO_P1 - Bbs8_WT_P1	ENSMUSG00000009470	253.563	-0.741542	0.39135	-1.89483	0.0581147	0.999757	Tnpo1	transportin 1	238799
636	Bbs8_KO_P1 - Bbs8_WT_P1	ENSMUSG00000025738	17.2201	-4.12486	2.17691	-1.89482	0.0581163	0.999757	Fbxl16	F-box and leucine-rich repeat protein 16	214931
637	Bbs8_KO_P1 - Bbs8_WT_P1	ENSMUSG00000001020	15.9466	2.679	1.41518	1.89304	0.0583528	0.999757	S100a4	S100 calcium binding protein A4	20198
638	Bbs8_KO_P1 - Bbs8_WT_P1	ENSMUSG00000098176	15.0754	-3.22467	1.70344	-1.89303	0.0583543	0.999757	Ccdc166	coiled-coil domain containing 166	223648
639	Bbs8_KO_P1 - Bbs8_WT_P1	ENSMUSG00000031659	242.392	-0.993578	0.525027	-1.89243	0.0584334	0.999757	Adcy7	adenylate cyclase 7	11513
640	Bbs8_KO_P1 - Bbs8_WT_P1	ENSMUSG00000022788	92.7022	-1.50851	0.797742	-1.89097	0.0586278	0.999757	Fgd4	FYVE, RhoGEF and PH domain containing 4	224014
641	Bbs8_KO_P1 - Bbs8_WT_P1	ENSMUSG00000026784	40.2974	-1.93636	1.02409	-1.89082	0.0586488	0.999757	Pdss1	prenyl (solanesyl) diphosphate synthase, subunit 1	56075
642	Bbs8_KO_P1 - Bbs8_WT_P1	ENSMUSG00000054823	402.765	-0.649452	0.343754	-1.88929	0.0588529	0.999757	Nsd3	nuclear receptor binding SET domain protein 3	234135
643	Bbs8_KO_P1 - Bbs8_WT_P1	ENSMUSG00000079043	23.764	-2.58255	1.36959	-1.88563	0.0593451	0.999757	Fastkd5	FAST kinase domains 5	380601
644	Bbs8_KO_P1 - Bbs8_WT_P1	ENSMUSG00000034105	38.5045	3.56368	1.89157	1.88398	0.0595672	0.999757	Meak7	MTOR associated protein , eak-7 homolog	74347
645	Bbs8_KO_P1 - Bbs8_WT_P1	ENSMUSG00000050965	215.028	-0.69203	0.367545	-1.88284	0.0597215	0.999757	Prkca	protein kinase C, alpha	18750
646	Bbs8_KO_P1 - Bbs8_WT_P1	ENSMUSG00000031431	1455.44	0.565276	0.30027	1.88256	0.0597606	0.999757	Tsc22d3	TSC22 domain family, member 3	14605
647	Bbs8_KO_P1 - Bbs8_WT_P1	ENSMUSG00000031753	171.74	0.958849	0.509431	1.88219	0.0598096	0.999757	Cog4	component of oligomeric golgi complex 4	102339
648	Bbs8_KO_P1 - Bbs8_WT_P1	ENSMUSG00000097392	32.5438	-2.23984	1.19004	-1.88216	0.0598146	0.999757	Thoc2l	THO complex subunit 2-like	100042165
649	Bbs8_KO_P1 - Bbs8_WT_P1	ENSMUSG00000111685	13.7025	-2.85904	1.51922	-1.88191	0.0598481	0.999757	ENSMUSG00000111685
650	Bbs8_KO_P1 - Bbs8_WT_P1	ENSMUSG00000032011	617.317	0.543545	0.288875	1.8816	0.0598909	0.999757	Thy1	thymus cell antigen 1, theta	21838
651	Bbs8_KO_P1 - Bbs8_WT_P1	ENSMUSG00000016933	189.463	1.04227	0.554001	1.88135	0.0599242	0.999757	Plcg1	phospholipase C, gamma 1	18803
652	Bbs8_KO_P1 - Bbs8_WT_P1	ENSMUSG00000078622	150.428	-0.826107	0.439164	-1.88109	0.0599599	0.999757	Ccdc47	coiled-coil domain containing 47	67163
653	Bbs8_KO_P1 - Bbs8_WT_P1	ENSMUSG00000024312	53.7889	-2.15461	1.14694	-1.87858	0.0603019	0.999757	Wdr46	WD repeat domain 46	57315
654	Bbs8_KO_P1 - Bbs8_WT_P1	ENSMUSG00000004637	91.6086	-1.25688	0.669243	-1.87806	0.0603731	0.999757	Wwox	WW domain-containing oxidoreductase	80707
655	Bbs8_KO_P1 - Bbs8_WT_P1	ENSMUSG00000023067	1301.04	0.672141	0.357892	1.87805	0.0603737	0.999757	Cdkn1a	cyclin-dependent kinase inhibitor 1A (P21)	12575
656	Bbs8_KO_P1 - Bbs8_WT_P1	ENSMUSG00000066057	10.2724	-3.18612	1.69882	-1.87548	0.0607262	0.999757	Gm1976	predicted gene 1976	100038746
657	Bbs8_KO_P1 - Bbs8_WT_P1	ENSMUSG00000024382	90.9176	1.62872	0.868863	1.87454	0.0608563	0.999757	Ercc3	excision repair cross-complementing rodent repair deficiency, complementation group 3	13872
658	Bbs8_KO_P1 - Bbs8_WT_P1	ENSMUSG00000030201	264.11	-0.666676	0.35657	-1.86969	0.0615268	0.999757	Lrp6	low density lipoprotein receptor-related protein 6	16974
659	Bbs8_KO_P1 - Bbs8_WT_P1	ENSMUSG00000029672	177.205	0.786183	0.420651	1.86897	0.0616275	0.999757	Fam3c	FAM3 metabolism regulating signaling molecule C	27999
660	Bbs8_KO_P1 - Bbs8_WT_P1	ENSMUSG00000029605	31.0142	2.52643	1.35186	1.86886	0.0616427	0.999757	Oas1b	2'-5' oligoadenylate synthetase 1B	23961
661	Bbs8_KO_P1 - Bbs8_WT_P1	ENSMUSG00000024193	74.811	-1.49236	0.798586	-1.86875	0.0616574	0.999757	Phf1	PHD finger protein 1	21652
662	Bbs8_KO_P1 - Bbs8_WT_P1	ENSMUSG00000030882	8.26453	-5.87098	3.14192	-1.8686	0.0616788	0.999757	Dnhd1	dynein heavy chain domain 1	77505
663	Bbs8_KO_P1 - Bbs8_WT_P1	ENSMUSG00000046879	135.104	1.62918	0.872081	1.86815	0.0617411	0.999757	Irgm1	immunity-related GTPase family M member 1	15944
664	Bbs8_KO_P1 - Bbs8_WT_P1	ENSMUSG00000032193	142.105	-1.19941	0.642039	-1.86812	0.0617447	0.999757	Ldlr	low density lipoprotein receptor	16835
665	Bbs8_KO_P1 - Bbs8_WT_P1	ENSMUSG00000021395	124.525	1.09321	0.585553	1.86696	0.0619067	0.999757	Spin1	spindlin 1	20729
666	Bbs8_KO_P1 - Bbs8_WT_P1	ENSMUSG00000025862	186.303	-0.869545	0.466033	-1.86585	0.062063	0.999757	Stag2	stromal antigen 2	20843
667	Bbs8_KO_P1 - Bbs8_WT_P1	ENSMUSG00000063388	4.88499	-5.7281	3.07184	-1.86472	0.0622212	0.999757	ENSMUSG00000063388
668	Bbs8_KO_P1 - Bbs8_WT_P1	ENSMUSG00000055302	458.717	0.561178	0.30102	1.86426	0.0622859	0.999757	Mrfap1	Morf4 family associated protein 1	67568
669	Bbs8_KO_P1 - Bbs8_WT_P1	ENSMUSG00000038696	151.092	-0.875102	0.469823	-1.86262	0.0625158	0.999757	Mapkap1	mitogen-activated protein kinase associated protein 1	227743
670	Bbs8_KO_P1 - Bbs8_WT_P1	ENSMUSG00000024959	163.196	1.04311	0.560067	1.86248	0.0625353	0.999757	Bad	BCL2-associated agonist of cell death	12015
671	Bbs8_KO_P1 - Bbs8_WT_P1	ENSMUSG00000060938	770.853	-0.420788	0.225971	-1.86213	0.0625852	0.999757	Rpl26	ribosomal protein L26	19941
672	Bbs8_KO_P1 - Bbs8_WT_P1	ENSMUSG00000024339	291.83	0.692599	0.372078	1.86143	0.0626831	0.999757	Tap2	transporter 2, ATP-binding cassette, sub-family B (MDR/TAP)	21355
673	Bbs8_KO_P1 - Bbs8_WT_P1	ENSMUSG00000041594	36.0959	2.29824	1.23467	1.86142	0.0626853	0.999757	Tmtc4	transmembrane and tetratricopeptide repeat containing 4	70551
674	Bbs8_KO_P1 - Bbs8_WT_P1	ENSMUSG00000053113	357.161	0.6312	0.339421	1.85964	0.0629366	0.999757	Socs3	suppressor of cytokine signaling 3	12702
675	Bbs8_KO_P1 - Bbs8_WT_P1	ENSMUSG00000022371	3235.1	0.356997	0.192017	1.8592	0.0629993	0.999757	Col14a1	collagen, type XIV, alpha 1	12818
676	Bbs8_KO_P1 - Bbs8_WT_P1	ENSMUSG00000074384	16.7856	-3.86054	2.07753	-1.85824	0.0631355	0.999757	AI429214	expressed sequence AI429214	621080
677	Bbs8_KO_P1 - Bbs8_WT_P1	ENSMUSG00000097231	6.88217	-6.12886	3.29827	-1.85821	0.0631399	0.999757	ENSMUSG00000097231
678	Bbs8_KO_P1 - Bbs8_WT_P1	ENSMUSG00000069895	108.334	-1.2269	0.660773	-1.85676	0.0633453	0.999757	Atxn1l	ataxin 1-like	52335
679	Bbs8_KO_P1 - Bbs8_WT_P1	ENSMUSG00000036864	7.27828	-6.03318	3.24976	-1.8565	0.0633823	0.999757	Proser3	proline and serine rich 3	333193
680	Bbs8_KO_P1 - Bbs8_WT_P1	ENSMUSG00000013858	144.46	0.837286	0.451671	1.85375	0.0637748	0.999757	Tmem259	transmembrane protein 259	216157
681	Bbs8_KO_P1 - Bbs8_WT_P1	ENSMUSG00000037847	64.412	-1.54029	0.831118	-1.85328	0.0638424	0.999757	Nmrk1	nicotinamide riboside kinase 1	225994
682	Bbs8_KO_P1 - Bbs8_WT_P1	ENSMUSG00000043924	5.77336	5.35985	2.89221	1.8532	0.063853	0.999757	Ncmap	noncompact myelin associated protein	230822
683	Bbs8_KO_P1 - Bbs8_WT_P1	ENSMUSG00000035202	617.919	-0.505519	0.2728	-1.85308	0.0638713	0.999757	Lars2	leucyl-tRNA synthetase, mitochondrial	102436
684	Bbs8_KO_P1 - Bbs8_WT_P1	ENSMUSG00000026786	119.022	1.06142	0.573054	1.85221	0.0639956	0.999757	Apbb1ip	amyloid beta (A4) precursor protein-binding, family B, member 1 interacting protein	54519
685	Bbs8_KO_P1 - Bbs8_WT_P1	ENSMUSG00000027300	37.818	2.07021	1.11844	1.85098	0.0641726	0.999757	Ubox5	U box domain containing 5	140629
686	Bbs8_KO_P1 - Bbs8_WT_P1	ENSMUSG00000038497	154.814	-0.887418	0.479725	-1.84985	0.0643356	0.999757	Tmco3	transmembrane and coiled-coil domains 3	234076
687	Bbs8_KO_P1 - Bbs8_WT_P1	ENSMUSG00000024887	24.1889	-1.95259	1.05612	-1.84884	0.0644809	0.999757	Asah2	N-acylsphingosine amidohydrolase 2	54447
688	Bbs8_KO_P1 - Bbs8_WT_P1	ENSMUSG00000049411	50.4487	-1.42273	0.769597	-1.84867	0.0645059	0.999757	Tmem241	transmembrane protein 241	338363
689	Bbs8_KO_P1 - Bbs8_WT_P1	ENSMUSG00000085687	22.1358	-2.51961	1.36393	-1.84731	0.0647026	0.999757	ENSMUSG00000085687
690	Bbs8_KO_P1 - Bbs8_WT_P1	ENSMUSG00000023944	3969.95	-0.320292	0.173837	-1.84248	0.0654043	0.999757	Hsp90ab1	heat shock protein 90 alpha (cytosolic), class B member 1	15516
691	Bbs8_KO_P1 - Bbs8_WT_P1	ENSMUSG00000023952	184.099	1.05647	0.573512	1.8421	0.0654599	0.999757	Gtpbp2	GTP binding protein 2	56055
692	Bbs8_KO_P1 - Bbs8_WT_P1	ENSMUSG00000020886	433.15	-0.694982	0.37734	-1.84179	0.0655057	0.999757	Dlg4	discs large MAGUK scaffold protein 4	13385
693	Bbs8_KO_P1 - Bbs8_WT_P1	ENSMUSG00000025199	103.736	-1.46288	0.794325	-1.84166	0.065525	0.999757	Chuk	conserved helix-loop-helix ubiquitous kinase	12675
694	Bbs8_KO_P1 - Bbs8_WT_P1	ENSMUSG00000038172	44.7234	-2.04709	1.11205	-1.84083	0.0656461	0.999757	Ttc39b	tetratricopeptide repeat domain 39B	69863
695	Bbs8_KO_P1 - Bbs8_WT_P1	ENSMUSG00000033423	314.574	0.685623	0.3726	1.8401	0.065753	0.999757	Eri3	exoribonuclease 3	140546
696	Bbs8_KO_P1 - Bbs8_WT_P1	ENSMUSG00000030824	1261.46	0.429008	0.233189	1.83974	0.0658058	0.999757	Nucb1	nucleobindin 1	18220
697	Bbs8_KO_P1 - Bbs8_WT_P1	ENSMUSG00000018196	130.891	-1.01447	0.551512	-1.83944	0.0658507	0.999757	Glrx2	glutaredoxin 2 (thioltransferase)	69367
698	Bbs8_KO_P1 - Bbs8_WT_P1	ENSMUSG00000032078	172.946	0.916816	0.498777	1.83813	0.0660433	0.999757	Zpr1	ZPR1 zinc finger	22687
699	Bbs8_KO_P1 - Bbs8_WT_P1	ENSMUSG00000024335	363.192	0.572168	0.311424	1.83726	0.0661712	0.999757	Brd2	bromodomain containing 2	14312
700	Bbs8_KO_P1 - Bbs8_WT_P1	ENSMUSG00000028030	185.836	1.01018	0.549899	1.83702	0.0662067	0.999757	Tbck	TBC1 domain containing kinase	271981
701	Bbs8_KO_P1 - Bbs8_WT_P1	ENSMUSG00000038594	46.8877	-1.61488	0.879669	-1.83578	0.0663907	0.999757	Cep85l	centrosomal protein 85-like	100038725
702	Bbs8_KO_P1 - Bbs8_WT_P1	ENSMUSG00000037706	3045.02	0.396548	0.21612	1.83485	0.0665273	0.999757	Cd81	CD81 antigen	12520
703	Bbs8_KO_P1 - Bbs8_WT_P1	ENSMUSG00000025968	241.722	-0.621671	0.338885	-1.83446	0.0665859	0.999757	Ndufs1	NADH:ubiquinone oxidoreductase core subunit S1	227197
704	Bbs8_KO_P1 - Bbs8_WT_P1	ENSMUSG00000035041	77.2234	2.00248	1.09273	1.83254	0.0668712	0.999757	Creb3l3	cAMP responsive element binding protein 3-like 3	208677
705	Bbs8_KO_P1 - Bbs8_WT_P1	ENSMUSG00000102531	11.5964	4.00463	2.18532	1.83251	0.0668754	0.999757	ENSMUSG00000102531
706	Bbs8_KO_P1 - Bbs8_WT_P1	ENSMUSG00000039217	346.38	-0.714765	0.39006	-1.83245	0.066885	0.999757	Il18	interleukin 18	16173
707	Bbs8_KO_P1 - Bbs8_WT_P1	ENSMUSG00000039542	30.7823	-2.71246	1.48034	-1.83233	0.0669028	0.999757	Ncam1	neural cell adhesion molecule 1	17967
708	Bbs8_KO_P1 - Bbs8_WT_P1	ENSMUSG00000032549	19.1987	-3.96901	2.16626	-1.83219	0.0669224	0.999757	Rab6b	RAB6B, member RAS oncogene family	270192
709	Bbs8_KO_P1 - Bbs8_WT_P1	ENSMUSG00000032040	58.336	1.30248	0.711019	1.83185	0.0669745	0.999757	Dcps	decapping enzyme, scavenger	69305
710	Bbs8_KO_P1 - Bbs8_WT_P1	ENSMUSG00000051335	21.6775	2.88094	1.57323	1.83122	0.0670677	0.999757	Gfod1	glucose-fructose oxidoreductase domain containing 1	328232
711	Bbs8_KO_P1 - Bbs8_WT_P1	ENSMUSG00000053801	79.8105	-2.03418	1.11141	-1.83027	0.0672089	0.999757	Grwd1	glutamate-rich WD repeat containing 1	101612
712	Bbs8_KO_P1 - Bbs8_WT_P1	ENSMUSG00000090799	211.03	-1.59658	0.873459	-1.82788	0.0675679	0.999757	Klhl33	kelch-like 33	546611
713	Bbs8_KO_P1 - Bbs8_WT_P1	ENSMUSG00000066829	45.6436	-1.61478	0.884133	-1.8264	0.0677902	0.999757	Zfp810	zinc finger protein 810	235050
714	Bbs8_KO_P1 - Bbs8_WT_P1	ENSMUSG00000039601	176.263	-0.759197	0.416358	-1.82343	0.0682389	0.999757	Rcan2	regulator of calcineurin 2	53901
715	Bbs8_KO_P1 - Bbs8_WT_P1	ENSMUSG00000026003	200.382	-0.788789	0.432707	-1.82292	0.0683161	0.999757	Acadl	acyl-Coenzyme A dehydrogenase, long-chain	11363
716	Bbs8_KO_P1 - Bbs8_WT_P1	ENSMUSG00000070699	24.7943	4.05521	2.22721	1.82076	0.0686439	0.999757	Sars2	seryl-aminoacyl-tRNA synthetase 2	71984
717	Bbs8_KO_P1 - Bbs8_WT_P1	ENSMUSG00000028152	314.741	0.766323	0.421982	1.81601	0.0693691	0.999757	Tspan5	tetraspanin 5	56224
718	Bbs8_KO_P1 - Bbs8_WT_P1	ENSMUSG00000041827	10.5622	-5.21485	2.87329	-1.81494	0.0695332	0.999757	Oasl1	2'-5' oligoadenylate synthetase-like 1	231655
719	Bbs8_KO_P1 - Bbs8_WT_P1	ENSMUSG00000038806	86.4633	-0.94509	0.520854	-1.8145	0.0696007	0.999757	Sde2	SDE2 telomere maintenance homolog (S. pombe)	208768
720	Bbs8_KO_P1 - Bbs8_WT_P1	ENSMUSG00000014226	135.345	-0.929617	0.512426	-1.81415	0.0696549	0.999757	Cacybp	calcyclin binding protein	12301
721	Bbs8_KO_P1 - Bbs8_WT_P1	ENSMUSG00000056091	34.6076	-2.152	1.18675	-1.81335	0.0697783	0.999757	St3gal5	ST3 beta-galactoside alpha-2,3-sialyltransferase 5	20454
722	Bbs8_KO_P1 - Bbs8_WT_P1	ENSMUSG00000048756	139.929	0.859292	0.474094	1.81249	0.0699099	0.999757	Foxo3	forkhead box O3	56484
723	Bbs8_KO_P1 - Bbs8_WT_P1	ENSMUSG00000050141	28.5644	-2.59409	1.4323	-1.81114	0.0701185	0.999757	Fam205c	family with sequence similarity 205, member C	277773
724	Bbs8_KO_P1 - Bbs8_WT_P1	ENSMUSG00000029580	13485.1	0.314011	0.173444	1.81045	0.0702263	0.999757	Actb	actin, beta	11461
725	Bbs8_KO_P1 - Bbs8_WT_P1	ENSMUSG00000032306	64.2574	-1.51252	0.835491	-1.81033	0.0702439	0.999757	Mpi	mannose phosphate isomerase	110119
726	Bbs8_KO_P1 - Bbs8_WT_P1	ENSMUSG00000058486	166.46	1.17822	0.650999	1.80986	0.0703168	0.999757	Wdr91	WD repeat domain 91	101240
727	Bbs8_KO_P1 - Bbs8_WT_P1	ENSMUSG00000020823	572.604	0.741777	0.410024	1.80911	0.0704344	0.999757	Sec14l1	SEC14-like lipid binding 1	74136
728	Bbs8_KO_P1 - Bbs8_WT_P1	ENSMUSG00000074916	98.4286	-1.0299	0.569364	-1.80885	0.0704737	0.999757	Chst14	carbohydrate sulfotransferase 14	72136
729	Bbs8_KO_P1 - Bbs8_WT_P1	ENSMUSG00000017288	80.1876	-1.72149	0.951896	-1.80849	0.0705309	0.999757	Vps53	VPS53 GARP complex subunit	68299
730	Bbs8_KO_P1 - Bbs8_WT_P1	ENSMUSG00000013150	29.3789	2.62276	1.45067	1.80797	0.0706112	0.999757	Gfod2	glucose-fructose oxidoreductase domain containing 2	70575
731	Bbs8_KO_P1 - Bbs8_WT_P1	ENSMUSG00000034324	49.9666	-1.61892	0.895749	-1.80734	0.0707096	0.999757	Tmem132c	transmembrane protein 132C	208213
732	Bbs8_KO_P1 - Bbs8_WT_P1	ENSMUSG00000043183	49.9525	1.81399	1.00433	1.80617	0.0708923	0.999757	Simc1	SUMO-interacting motifs containing 1	319719
733	Bbs8_KO_P1 - Bbs8_WT_P1	ENSMUSG00000031762	287.049	0.675579	0.374355	1.80465	0.0711301	0.999757	Mt2	metallothionein 2	17750
734	Bbs8_KO_P1 - Bbs8_WT_P1	ENSMUSG00000026640	48.0026	2.34077	1.29762	1.80389	0.0712487	0.999757	Plxna2	plexin A2	18845
735	Bbs8_KO_P1 - Bbs8_WT_P1	ENSMUSG00000021693	385.134	-0.678968	0.376628	-1.80275	0.0714268	0.999757	Kif2a	kinesin family member 2A	16563
736	Bbs8_KO_P1 - Bbs8_WT_P1	ENSMUSG00000023104	148.579	-0.963443	0.534743	-1.80169	0.0715935	0.999757	Rfc2	replication factor C (activator 1) 2	19718
737	Bbs8_KO_P1 - Bbs8_WT_P1	ENSMUSG00000031529	113.963	-1.10904	0.615625	-1.80149	0.0716263	0.999757	Tnks	tankyrase, TRF1-interacting ankyrin-related ADP-ribose polymerase	21951
738	Bbs8_KO_P1 - Bbs8_WT_P1	ENSMUSG00000096984	179.605	-0.934553	0.518861	-1.80116	0.0716773	0.999757	ENSMUSG00000096984
739	Bbs8_KO_P1 - Bbs8_WT_P1	ENSMUSG00000032000	133.821	1.68659	0.936389	1.80116	0.0716777	0.999757	Birc3	baculoviral IAP repeat-containing 3	11796
740	Bbs8_KO_P1 - Bbs8_WT_P1	ENSMUSG00000087260	240.878	0.6589	0.366318	1.79871	0.0720642	0.999757	Lamtor5	late endosomal/lysosomal adaptor, MAPK and MTOR activator 5	68576
741	Bbs8_KO_P1 - Bbs8_WT_P1	ENSMUSG00000008373	125.26	-1.36284	0.757787	-1.79845	0.0721064	0.999757	Prpf31	pre-mRNA processing factor 31	68988
742	Bbs8_KO_P1 - Bbs8_WT_P1	ENSMUSG00000032309	75.6008	1.28597	0.71505	1.79843	0.0721082	0.999757	Fbxo22	F-box protein 22	71999
743	Bbs8_KO_P1 - Bbs8_WT_P1	ENSMUSG00000021474	563.922	0.633072	0.352443	1.79624	0.0724568	0.999757	Sfxn1	sideroflexin 1	14057
744	Bbs8_KO_P1 - Bbs8_WT_P1	ENSMUSG00000024259	165.548	-0.798593	0.444723	-1.79571	0.0725412	0.999757	Slc25a46	solute carrier family 25, member 46	67453
745	Bbs8_KO_P1 - Bbs8_WT_P1	ENSMUSG00000022044	310.327	-0.58379	0.325125	-1.79558	0.0725608	0.999757	Stmn4	stathmin-like 4	56471
746	Bbs8_KO_P1 - Bbs8_WT_P1	ENSMUSG00000040913	22.924	-2.26476	1.26181	-1.79485	0.0726774	0.999757	Fbxw4	F-box and WD-40 domain protein 4	30838
747	Bbs8_KO_P1 - Bbs8_WT_P1	ENSMUSG00000003072	500.957	0.623508	0.347411	1.79473	0.0726969	0.999757	Atp5d	ATP synthase, H+ transporting, mitochondrial F1 complex, delta subunit	66043
748	Bbs8_KO_P1 - Bbs8_WT_P1	ENSMUSG00000035642	132.624	-0.877346	0.488948	-1.79435	0.0727569	0.999757	Aamdc	adipogenesis associated Mth938 domain containing	66273
749	Bbs8_KO_P1 - Bbs8_WT_P1	ENSMUSG00000023959	32.6853	1.82815	1.01972	1.7928	0.073005	0.999757	Clic5	chloride intracellular channel 5	224796
750	Bbs8_KO_P1 - Bbs8_WT_P1	ENSMUSG00000055172	1878.03	-0.356348	0.198837	-1.79216	0.0731068	0.999757	C1ra	complement component 1, r subcomponent A	50909
751	Bbs8_KO_P1 - Bbs8_WT_P1	ENSMUSG00000029622	1892.43	0.382566	0.213517	1.79173	0.0731762	0.999757	Arpc1b	actin related protein 2/3 complex, subunit 1B	11867
752	Bbs8_KO_P1 - Bbs8_WT_P1	ENSMUSG00000034342	92.9163	1.39856	0.781029	1.79067	0.0733468	0.999757	Cbl	Casitas B-lineage lymphoma	12402
753	Bbs8_KO_P1 - Bbs8_WT_P1	ENSMUSG00000061787	562.721	-0.41678	0.232815	-1.79018	0.0734251	0.999757	Rps17	ribosomal protein S17	20068
754	Bbs8_KO_P1 - Bbs8_WT_P1	ENSMUSG00000061882	28.9873	-3.28384	1.83511	-1.78945	0.0735416	0.999757	Ccdc62	coiled-coil domain containing 62	208908
755	Bbs8_KO_P1 - Bbs8_WT_P1	ENSMUSG00000024491	121.52	-1.03086	0.576363	-1.78856	0.0736854	0.999757	Rbm27	RNA binding motif protein 27	225432
756	Bbs8_KO_P1 - Bbs8_WT_P1	ENSMUSG00000061950	116.488	-0.954796	0.534053	-1.78783	0.0738037	0.999757	Ppp4r1	protein phosphatase 4, regulatory subunit 1	70351
757	Bbs8_KO_P1 - Bbs8_WT_P1	ENSMUSG00000044147	77.2778	1.2395	0.693385	1.78761	0.0738385	0.999757	Arf6	ADP-ribosylation factor 6	11845
758	Bbs8_KO_P1 - Bbs8_WT_P1	ENSMUSG00000024785	81.8518	-1.34171	0.750797	-1.78705	0.0739299	0.999757	Rcl1	RNA terminal phosphate cyclase-like 1	59028
759	Bbs8_KO_P1 - Bbs8_WT_P1	ENSMUSG00000006494	46.5604	-2.04695	1.14593	-1.78628	0.0740532	0.999757	Pdk1	pyruvate dehydrogenase kinase, isoenzyme 1	228026
760	Bbs8_KO_P1 - Bbs8_WT_P1	ENSMUSG00000045275	15.5058	-3.11962	1.74718	-1.78551	0.074178	0.999757	Lca5l	Leber congenital amaurosis 5-like	385668
761	Bbs8_KO_P1 - Bbs8_WT_P1	ENSMUSG00000037570	117.467	1.041	0.583203	1.78496	0.0742671	0.999757	Mcrs1	microspherule protein 1	51812
762	Bbs8_KO_P1 - Bbs8_WT_P1	ENSMUSG00000006471	36.2623	1.44135	0.807717	1.78447	0.0743474	0.999757	Ndor1	NADPH dependent diflavin oxidoreductase 1	78797
763	Bbs8_KO_P1 - Bbs8_WT_P1	ENSMUSG00000038312	559.352	0.527471	0.295719	1.78369	0.0744739	0.999757	Edem2	ER degradation enhancer, mannosidase alpha-like 2	108687
764	Bbs8_KO_P1 - Bbs8_WT_P1	ENSMUSG00000033313	21.5463	2.90517	1.63022	1.78207	0.074737	0.999757	Fbxl8	F-box and leucine-rich repeat protein 8	50788
765	Bbs8_KO_P1 - Bbs8_WT_P1	ENSMUSG00000097643	13.1568	-2.69152	1.51081	-1.78152	0.0748283	0.999757	ENSMUSG00000097643
766	Bbs8_KO_P1 - Bbs8_WT_P1	ENSMUSG00000047342	21.443	3.01596	1.69392	1.78046	0.0750012	0.999757	Zfp286	zinc finger protein 286	192651
767	Bbs8_KO_P1 - Bbs8_WT_P1	ENSMUSG00000003234	167.701	0.995585	0.559624	1.77903	0.0752356	0.999757	Abcf3	ATP-binding cassette, sub-family F (GCN20), member 3	27406
768	Bbs8_KO_P1 - Bbs8_WT_P1	ENSMUSG00000027978	73.1929	2.00749	1.12849	1.77892	0.0752522	0.999757	Prss12	protease, serine 12 neurotrypsin (motopsin)	19142
769	Bbs8_KO_P1 - Bbs8_WT_P1	ENSMUSG00000026170	335.27	-0.86016	0.483555	-1.77883	0.0752683	0.999757	Cyp27a1	cytochrome P450, family 27, subfamily a, polypeptide 1	104086
770	Bbs8_KO_P1 - Bbs8_WT_P1	ENSMUSG00000040189	18.2235	2.9191	1.64115	1.77869	0.0752904	0.999757	Odad1	outer dynein arm docking complex subunit 1	211535
771	Bbs8_KO_P1 - Bbs8_WT_P1	ENSMUSG00000027082	118.388	0.890096	0.500858	1.77714	0.0755448	0.999757	Tfpi	tissue factor pathway inhibitor	21788
772	Bbs8_KO_P1 - Bbs8_WT_P1	ENSMUSG00000113752	11.9439	-3.25006	1.82882	-1.77713	0.0755462	0.999757	ENSMUSG00000113752
773	Bbs8_KO_P1 - Bbs8_WT_P1	ENSMUSG00000101438	91.1451	-0.934721	0.526046	-1.77688	0.075588	0.999757	Gm19412	predicted gene, 19412	100502849
774	Bbs8_KO_P1 - Bbs8_WT_P1	ENSMUSG00000000739	688.275	-0.482213	0.271409	-1.7767	0.0756171	0.999757	Sult5a1	sulfotransferase family 5A, member 1	57429
775	Bbs8_KO_P1 - Bbs8_WT_P1	ENSMUSG00000021681	115.583	1.04473	0.588064	1.77656	0.0756403	0.999757	Aggf1	angiogenic factor with G patch and FHA domains 1	66549
776	Bbs8_KO_P1 - Bbs8_WT_P1	ENSMUSG00000038871	53.6084	-1.7961	1.01122	-1.77617	0.0757056	0.999757	Bpgm	2,3-bisphosphoglycerate mutase	12183
777	Bbs8_KO_P1 - Bbs8_WT_P1	ENSMUSG00000033379	422.604	0.60597	0.341222	1.77588	0.0757523	0.999757	Atp6v0b	ATPase, H+ transporting, lysosomal V0 subunit B	114143
778	Bbs8_KO_P1 - Bbs8_WT_P1	ENSMUSG00000029581	34.1095	2.29619	1.29382	1.77474	0.0759409	0.999757	Fscn1	fascin actin-bundling protein 1	14086
779	Bbs8_KO_P1 - Bbs8_WT_P1	ENSMUSG00000034126	61.6398	-1.35812	0.765441	-1.77429	0.0760151	0.999757	Pomt2	protein-O-mannosyltransferase 2	217734
780	Bbs8_KO_P1 - Bbs8_WT_P1	ENSMUSG00000039983	83.2507	-1.32665	0.747964	-1.77368	0.0761157	0.999757	Ccdc32	coiled-coil domain containing 32	269336
781	Bbs8_KO_P1 - Bbs8_WT_P1	ENSMUSG00000111212	87.8339	-1.69106	0.953874	-1.77284	0.0762559	0.999757	ENSMUSG00000111212
782	Bbs8_KO_P1 - Bbs8_WT_P1	ENSMUSG00000032932	90.8351	-1.12165	0.632728	-1.77273	0.0762741	0.999757	Hspa13	heat shock protein 70 family, member 13	110920
783	Bbs8_KO_P1 - Bbs8_WT_P1	ENSMUSG00000005465	12.063	-4.69399	2.64795	-1.77269	0.0762805	0.999757	Il27ra	interleukin 27 receptor, alpha	50931
784	Bbs8_KO_P1 - Bbs8_WT_P1	ENSMUSG00000002871	125.071	-1.19272	0.673473	-1.77099	0.0765615	0.999757	Tpra1	transmembrane protein, adipocyte asscociated 1	24100
785	Bbs8_KO_P1 - Bbs8_WT_P1	ENSMUSG00000027176	37.6961	1.75445	0.990673	1.77097	0.0765661	0.999757	Cstf3	cleavage stimulation factor, 3' pre-RNA, subunit 3	228410
786	Bbs8_KO_P1 - Bbs8_WT_P1	ENSMUSG00000027397	43.5327	2.89544	1.63515	1.77075	0.0766025	0.999757	Slc20a1	solute carrier family 20, member 1	20515
787	Bbs8_KO_P1 - Bbs8_WT_P1	ENSMUSG00000060121	29.3194	-2.78172	1.57125	-1.77039	0.0766624	0.999757	Gemin2	gem nuclear organelle associated protein 2	66603
788	Bbs8_KO_P1 - Bbs8_WT_P1	ENSMUSG00000059474	66.6158	-1.17793	0.665619	-1.76968	0.0767799	0.999757	Mbtd1	mbt domain containing 1	103537
789	Bbs8_KO_P1 - Bbs8_WT_P1	ENSMUSG00000027333	37.1769	2.51433	1.42095	1.76948	0.0768145	0.999757	Smox	spermine oxidase	228608
790	Bbs8_KO_P1 - Bbs8_WT_P1	ENSMUSG00000040651	120.651	-1.39795	0.790643	-1.76811	0.0770423	0.999757	Tasor	transcription activation suppressor	218850
791	Bbs8_KO_P1 - Bbs8_WT_P1	ENSMUSG00000029163	132.189	1.50445	0.851063	1.76773	0.0771058	0.999757	Emilin1	elastin microfibril interfacer 1	100952
792	Bbs8_KO_P1 - Bbs8_WT_P1	ENSMUSG00000041841	549.902	-0.455736	0.257823	-1.76763	0.0771222	0.999757	Rpl37;!Rpl37rt	ribosomal protein L37;!ribosomal protein L37, retrotransposed	67281;!100502825
793	Bbs8_KO_P1 - Bbs8_WT_P1	ENSMUSG00000007867	86.0625	-1.10226	0.624525	-1.76496	0.07757	0.999757	Ift43	intraflagellar transport 43	76411
794	Bbs8_KO_P1 - Bbs8_WT_P1	ENSMUSG00000026504	139.186	0.960322	0.544315	1.76428	0.0776853	0.999757	Sdccag8	serologically defined colon cancer antigen 8	76816
795	Bbs8_KO_P1 - Bbs8_WT_P1	ENSMUSG00000102758	41.054	-2.0719	1.17457	-1.76397	0.0777377	0.999757	Naaladl2	N-acetylated alpha-linked acidic dipeptidase-like 2	635702
796	Bbs8_KO_P1 - Bbs8_WT_P1	ENSMUSG00000034563	91.1156	-0.944688	0.535976	-1.76256	0.0779752	0.999757	Ccpg1	cell cycle progression 1	72278
797	Bbs8_KO_P1 - Bbs8_WT_P1	ENSMUSG00000070814	15.8123	-4.25417	2.41387	-1.76238	0.0780047	0.999757	Zswim9	zinc finger SWIM-type containing 9	321008
798	Bbs8_KO_P1 - Bbs8_WT_P1	ENSMUSG00000019539	2184.39	0.458653	0.260395	1.76137	0.078175	0.999757	Rcn3	reticulocalbin 3, EF-hand calcium binding domain	52377
799	Bbs8_KO_P1 - Bbs8_WT_P1	ENSMUSG00000039068	109.666	-1.05733	0.600563	-1.76056	0.0783124	0.999757	Zzz3	zinc finger, ZZ domain containing 3	108946
800	Bbs8_KO_P1 - Bbs8_WT_P1	ENSMUSG00000090100	60.3937	-1.41296	0.802585	-1.76051	0.0783215	0.999757	Ttbk2	tau tubulin kinase 2	140810
801	Bbs8_KO_P1 - Bbs8_WT_P1	ENSMUSG00000108542	35.0008	2.11196	1.20021	1.75966	0.0784656	0.999757	ENSMUSG00000108542
802	Bbs8_KO_P1 - Bbs8_WT_P1	ENSMUSG00000029036	158.354	-0.911471	0.518227	-1.75883	0.0786068	0.999757	Atad3a	ATPase family, AAA domain containing 3A	108888
803	Bbs8_KO_P1 - Bbs8_WT_P1	ENSMUSG00000025757	82.3849	1.5785	0.89772	1.75834	0.0786894	0.999757	Hspa4l	heat shock protein 4 like	18415
804	Bbs8_KO_P1 - Bbs8_WT_P1	ENSMUSG00000032353	1203.75	0.546999	0.311299	1.75715	0.0788919	0.999757	Tmed3	transmembrane p24 trafficking protein 3	66111
805	Bbs8_KO_P1 - Bbs8_WT_P1	ENSMUSG00000067780	131.686	0.913574	0.520007	1.75685	0.0789435	0.999757	Pi15	peptidase inhibitor 15	94227
806	Bbs8_KO_P1 - Bbs8_WT_P1	ENSMUSG00000015027	35.1684	2.21735	1.26249	1.75633	0.0790327	0.999757	Galns	galactosamine (N-acetyl)-6-sulfate sulfatase	50917
807	Bbs8_KO_P1 - Bbs8_WT_P1	ENSMUSG00000001131	46.2521	1.6165	0.921006	1.75515	0.0792334	0.999757	Timp1	tissue inhibitor of metalloproteinase 1	21857
808	Bbs8_KO_P1 - Bbs8_WT_P1	ENSMUSG00000087190	45.481	1.38739	0.790618	1.75481	0.0792913	0.999757	ENSMUSG00000087190
809	Bbs8_KO_P1 - Bbs8_WT_P1	ENSMUSG00000025268	727.763	0.794679	0.452984	1.75432	0.0793758	0.999757	Maged2	MAGE family member D2	80884
810	Bbs8_KO_P1 - Bbs8_WT_P1	ENSMUSG00000042804	310.188	1.01465	0.579078	1.75218	0.0797437	0.999757	Gpr153	G protein-coupled receptor 153	100129
811	Bbs8_KO_P1 - Bbs8_WT_P1	ENSMUSG00000042569	124.529	0.949332	0.541875	1.75194	0.0797843	0.999757	Dhrs7b	dehydrogenase/reductase (SDR family) member 7B	216820
812	Bbs8_KO_P1 - Bbs8_WT_P1	ENSMUSG00000064145	146.661	-1.18676	0.677476	-1.75173	0.0798197	0.999757	Arih2	ariadne RBR E3 ubiquitin protein ligase 2	23807
813	Bbs8_KO_P1 - Bbs8_WT_P1	ENSMUSG00000074364	961.938	0.400842	0.228897	1.75119	0.0799135	0.999757	Ehd2	EH-domain containing 2	259300
814	Bbs8_KO_P1 - Bbs8_WT_P1	ENSMUSG00000114827	19.2536	-2.49733	1.42823	-1.74854	0.0803702	0.999757	Gm46432	predicted gene, 46432	108168103
815	Bbs8_KO_P1 - Bbs8_WT_P1	ENSMUSG00000020840	181.875	0.907911	0.519702	1.74698	0.0806404	0.999757	Blmh	bleomycin hydrolase	104184
816	Bbs8_KO_P1 - Bbs8_WT_P1	ENSMUSG00000037085	25.4371	2.99554	1.71541	1.74626	0.0807663	0.999757	Trmt12	tRNA methyltransferase 12	68260
817	Bbs8_KO_P1 - Bbs8_WT_P1	ENSMUSG00000035521	221.414	-0.731993	0.419268	-1.74588	0.0808315	0.999757	Gnptg	N-acetylglucosamine-1-phosphotransferase, gamma subunit	214505
818	Bbs8_KO_P1 - Bbs8_WT_P1	ENSMUSG00000047261	117.667	1.36467	0.782329	1.74436	0.081096	0.999757	Gap43	growth associated protein 43	14432
819	Bbs8_KO_P1 - Bbs8_WT_P1	ENSMUSG00000039405	2812.28	0.394228	0.226075	1.74379	0.0811954	0.999757	Prss23	protease, serine 23	76453
820	Bbs8_KO_P1 - Bbs8_WT_P1	ENSMUSG00000049600	54.6464	1.22426	0.702072	1.74378	0.0811969	0.999757	Zbtb45	zinc finger and BTB domain containing 45	232879
821	Bbs8_KO_P1 - Bbs8_WT_P1	ENSMUSG00000030281	189.375	-0.806484	0.462592	-1.7434	0.0812631	0.999757	Il17rc	interleukin 17 receptor C	171095
822	Bbs8_KO_P1 - Bbs8_WT_P1	ENSMUSG00000039656	84.6905	-0.946433	0.543016	-1.74292	0.0813481	0.999757	Rxrb	retinoid X receptor beta	20182
823	Bbs8_KO_P1 - Bbs8_WT_P1	ENSMUSG00000035929	15.3471	2.95462	1.69553	1.74259	0.0814054	0.999757	H2-Q4	histocompatibility 2, Q region locus 4	15015
824	Bbs8_KO_P1 - Bbs8_WT_P1	ENSMUSG00000021810	141.234	1.85654	1.06552	1.74238	0.0814421	0.999757	Ecd	ecdysoneless cell cycle regulator	70601
825	Bbs8_KO_P1 - Bbs8_WT_P1	ENSMUSG00000086289	69.4608	-1.12395	0.645216	-1.74198	0.0815115	0.999757	ENSMUSG00000086289
826	Bbs8_KO_P1 - Bbs8_WT_P1	ENSMUSG00000038084	93.4995	-1.11866	0.642703	-1.74056	0.0817603	0.999757	Opa1	OPA1, mitochondrial dynamin like GTPase	74143
827	Bbs8_KO_P1 - Bbs8_WT_P1	ENSMUSG00000019818	1192.19	-0.406137	0.23356	-1.7389	0.082053	0.999757	Cd164	CD164 antigen	53599
828	Bbs8_KO_P1 - Bbs8_WT_P1	ENSMUSG00000040945	51.4757	1.51908	0.873762	1.73855	0.0821145	0.999757	Rcc2	regulator of chromosome condensation 2	108911
829	Bbs8_KO_P1 - Bbs8_WT_P1	ENSMUSG00000031963	261.529	1.02472	0.589704	1.73768	0.0822674	0.999757	Bmper	BMP-binding endothelial regulator	73230
830	Bbs8_KO_P1 - Bbs8_WT_P1	ENSMUSG00000029613	212.73	-0.829106	0.477334	-1.73695	0.0823955	0.999757	Eif2ak1	eukaryotic translation initiation factor 2 alpha kinase 1	15467
831	Bbs8_KO_P1 - Bbs8_WT_P1	ENSMUSG00000029328	361.463	0.887307	0.511232	1.73562	0.0826302	0.999757	Hnrnpdl	heterogeneous nuclear ribonucleoprotein D-like	50926
832	Bbs8_KO_P1 - Bbs8_WT_P1	ENSMUSG00000015120	152.794	-0.793238	0.457289	-1.73465	0.082802	0.999757	Ube2i	ubiquitin-conjugating enzyme E2I	22196
833	Bbs8_KO_P1 - Bbs8_WT_P1	ENSMUSG00000024805	62.1781	-1.82445	1.05187	-1.73448	0.0828323	0.999757	Pcgf5	polycomb group ring finger 5	76073
834	Bbs8_KO_P1 - Bbs8_WT_P1	ENSMUSG00000103002	16.6375	-2.26025	1.30423	-1.73301	0.0830931	0.999757	ENSMUSG00000103002
835	Bbs8_KO_P1 - Bbs8_WT_P1	ENSMUSG00000061758	76.1814	-1.46743	0.846788	-1.73294	0.0831063	0.999757	Akr1b10	aldo-keto reductase family 1, member B10 (aldose reductase)	67861
836	Bbs8_KO_P1 - Bbs8_WT_P1	ENSMUSG00000046721	17.026	-2.27964	1.31612	-1.73209	0.083257	0.999757	Rpl14-ps1	ribosomal protein L14, pseudogene 1	100040970
837	Bbs8_KO_P1 - Bbs8_WT_P1	ENSMUSG00000094372	14.5499	-2.67485	1.5445	-1.73186	0.0832984	0.999757	ENSMUSG00000094372
838	Bbs8_KO_P1 - Bbs8_WT_P1	ENSMUSG00000097350	17.0535	3.43432	1.98341	1.73152	0.0833595	0.999757	4732491K20Rik	RIKEN cDNA 4732491K20 gene	224523
839	Bbs8_KO_P1 - Bbs8_WT_P1	ENSMUSG00000024588	315.513	0.664566	0.383822	1.73144	0.0833725	0.999757	Fech	ferrochelatase	14151
840	Bbs8_KO_P1 - Bbs8_WT_P1	ENSMUSG00000018293	1683.71	0.316211	0.18266	1.73114	0.083426	0.999757	Pfn1	profilin 1	18643
841	Bbs8_KO_P1 - Bbs8_WT_P1	ENSMUSG00000090290	13.9173	-2.64823	1.53087	-1.72988	0.0836518	0.999757	Tarbp1	TAR RNA binding protein 1	212728
842	Bbs8_KO_P1 - Bbs8_WT_P1	ENSMUSG00000067995	36.6669	1.71626	0.99229	1.72959	0.0837033	0.999757	Gtf2f2	general transcription factor IIF, polypeptide 2	68705
843	Bbs8_KO_P1 - Bbs8_WT_P1	ENSMUSG00000040482	89.505	-1.39101	0.804331	-1.7294	0.0837375	0.999757	Dxo	decapping exoribonuclease	112403
844	Bbs8_KO_P1 - Bbs8_WT_P1	ENSMUSG00000019944	25.8458	-2.86171	1.6548	-1.72934	0.0837479	0.999757	Rhobtb1	Rho-related BTB domain containing 1	69288
845	Bbs8_KO_P1 - Bbs8_WT_P1	ENSMUSG00000022440	422.7	0.816404	0.472417	1.72814	0.0839622	0.999757	C1qtnf6	C1q and tumor necrosis factor related protein 6	72709
846	Bbs8_KO_P1 - Bbs8_WT_P1	ENSMUSG00000032480	170.95	-1.04548	0.605527	-1.72656	0.0842465	0.999757	Dhx30	DEAH (Asp-Glu-Ala-His) box polypeptide 30	72831
847	Bbs8_KO_P1 - Bbs8_WT_P1	ENSMUSG00000066191	52.8535	1.97706	1.14513	1.7265	0.0842567	0.999757	Anks6	ankyrin repeat and sterile alpha motif domain containing 6	75691
848	Bbs8_KO_P1 - Bbs8_WT_P1	ENSMUSG00000069892	11.4922	3.46555	2.00766	1.72616	0.0843182	0.999757	9930111J21Rik2	RIKEN cDNA 9930111J21 gene 2	245240
849	Bbs8_KO_P1 - Bbs8_WT_P1	ENSMUSG00000021752	66.8627	-1.28299	0.743815	-1.72488	0.0845484	0.999757	Kctd6	potassium channel tetramerisation domain containing 6	71393
850	Bbs8_KO_P1 - Bbs8_WT_P1	ENSMUSG00000117050	100.27	1.14452	0.663741	1.72434	0.0846459	0.999757	ENSMUSG00000117050
851	Bbs8_KO_P1 - Bbs8_WT_P1	ENSMUSG00000030623	1350.62	0.547908	0.317774	1.72421	0.0846701	0.999757	ENSMUSG00000030623
852	Bbs8_KO_P1 - Bbs8_WT_P1	ENSMUSG00000020627	66.1351	-1.50338	0.872112	-1.72384	0.0847376	0.999757	Klhl29	kelch-like 29	208439
853	Bbs8_KO_P1 - Bbs8_WT_P1	ENSMUSG00000032267	22.7402	2.77961	1.61333	1.7229	0.0849063	0.999757	Usp28	ubiquitin specific peptidase 28	235323
854	Bbs8_KO_P1 - Bbs8_WT_P1	ENSMUSG00000109511	184.764	-1.01541	0.59002	-1.72098	0.085254	0.999757	Nup62	nucleoporin 62	18226
855	Bbs8_KO_P1 - Bbs8_WT_P1	ENSMUSG00000057133	163.695	-0.730564	0.424532	-1.72087	0.0852747	0.999757	Chd6	chromodomain helicase DNA binding protein 6	71389
856	Bbs8_KO_P1 - Bbs8_WT_P1	ENSMUSG00000032290	107.364	1.06662	0.619852	1.72076	0.0852947	0.999757	Ptpn9	protein tyrosine phosphatase, non-receptor type 9	56294
857	Bbs8_KO_P1 - Bbs8_WT_P1	ENSMUSG00000032221	24.7005	2.2736	1.32157	1.72038	0.0853639	0.999757	Mns1	meiosis-specific nuclear structural protein 1	17427
858	Bbs8_KO_P1 - Bbs8_WT_P1	ENSMUSG00000115338	542.82	-0.534312	0.310621	-1.72014	0.0854064	0.999757	Pnp	purine-nucleoside phosphorylase	18950
859	Bbs8_KO_P1 - Bbs8_WT_P1	ENSMUSG00000016831	192.419	0.632501	0.367738	1.71998	0.0854366	0.999757	Tox4	TOX high mobility group box family member 4	268741
860	Bbs8_KO_P1 - Bbs8_WT_P1	ENSMUSG00000097006	211.758	-0.86014	0.500113	-1.71989	0.0854518	0.999757	9530082P21Rik	RIKEN cDNA 9530082P21 gene	638247
861	Bbs8_KO_P1 - Bbs8_WT_P1	ENSMUSG00000024826	133.065	-0.875079	0.508825	-1.71981	0.0854678	0.999757	Dpf2	D4, zinc and double PHD fingers family 2	19708
862	Bbs8_KO_P1 - Bbs8_WT_P1	ENSMUSG00000066892	94.7769	-1.09277	0.635599	-1.71928	0.0855637	0.999757	Fbxl12	F-box and leucine-rich repeat protein 12	30843
863	Bbs8_KO_P1 - Bbs8_WT_P1	ENSMUSG00000059981	159.802	-1.41123	0.821161	-1.71858	0.0856917	0.999757	Taok2	TAO kinase 2	381921
864	Bbs8_KO_P1 - Bbs8_WT_P1	ENSMUSG00000027306	25.5592	2.40375	1.39883	1.7184	0.0857236	0.999757	Nusap1	nucleolar and spindle associated protein 1	108907
865	Bbs8_KO_P1 - Bbs8_WT_P1	ENSMUSG00000005054	348.065	0.593051	0.345219	1.7179	0.0858152	0.999757	Cstb	cystatin B	13014
866	Bbs8_KO_P1 - Bbs8_WT_P1	ENSMUSG00000042323	409.71	-0.509071	0.296404	-1.71749	0.0858899	0.999757	Pbrm1	polybromo 1	66923
867	Bbs8_KO_P1 - Bbs8_WT_P1	ENSMUSG00000028378	119.62	-0.973331	0.566992	-1.71666	0.0860416	0.999757	Ptgr1	prostaglandin reductase 1	67103
868	Bbs8_KO_P1 - Bbs8_WT_P1	ENSMUSG00000042305	136.693	0.877309	0.511149	1.71635	0.0860989	0.999757	Tmem183a	transmembrane protein 183A	57439
869	Bbs8_KO_P1 - Bbs8_WT_P1	ENSMUSG00000110079	24.0651	-2.34428	1.36677	-1.7152	0.0863077	0.999757	ENSMUSG00000110079
870	Bbs8_KO_P1 - Bbs8_WT_P1	ENSMUSG00000034248	77.1166	-1.61357	0.94104	-1.71467	0.0864054	0.999757	Slc25a37	solute carrier family 25, member 37	67712
871	Bbs8_KO_P1 - Bbs8_WT_P1	ENSMUSG00000021361	194.921	-0.780397	0.455167	-1.71453	0.0864313	0.999757	Tmem14c	transmembrane protein 14C	66154
872	Bbs8_KO_P1 - Bbs8_WT_P1	ENSMUSG00000060450	236.177	0.729363	0.425494	1.71415	0.0865005	0.999757	Rnf14	ring finger protein 14	56736
873	Bbs8_KO_P1 - Bbs8_WT_P1	ENSMUSG00000041926	148.915	1.0366	0.605083	1.71315	0.0866847	0.999757	Rnpep	arginyl aminopeptidase (aminopeptidase B)	215615
874	Bbs8_KO_P1 - Bbs8_WT_P1	ENSMUSG00000032846	23.4022	-2.20573	1.28852	-1.71183	0.0869288	0.999757	Zswim6	zinc finger SWIM-type containing 6	67263
875	Bbs8_KO_P1 - Bbs8_WT_P1	ENSMUSG00000032435	206.113	-0.635447	0.371475	-1.7106	0.0871544	0.999757	Dync1li1	dynein cytoplasmic 1 light intermediate chain 1	235661
876	Bbs8_KO_P1 - Bbs8_WT_P1	ENSMUSG00000034593	23.0299	2.67305	1.56322	1.70996	0.0872729	0.999757	Myo5a	myosin VA	17918
877	Bbs8_KO_P1 - Bbs8_WT_P1	ENSMUSG00000020564	86.9146	-1.31477	0.768999	-1.70972	0.0873173	0.999757	Atxn7l1	ataxin 7-like 1	380753
878	Bbs8_KO_P1 - Bbs8_WT_P1	ENSMUSG00000021733	41.7431	2.34961	1.37444	1.7095	0.0873579	0.999757	Slc4a7	solute carrier family 4, sodium bicarbonate cotransporter, member 7	218756
879	Bbs8_KO_P1 - Bbs8_WT_P1	ENSMUSG00000032554	64.1878	-1.21085	0.708468	-1.70911	0.0874301	0.999757	Trf	transferrin	22041
880	Bbs8_KO_P1 - Bbs8_WT_P1	ENSMUSG00000025780	2967.82	0.360966	0.211358	1.70784	0.0876664	0.999757	Itih5	inter-alpha (globulin) inhibitor H5	209378
881	Bbs8_KO_P1 - Bbs8_WT_P1	ENSMUSG00000027208	182.912	-0.811573	0.475221	-1.70778	0.0876772	0.999757	Fgf7	fibroblast growth factor 7	14178
882	Bbs8_KO_P1 - Bbs8_WT_P1	ENSMUSG00000060771	21.2786	-2.59026	1.51752	-1.7069	0.0878407	0.999757	Tsga10	testis specific 10	211484
883	Bbs8_KO_P1 - Bbs8_WT_P1	ENSMUSG00000059883	218.18	-0.882003	0.516765	-1.70678	0.0878632	0.999757	Irak4	interleukin-1 receptor-associated kinase 4	266632
884	Bbs8_KO_P1 - Bbs8_WT_P1	ENSMUSG00000031652	111.825	1.28404	0.752482	1.70641	0.0879315	0.999757	N4bp1	NEDD4 binding protein 1	80750
885	Bbs8_KO_P1 - Bbs8_WT_P1	ENSMUSG00000026109	1183.99	0.528112	0.309627	1.70564	0.0880754	0.999757	Tmeff2	transmembrane protein with EGF-like and two follistatin-like domains 2	56363
886	Bbs8_KO_P1 - Bbs8_WT_P1	ENSMUSG00000033282	31.0792	-1.8517	1.08635	-1.70452	0.0882844	0.999757	Rpgrip1l	Rpgrip1-like	244585
887	Bbs8_KO_P1 - Bbs8_WT_P1	ENSMUSG00000024764	32.3747	2.43832	1.43231	1.70237	0.0886858	0.999757	Naa40	N(alpha)-acetyltransferase 40, NatD catalytic subunit	70999
888	Bbs8_KO_P1 - Bbs8_WT_P1	ENSMUSG00000024830	78.7408	1.56242	0.917866	1.70223	0.0887131	0.999757	Rps6kb2	ribosomal protein S6 kinase, polypeptide 2	58988
889	Bbs8_KO_P1 - Bbs8_WT_P1	ENSMUSG00000022885	119.292	-0.977955	0.574793	-1.7014	0.088867	0.999757	St6gal1	beta galactoside alpha 2,6 sialyltransferase 1	20440
890	Bbs8_KO_P1 - Bbs8_WT_P1	ENSMUSG00000024993	154.626	0.860676	0.505915	1.70123	0.0889001	0.999757	Dennd10	DENN domain containing 10	67894
891	Bbs8_KO_P1 - Bbs8_WT_P1	ENSMUSG00000033557	123.592	1.21739	0.715722	1.70093	0.0889559	0.999757	Fam20b	FAM20B, glycosaminoglycan xylosylkinase	215015
892	Bbs8_KO_P1 - Bbs8_WT_P1	ENSMUSG00000042271	76.1485	1.27948	0.75226	1.70085	0.088971	0.999757	Nxt2	nuclear transport factor 2-like export factor 2	237082
893	Bbs8_KO_P1 - Bbs8_WT_P1	ENSMUSG00000016503	210.316	0.958057	0.563281	1.70085	0.0889711	0.999757	Gtf3a	general transcription factor III A	66596
894	Bbs8_KO_P1 - Bbs8_WT_P1	ENSMUSG00000002661	108.673	-0.929029	0.546218	-1.70084	0.0889732	0.999757	Alkbh7	alkB homolog 7	66400
895	Bbs8_KO_P1 - Bbs8_WT_P1	ENSMUSG00000074165	25.8757	-2.65191	1.55927	-1.70073	0.0889929	0.999757	Zfp788	zinc finger protein 788	67607
896	Bbs8_KO_P1 - Bbs8_WT_P1	ENSMUSG00000026932	66.3065	1.3106	0.770946	1.69999	0.0891334	0.999757	Nacc2	nucleus accumbens associated 2, BEN and BTB (POZ) domain containing	67991
897	Bbs8_KO_P1 - Bbs8_WT_P1	ENSMUSG00000069539	24.4864	-2.16062	1.27178	-1.69889	0.0893399	0.999757	Scyl2	SCY1-like 2 (S. cerevisiae)	213326
898	Bbs8_KO_P1 - Bbs8_WT_P1	ENSMUSG00000039529	64.2543	1.02368	0.602641	1.69865	0.0893845	0.999757	Atp8b1	ATPase, class I, type 8B, member 1	54670
899	Bbs8_KO_P1 - Bbs8_WT_P1	ENSMUSG00000022160	132.654	0.887336	0.522411	1.69854	0.0894058	0.999757	Mettl3	methyltransferase like 3	56335
900	Bbs8_KO_P1 - Bbs8_WT_P1	ENSMUSG00000000738	126.425	0.89674	0.528003	1.69836	0.0894395	0.999757	Spg7	SPG7, paraplegin matrix AAA peptidase subunit	234847
901	Bbs8_KO_P1 - Bbs8_WT_P1	ENSMUSG00000020441	31.6602	-2.16792	1.27657	-1.69825	0.0894613	0.999757	2310033P09Rik	RIKEN cDNA 2310033P09 gene	67862
902	Bbs8_KO_P1 - Bbs8_WT_P1	ENSMUSG00000021111	324.915	-0.833257	0.490787	-1.6978	0.0895458	0.999757	Papola	poly (A) polymerase alpha	18789
903	Bbs8_KO_P1 - Bbs8_WT_P1	ENSMUSG00000038080	57.9038	-1.33942	0.788933	-1.69776	0.0895536	0.999757	Kdm1b	lysine (K)-specific demethylase 1B	218214
904	Bbs8_KO_P1 - Bbs8_WT_P1	ENSMUSG00000038065	297.748	0.525586	0.309688	1.69715	0.0896685	0.999757	Mturn	maturin, neural progenitor differentiation regulator homolog (Xenopus)	68235
905	Bbs8_KO_P1 - Bbs8_WT_P1	ENSMUSG00000030946	43.7944	1.87916	1.10775	1.69637	0.0898153	0.999757	Lhpp	phospholysine phosphohistidine inorganic pyrophosphate phosphatase	76429
906	Bbs8_KO_P1 - Bbs8_WT_P1	ENSMUSG00000021219	24.7493	1.85474	1.09354	1.69609	0.0898685	0.999757	Rgs6	regulator of G-protein signaling 6	50779
907	Bbs8_KO_P1 - Bbs8_WT_P1	ENSMUSG00000022508	118.503	-1.24234	0.732592	-1.69582	0.0899205	0.999757	Bcl6	B cell leukemia/lymphoma 6	12053
908	Bbs8_KO_P1 - Bbs8_WT_P1	ENSMUSG00000036167	81.4845	1.00833	0.594651	1.69567	0.0899489	0.999757	Pphln1	periphilin 1	223828
909	Bbs8_KO_P1 - Bbs8_WT_P1	ENSMUSG00000041120	1511.73	0.507547	0.299443	1.69497	0.0900817	0.999757	Nbl1	NBL1, DAN family BMP antagonist	17965
910	Bbs8_KO_P1 - Bbs8_WT_P1	ENSMUSG00000038074	308.097	0.829892	0.489637	1.69491	0.0900918	0.999757	Fkbp14	FK506 binding protein 14	231997
911	Bbs8_KO_P1 - Bbs8_WT_P1	ENSMUSG00000031812	1192.66	0.409366	0.241551	1.69474	0.0901255	0.999757	Map1lc3b	microtubule-associated protein 1 light chain 3 beta	67443
912	Bbs8_KO_P1 - Bbs8_WT_P1	ENSMUSG00000034278	19.7921	2.41445	1.42521	1.6941	0.0902463	0.999757	Dnajc17	DnaJ heat shock protein family (Hsp40) member C17	69408
913	Bbs8_KO_P1 - Bbs8_WT_P1	ENSMUSG00000037966	65.1493	1.65798	0.978944	1.69364	0.090333	0.999757	Ninj1	ninjurin 1	18081
914	Bbs8_KO_P1 - Bbs8_WT_P1	ENSMUSG00000071415	673.778	-0.480414	0.283822	-1.69266	0.0905196	0.999757	Rpl23	ribosomal protein L23	65019
915	Bbs8_KO_P1 - Bbs8_WT_P1	ENSMUSG00000068762	6.16523	5.75084	3.39755	1.69264	0.0905236	0.999757	Gstm6	glutathione S-transferase, mu 6	14867
916	Bbs8_KO_P1 - Bbs8_WT_P1	ENSMUSG00000117337	6.0697	4.37282	2.58372	1.69245	0.0905599	0.999757	ENSMUSG00000117337
917	Bbs8_KO_P1 - Bbs8_WT_P1	ENSMUSG00000038371	208.253	0.705863	0.417193	1.69193	0.0906586	0.999757	Sbf2	SET binding factor 2	319934
918	Bbs8_KO_P1 - Bbs8_WT_P1	ENSMUSG00000042743	55.5131	-1.69731	1.00426	-1.69011	0.0910078	0.999757	Sgtb	small glutamine-rich tetratricopeptide repeat (TPR)-containing, beta	218544
919	Bbs8_KO_P1 - Bbs8_WT_P1	ENSMUSG00000021501	103.325	1.22289	0.723621	1.68997	0.0910345	0.999757	Caml	calcium modulating ligand	12328
920	Bbs8_KO_P1 - Bbs8_WT_P1	ENSMUSG00000020075	126.808	-0.920763	0.544856	-1.68992	0.091043	0.999757	Ddx21	DExD box helicase 21	56200
921	Bbs8_KO_P1 - Bbs8_WT_P1	ENSMUSG00000029810	40.6822	2.95353	1.74811	1.68956	0.0911129	0.999757	Tmem176b	transmembrane protein 176B	65963
922	Bbs8_KO_P1 - Bbs8_WT_P1	ENSMUSG00000031239	1179.05	0.401422	0.237609	1.68942	0.0911381	0.999757	Itm2a	integral membrane protein 2A	16431
923	Bbs8_KO_P1 - Bbs8_WT_P1	ENSMUSG00000025534	323.724	0.812015	0.480683	1.6893	0.0911626	0.999757	Gusb	glucuronidase, beta	110006
924	Bbs8_KO_P1 - Bbs8_WT_P1	ENSMUSG00000020283	138.1	0.90333	0.534756	1.68924	0.0911738	0.999757	Pex13	peroxisomal biogenesis factor 13	72129
925	Bbs8_KO_P1 - Bbs8_WT_P1	ENSMUSG00000032741	121.621	0.872305	0.516747	1.68807	0.0913979	0.999757	Tpcn1	two pore channel 1	252972
926	Bbs8_KO_P1 - Bbs8_WT_P1	ENSMUSG00000029334	260.381	0.636281	0.376974	1.68787	0.0914368	0.999757	Prkg2	protein kinase, cGMP-dependent, type II	19092
927	Bbs8_KO_P1 - Bbs8_WT_P1	ENSMUSG00000021133	200.817	-0.939886	0.557293	-1.68652	0.0916957	0.999757	Susd6	sushi domain containing 6	217684
928	Bbs8_KO_P1 - Bbs8_WT_P1	ENSMUSG00000031807	210.767	0.766387	0.45462	1.68578	0.0918389	0.999757	Pgls	6-phosphogluconolactonase	66171
929	Bbs8_KO_P1 - Bbs8_WT_P1	ENSMUSG00000030254	26.8986	-2.6517	1.57413	-1.68455	0.092076	0.999757	Rad18	RAD18 E3 ubiquitin protein ligase	58186
930	Bbs8_KO_P1 - Bbs8_WT_P1	ENSMUSG00000026547	477.643	0.708854	0.420874	1.68424	0.0921348	0.999757	Tagln2	transgelin 2	21346
931	Bbs8_KO_P1 - Bbs8_WT_P1	ENSMUSG00000010608	418.402	-0.665557	0.395235	-1.68395	0.0921909	0.999757	Rbm25	RNA binding motif protein 25	67039
932	Bbs8_KO_P1 - Bbs8_WT_P1	ENSMUSG00000022094	55.2776	-1.79464	1.06578	-1.68387	0.0922067	0.999757	Slc39a14	solute carrier family 39 (zinc transporter), member 14	213053
933	Bbs8_KO_P1 - Bbs8_WT_P1	ENSMUSG00000096988	6.11683	5.68066	3.37646	1.68243	0.0924853	0.999757	ENSMUSG00000096988
934	Bbs8_KO_P1 - Bbs8_WT_P1	ENSMUSG00000047123	42.6654	1.90942	1.13497	1.68235	0.0925002	0.999757	Ticam1	toll-like receptor adaptor molecule 1	106759
935	Bbs8_KO_P1 - Bbs8_WT_P1	ENSMUSG00000024603	371.05	-0.51638	0.306949	-1.6823	0.0925105	0.999757	Dctn4	dynactin 4	67665
936	Bbs8_KO_P1 - Bbs8_WT_P1	ENSMUSG00000030246	51.2791	1.68035	0.999098	1.68187	0.0925936	0.999757	Ldhb	lactate dehydrogenase B	16832
937	Bbs8_KO_P1 - Bbs8_WT_P1	ENSMUSG00000035279	230.832	0.739663	0.439794	1.68184	0.0926001	0.999757	Ssc5d	scavenger receptor cysteine rich family, 5 domains	269855
938	Bbs8_KO_P1 - Bbs8_WT_P1	ENSMUSG00000041915	196.646	-1.04841	0.623811	-1.68066	0.0928288	0.999757	Ammecr1l	AMME chromosomal region gene 1-like	225339
939	Bbs8_KO_P1 - Bbs8_WT_P1	ENSMUSG00000048826	241.813	-0.71579	0.426025	-1.68016	0.092926	0.999757	Dact2	dishevelled-binding antagonist of beta-catenin 2	240025
940	Bbs8_KO_P1 - Bbs8_WT_P1	ENSMUSG00000054843	238.123	-0.724693	0.43161	-1.67905	0.0931428	0.999757	Atrnl1	attractin like 1	226255
941	Bbs8_KO_P1 - Bbs8_WT_P1	ENSMUSG00000028696	15.6951	-2.81621	1.67762	-1.67869	0.0932131	0.999757	Ipp	IAP promoted placental gene	16351
942	Bbs8_KO_P1 - Bbs8_WT_P1	ENSMUSG00000031860	22.1392	2.76767	1.65011	1.67726	0.0934912	0.999757	Pbx4	pre B cell leukemia homeobox 4	80720
943	Bbs8_KO_P1 - Bbs8_WT_P1	ENSMUSG00000030486	12.5487	3.88176	2.31491	1.67685	0.0935717	0.999757	Zfp108	zinc finger protein 108	54678
944	Bbs8_KO_P1 - Bbs8_WT_P1	ENSMUSG00000020420	12.6948	3.29659	1.96603	1.67677	0.0935867	0.999757	Zfp607a	zinc finger protein 607A	545938
945	Bbs8_KO_P1 - Bbs8_WT_P1	ENSMUSG00000074994	89.0077	0.958167	0.571868	1.6755	0.0938357	0.999757	Qser1	glutamine and serine rich 1	99003
946	Bbs8_KO_P1 - Bbs8_WT_P1	ENSMUSG00000061410	153.963	-0.755581	0.451003	-1.67534	0.0938683	0.999757	Zcchc14	zinc finger, CCHC domain containing 14	142682
947	Bbs8_KO_P1 - Bbs8_WT_P1	ENSMUSG00000108171	10.4338	4.52826	2.70327	1.67511	0.0939136	0.999757	Gm43915	predicted gene, 43915	215458
948	Bbs8_KO_P1 - Bbs8_WT_P1	ENSMUSG00000060579	21.9887	2.25335	1.34555	1.67467	0.0939994	0.999757	Fhit	fragile histidine triad gene	14198
949	Bbs8_KO_P1 - Bbs8_WT_P1	ENSMUSG00000027671	99.6364	1.00539	0.600364	1.67463	0.0940073	0.999757	Actl6a	actin-like 6A	56456
950	Bbs8_KO_P1 - Bbs8_WT_P1	ENSMUSG00000059173	52.168	-1.59113	0.950207	-1.67451	0.0940309	0.999757	Pde1a	phosphodiesterase 1A, calmodulin-dependent	18573
951	Bbs8_KO_P1 - Bbs8_WT_P1	ENSMUSG00000102466	9.9484	3.84319	2.29513	1.6745	0.0940323	0.999757	ENSMUSG00000102466
952	Bbs8_KO_P1 - Bbs8_WT_P1	ENSMUSG00000044629	271.927	0.932539	0.557098	1.67392	0.0941456	0.999757	Cnrip1	cannabinoid receptor interacting protein 1	380686
953	Bbs8_KO_P1 - Bbs8_WT_P1	ENSMUSG00000062761	132.969	0.809309	0.483755	1.67297	0.0943328	0.999757	Zfp512	zinc finger protein 512	269639
954	Bbs8_KO_P1 - Bbs8_WT_P1	ENSMUSG00000021037	277.779	0.572067	0.34211	1.67218	0.0944897	0.999757	Ahsa1	AHA1, activator of heat shock protein ATPase 1	217737
955	Bbs8_KO_P1 - Bbs8_WT_P1	ENSMUSG00000023259	22.1783	-2.47789	1.48189	-1.67211	0.0945021	0.999757	Slc26a6	solute carrier family 26, member 6	171429
956	Bbs8_KO_P1 - Bbs8_WT_P1	ENSMUSG00000020123	22.4507	3.83292	2.29261	1.67186	0.0945527	0.999757	Avpr1a	arginine vasopressin receptor 1A	54140
957	Bbs8_KO_P1 - Bbs8_WT_P1	ENSMUSG00000049409	62.9397	-1.88101	1.12514	-1.6718	0.0945633	0.999757	Prokr1	prokineticin receptor 1	58182
958	Bbs8_KO_P1 - Bbs8_WT_P1	ENSMUSG00000017781	286.556	0.580701	0.347417	1.67148	0.0946266	0.999757	Pitpna	phosphatidylinositol transfer protein, alpha	18738
959	Bbs8_KO_P1 - Bbs8_WT_P1	ENSMUSG00000041966	120.908	-1.1792	0.705686	-1.671	0.0947212	0.999757	Dcaf17	DDB1 and CUL4 associated factor 17	75763
960	Bbs8_KO_P1 - Bbs8_WT_P1	ENSMUSG00000021385	31.7022	-2.20181	1.31777	-1.67085	0.0947504	0.999757	Ippk	inositol 1,3,4,5,6-pentakisphosphate 2-kinase	75678
961	Bbs8_KO_P1 - Bbs8_WT_P1	ENSMUSG00000026219	259.846	0.61071	0.365688	1.67003	0.0949132	0.999757	Trip12	thyroid hormone receptor interactor 12	14897
962	Bbs8_KO_P1 - Bbs8_WT_P1	ENSMUSG00000036817	205.622	-0.757087	0.453362	-1.66994	0.0949315	0.999757	Sun1	Sad1 and UNC84 domain containing 1	77053
963	Bbs8_KO_P1 - Bbs8_WT_P1	ENSMUSG00000066838	14.3876	3.54088	2.12046	1.66987	0.094946	0.999757	Zfp772	zinc finger protein 772	232855
964	Bbs8_KO_P1 - Bbs8_WT_P1	ENSMUSG00000027833	148.079	0.691246	0.414075	1.66937	0.0950439	0.999757	Shox2	short stature homeobox 2	20429
965	Bbs8_KO_P1 - Bbs8_WT_P1	ENSMUSG00000047878	120.595	-1.51664	0.908838	-1.66877	0.0951633	0.999757	A4galt	alpha 1,4-galactosyltransferase	239559
966	Bbs8_KO_P1 - Bbs8_WT_P1	ENSMUSG00000109947	255.228	0.772402	0.462973	1.66835	0.0952461	0.999757	ENSMUSG00000109947
967	Bbs8_KO_P1 - Bbs8_WT_P1	ENSMUSG00000032479	391.54	0.544904	0.326718	1.66781	0.0953533	0.999757	Map4	microtubule-associated protein 4	17758
968	Bbs8_KO_P1 - Bbs8_WT_P1	ENSMUSG00000028467	64.2906	1.19414	0.716099	1.66756	0.0954034	0.999757	Gba2	glucosidase beta 2	230101
969	Bbs8_KO_P1 - Bbs8_WT_P1	ENSMUSG00000097754	17.8234	2.43096	1.4578	1.66755	0.0954044	0.999757	Ptgs2os2	prostaglandin-endoperoxide synthase 2, opposite strand 2	102639566
970	Bbs8_KO_P1 - Bbs8_WT_P1	ENSMUSG00000019066	266.655	-0.720052	0.431815	-1.6675	0.095415	0.999757	Rab3d	RAB3D, member RAS oncogene family	19340
971	Bbs8_KO_P1 - Bbs8_WT_P1	ENSMUSG00000052681	709.441	0.418947	0.251296	1.66715	0.095485	0.999757	Rap1b	RAS related protein 1b	215449
972	Bbs8_KO_P1 - Bbs8_WT_P1	ENSMUSG00000097313	12.1884	-3.10991	1.8659	-1.6667	0.0955731	0.999757	ENSMUSG00000097313
973	Bbs8_KO_P1 - Bbs8_WT_P1	ENSMUSG00000026837	2937.96	0.378544	0.22734	1.6651	0.0958923	0.999757	Col5a1	collagen, type V, alpha 1	12831
974	Bbs8_KO_P1 - Bbs8_WT_P1	ENSMUSG00000020263	185.716	0.998877	0.600642	1.66302	0.0963094	0.999757	Appl2	adaptor protein, phosphotyrosine interaction, PH domain and leucine zipper containing 2	216190
975	Bbs8_KO_P1 - Bbs8_WT_P1	ENSMUSG00000025656	23.6655	-2.18868	1.31636	-1.66267	0.0963788	0.999757	Arhgef9	CDC42 guanine nucleotide exchange factor (GEF) 9	236915
976	Bbs8_KO_P1 - Bbs8_WT_P1	ENSMUSG00000037949	184.9	0.928322	0.558351	1.66262	0.0963893	0.999757	Ano10	anoctamin 10	102566
977	Bbs8_KO_P1 - Bbs8_WT_P1	ENSMUSG00000083355	7.23464	5.3454	3.21511	1.66258	0.0963957	0.999757	ENSMUSG00000083355
978	Bbs8_KO_P1 - Bbs8_WT_P1	ENSMUSG00000024712	190.467	-0.77434	0.465745	-1.66258	0.0963963	0.999757	Rfk	riboflavin kinase	54391
979	Bbs8_KO_P1 - Bbs8_WT_P1	ENSMUSG00000048965	134.479	1.72077	1.03524	1.66219	0.096474	0.999757	Mrgpre	MAS-related GPR, member E	244238
980	Bbs8_KO_P1 - Bbs8_WT_P1	ENSMUSG00000032333	146.385	-0.937395	0.56397	-1.66214	0.0964857	0.999757	Stoml1	stomatin-like 1	69106
981	Bbs8_KO_P1 - Bbs8_WT_P1	ENSMUSG00000021097	31.3415	-1.96593	1.18284	-1.66205	0.0965027	0.999757	Clmn	calmin	94040
982	Bbs8_KO_P1 - Bbs8_WT_P1	ENSMUSG00000049643	41.3139	1.95186	1.17497	1.6612	0.096673	0.999757	2310022A10Rik	RIKEN cDNA 2310022A10 gene	66367
983	Bbs8_KO_P1 - Bbs8_WT_P1	ENSMUSG00000001280	193.065	-0.756532	0.455419	-1.66118	0.0966782	0.999757	Sp1	trans-acting transcription factor 1	20683
984	Bbs8_KO_P1 - Bbs8_WT_P1	ENSMUSG00000031903	179.907	-1.08304	0.652308	-1.66032	0.0968499	0.999757	Pla2g15	phospholipase A2, group XV	192654
985	Bbs8_KO_P1 - Bbs8_WT_P1	ENSMUSG00000032733	449.212	-0.506729	0.305321	-1.65966	0.0969833	0.999757	Snx33	sorting nexin 33	235406
986	Bbs8_KO_P1 - Bbs8_WT_P1	ENSMUSG00000073591	29.5075	-2.58211	1.55697	-1.65842	0.0972326	0.999757	Pcdhb22	protocadherin beta 22	93893
987	Bbs8_KO_P1 - Bbs8_WT_P1	ENSMUSG00000030249	25.2304	2.19732	1.32578	1.65738	0.0974417	0.999757	Abcc9	ATP-binding cassette, sub-family C (CFTR/MRP), member 9	20928
988	Bbs8_KO_P1 - Bbs8_WT_P1	ENSMUSG00000025262	11.2674	-3.07047	1.85324	-1.65681	0.0975571	0.999757	Fam120c	family with sequence similarity 120, member C	207375
989	Bbs8_KO_P1 - Bbs8_WT_P1	ENSMUSG00000085819	17.0387	2.30711	1.39297	1.65625	0.097672	0.999757	ENSMUSG00000085819
990	Bbs8_KO_P1 - Bbs8_WT_P1	ENSMUSG00000001632	89.4833	-1.32645	0.800985	-1.65602	0.0977176	0.999757	Brpf1	bromodomain and PHD finger containing, 1	78783
991	Bbs8_KO_P1 - Bbs8_WT_P1	ENSMUSG00000029335	136.231	1.33673	0.807289	1.65582	0.0977577	0.999757	Bmp3	bone morphogenetic protein 3	110075
992	Bbs8_KO_P1 - Bbs8_WT_P1	ENSMUSG00000052794	102.811	0.908555	0.548936	1.65512	0.0979003	0.999757	1700030K09Rik	RIKEN cDNA 1700030K09 gene	72254
993	Bbs8_KO_P1 - Bbs8_WT_P1	ENSMUSG00000042709	93.266	1.14023	0.689054	1.65478	0.0979698	0.999757	Atpaf2	ATP synthase mitochondrial F1 complex assembly factor 2	246782
994	Bbs8_KO_P1 - Bbs8_WT_P1	ENSMUSG00000020755	148.991	-0.861785	0.520828	-1.65464	0.0979968	0.999757	Sap30bp	SAP30 binding protein	57230
995	Bbs8_KO_P1 - Bbs8_WT_P1	ENSMUSG00000035024	37.7365	-2.06072	1.24598	-1.6539	0.0981488	0.999757	Ncapd3	non-SMC condensin II complex, subunit D3	78658
996	Bbs8_KO_P1 - Bbs8_WT_P1	ENSMUSG00000089917	125.859	-1.09848	0.664309	-1.65357	0.0982144	0.999757	Uckl1	uridine-cytidine kinase 1-like 1	68556
997	Bbs8_KO_P1 - Bbs8_WT_P1	ENSMUSG00000020829	56.0967	-2.01796	1.22045	-1.65346	0.0982369	0.999757	Slc46a1	solute carrier family 46, member 1	52466
998	Bbs8_KO_P1 - Bbs8_WT_P1	ENSMUSG00000040212	1386.48	0.447411	0.270667	1.65299	0.0983325	0.999757	Emp3	epithelial membrane protein 3	13732
999	Bbs8_KO_P1 - Bbs8_WT_P1	ENSMUSG00000035184	335.873	0.657003	0.397577	1.65252	0.0984288	0.999757	Fam124a	family with sequence similarity 124, member A	629059
1000	Bbs8_KO_P1 - Bbs8_WT_P1	ENSMUSG00000036450	81.7827	1.23909	0.75016	1.65177	0.0985818	0.999757	Hif1an	hypoxia-inducible factor 1, alpha subunit inhibitor	319594
1001	Bbs8_KO_P1 - Bbs8_WT_P1	ENSMUSG00000046947	25.7997	-2.04072	1.23548	-1.65176	0.0985837	0.999757	Adck2	aarF domain containing kinase 2	57869
1002	Bbs8_KO_P1 - Bbs8_WT_P1	ENSMUSG00000022752	90.8164	-1.18693	0.718613	-1.6517	0.0985958	0.999757	Tomm70a	translocase of outer mitochondrial membrane 70A	28185
1003	Bbs8_KO_P1 - Bbs8_WT_P1	ENSMUSG00000001445	153.173	0.803652	0.486743	1.65108	0.0987224	0.999757	Mrpl10	mitochondrial ribosomal protein L10	107732
1004	Bbs8_KO_P1 - Bbs8_WT_P1	ENSMUSG00000022031	145.486	-1.10999	0.672305	-1.65103	0.0987327	0.999757	Elp3	elongator acetyltransferase complex subunit 3	74195
1005	Bbs8_KO_P1 - Bbs8_WT_P1	ENSMUSG00000103672	6.69024	-4.97733	3.01752	-1.64948	0.0990497	0.999757	ENSMUSG00000103672
1006	Bbs8_KO_P1 - Bbs8_WT_P1	ENSMUSG00000027408	1993.7	0.577782	0.350299	1.6494	0.0990659	0.999757	Cpxm1	carboxypeptidase X 1 (M14 family)	56264
1007	Bbs8_KO_P1 - Bbs8_WT_P1	ENSMUSG00000046062	230.115	-0.743302	0.45073	-1.64911	0.0991258	0.999757	Ppp1r15b	protein phosphatase 1, regulatory subunit 15B	108954
1008	Bbs8_KO_P1 - Bbs8_WT_P1	ENSMUSG00000059277	169.395	0.753268	0.456783	1.64907	0.0991332	0.999757	R74862	expressed sequence R74862	97423
1009	Bbs8_KO_P1 - Bbs8_WT_P1	ENSMUSG00000056870	76.4672	1.13125	0.6862	1.64857	0.0992356	0.999757	Gulp1	GULP, engulfment adaptor PTB domain containing 1	70676
1010	Bbs8_KO_P1 - Bbs8_WT_P1	ENSMUSG00000050856	256.3	-0.528013	0.320311	-1.64844	0.0992623	0.999757	Atp5k	ATP synthase, H+ transporting, mitochondrial F1F0 complex, subunit E	11958
1011	Bbs8_KO_P1 - Bbs8_WT_P1	ENSMUSG00000041957	68.0369	-1.81262	1.10019	-1.64755	0.0994446	0.999757	Pkp2	plakophilin 2	67451
1012	Bbs8_KO_P1 - Bbs8_WT_P1	ENSMUSG00000019254	199.505	0.768	0.466169	1.64747	0.0994613	0.999757	Ppp1r12c	protein phosphatase 1, regulatory subunit 12C	232807
1013	Bbs8_KO_P1 - Bbs8_WT_P1	ENSMUSG00000090458	144.016	0.789447	0.479221	1.64735	0.0994851	0.999757	ENSMUSG00000090458
1014	Bbs8_KO_P1 - Bbs8_WT_P1	ENSMUSG00000108268	16.4632	-3.33362	2.02395	-1.64709	0.0995405	0.999757	ENSMUSG00000108268
1015	Bbs8_KO_P1 - Bbs8_WT_P1	ENSMUSG00000085148	100.73	1.15185	0.699486	1.64671	0.0996169	0.999757	Mir22hg	Mir22 host gene (non-protein coding)	100042498
1016	Bbs8_KO_P1 - Bbs8_WT_P1	ENSMUSG00000027799	103.854	-1.00813	0.612468	-1.64602	0.09976	0.999757	Nbea	neurobeachin	26422
1017	Bbs8_KO_P1 - Bbs8_WT_P1	ENSMUSG00000024132	145.97	-0.784746	0.476829	-1.64576	0.0998128	0.999757	Eci1	enoyl-Coenzyme A delta isomerase 1	13177
1018	Bbs8_KO_P1 - Bbs8_WT_P1	ENSMUSG00000020140	13.6003	-3.45237	2.09838	-1.64525	0.0999175	0.999757	Lgr5	leucine rich repeat containing G protein coupled receptor 5	14160
1019	Bbs8_KO_P1 - Bbs8_WT_P1	ENSMUSG00000040151	60.4131	-1.61281	0.980514	-1.64486	0.0999978	0.999757	Hs2st1	heparan sulfate 2-O-sulfotransferase 1	23908
1020	Bbs8_KO_P1 - Bbs8_WT_P1	ENSMUSG00000027665	133.194	1.06081	0.644929	1.64485	0.1	0.999757	Pik3ca	phosphatidylinositol-4,5-bisphosphate 3-kinase catalytic subunit alpha	18706
1021	Bbs8_KO_P1 - Bbs8_WT_P1	ENSMUSG00000033863	885.404	0.327166	0.198965	1.64434	0.100105	0.999757	Klf9	Kruppel-like factor 9	16601
1022	Bbs8_KO_P1 - Bbs8_WT_P1	ENSMUSG00000024059	207.069	0.922875	0.561273	1.64425	0.100124	0.999757	Clip4	CAP-GLY domain containing linker protein family, member 4	78785
1023	Bbs8_KO_P1 - Bbs8_WT_P1	ENSMUSG00000036192	87.3466	-1.13537	0.69074	-1.64371	0.100237	0.999757	Rorb	RAR-related orphan receptor beta	225998
1024	Bbs8_KO_P1 - Bbs8_WT_P1	ENSMUSG00000032598	41.886	2.16318	1.317	1.6425	0.100487	0.999757	Nckipsd	NCK interacting protein with SH3 domain	80987
1025	Bbs8_KO_P1 - Bbs8_WT_P1	ENSMUSG00000030772	9.21117	4.82023	2.93509	1.64228	0.100532	0.999757	Dkk3	dickkopf WNT signaling pathway inhibitor 3	50781
1026	Bbs8_KO_P1 - Bbs8_WT_P1	ENSMUSG00000008683	442.851	-0.431987	0.263116	-1.64182	0.100628	0.999757	Rps15a	ribosomal protein S15A	267019
1027	Bbs8_KO_P1 - Bbs8_WT_P1	ENSMUSG00000020454	270.477	0.826705	0.503904	1.6406	0.100881	0.999757	Eif4enif1	eukaryotic translation initiation factor 4E nuclear import factor 1	74203
1028	Bbs8_KO_P1 - Bbs8_WT_P1	ENSMUSG00000032637	93.2542	-0.947866	0.577789	-1.64051	0.1009	0.999757	Atxn2l	ataxin 2-like	233871
1029	Bbs8_KO_P1 - Bbs8_WT_P1	ENSMUSG00000004837	13.0517	3.82734	2.33573	1.6386	0.101296	0.999757	Grap	GRB2-related adaptor protein	71520
1030	Bbs8_KO_P1 - Bbs8_WT_P1	ENSMUSG00000022546	13.6815	-3.4612	2.1124	-1.63852	0.101314	0.999757	Gpt	glutamic pyruvic transaminase, soluble	76282
1031	Bbs8_KO_P1 - Bbs8_WT_P1	ENSMUSG00000091119	1772.64	-0.330196	0.201558	-1.63822	0.101376	0.999757	Ccdc152	coiled-coil domain containing 152	100039139
1032	Bbs8_KO_P1 - Bbs8_WT_P1	ENSMUSG00000058444	75.8514	1.27409	0.777875	1.63791	0.10144	0.999757	Map2k5	mitogen-activated protein kinase kinase 5	23938
1033	Bbs8_KO_P1 - Bbs8_WT_P1	ENSMUSG00000059878	112.261	-1.14907	0.701575	-1.63785	0.101454	0.999757	Zfp422	zinc finger protein 422	67255
1034	Bbs8_KO_P1 - Bbs8_WT_P1	ENSMUSG00000026201	191.12	-0.900738	0.550025	-1.63763	0.101499	0.999757	Stk16	serine/threonine kinase 16	20872
1035	Bbs8_KO_P1 - Bbs8_WT_P1	ENSMUSG00000034252	203.584	0.717689	0.438382	1.63713	0.101603	0.999757	Senp6	SUMO/sentrin specific peptidase 6	215351
1036	Bbs8_KO_P1 - Bbs8_WT_P1	ENSMUSG00000107881	34.113	-1.67445	1.02319	-1.63649	0.101737	0.999757	ENSMUSG00000107881
1037	Bbs8_KO_P1 - Bbs8_WT_P1	ENSMUSG00000106933	29.4472	1.49681	0.914946	1.63595	0.10185	0.999757	ENSMUSG00000106933
1038	Bbs8_KO_P1 - Bbs8_WT_P1	ENSMUSG00000042229	171.837	-0.823248	0.503333	-1.63559	0.101925	0.999757	Rabif	RAB interacting factor	98710
1039	Bbs8_KO_P1 - Bbs8_WT_P1	ENSMUSG00000027712	1942.15	0.494159	0.302381	1.63423	0.102211	0.999757	Anxa5	annexin A5	11747
1040	Bbs8_KO_P1 - Bbs8_WT_P1	ENSMUSG00000002688	13.9053	-2.77989	1.70106	-1.63421	0.102216	0.999757	Prkd1	protein kinase D1	18760
1041	Bbs8_KO_P1 - Bbs8_WT_P1	ENSMUSG00000097610	9.03154	-3.34036	2.04498	-1.63344	0.102376	0.999757	A930012L18Rik	RIKEN cDNA A930012L18 gene	626275
1042	Bbs8_KO_P1 - Bbs8_WT_P1	ENSMUSG00000035637	42.7615	1.49459	0.915423	1.63267	0.102538	0.999757	Grhpr	glyoxylate reductase/hydroxypyruvate reductase	76238
1043	Bbs8_KO_P1 - Bbs8_WT_P1	ENSMUSG00000035941	122.155	0.94044	0.576272	1.63194	0.102693	0.999757	Ibtk	inhibitor of Bruton agammaglobulinemia tyrosine kinase	108837
1044	Bbs8_KO_P1 - Bbs8_WT_P1	ENSMUSG00000054894	38.921	-1.36341	0.835893	-1.63108	0.102873	0.999757	Dmac2l	distal membrane arm assembly complex 2 like	68055
1045	Bbs8_KO_P1 - Bbs8_WT_P1	ENSMUSG00000001127	409.572	-0.735098	0.450772	-1.63076	0.102942	0.999757	Araf	Araf proto-oncogene, serine/threonine kinase	11836
1046	Bbs8_KO_P1 - Bbs8_WT_P1	ENSMUSG00000095567	70.2801	-1.88318	1.15491	-1.63058	0.102979	0.999757	Noc2l	NOC2 like nucleolar associated transcriptional repressor	57741
1047	Bbs8_KO_P1 - Bbs8_WT_P1	ENSMUSG00000022817	688.591	0.520416	0.319201	1.63037	0.103023	0.999757	Itgb5	integrin beta 5	16419
1048	Bbs8_KO_P1 - Bbs8_WT_P1	ENSMUSG00000023909	43.5257	-2.04049	1.25171	-1.63016	0.103067	0.999757	Paqr4	progestin and adipoQ receptor family member IV	76498
1049	Bbs8_KO_P1 - Bbs8_WT_P1	ENSMUSG00000032336	1053.29	-0.536976	0.329407	-1.63013	0.103074	0.999757	Nptn	neuroplastin	20320
1050	Bbs8_KO_P1 - Bbs8_WT_P1	ENSMUSG00000030110	30.6799	3.18271	1.95427	1.62859	0.103399	0.999757	Ret	ret proto-oncogene	19713
1051	Bbs8_KO_P1 - Bbs8_WT_P1	ENSMUSG00000029456	7.89476	-3.75272	2.3053	-1.62786	0.103554	0.999757	Acad10	acyl-Coenzyme A dehydrogenase family, member 10	71985
1052	Bbs8_KO_P1 - Bbs8_WT_P1	ENSMUSG00000002396	81.7344	1.14454	0.703107	1.62784	0.10356	0.999757	Ocel1	occludin/ELL domain containing 1	77090
1053	Bbs8_KO_P1 - Bbs8_WT_P1	ENSMUSG00000086994	15.9015	-1.98496	1.21964	-1.6275	0.10363	0.999757	ENSMUSG00000086994
1054	Bbs8_KO_P1 - Bbs8_WT_P1	ENSMUSG00000028668	237.648	0.78811	0.484343	1.62717	0.1037	0.999757	Eloa	elongin A	27224
1055	Bbs8_KO_P1 - Bbs8_WT_P1	ENSMUSG00000079477	816.029	0.372124	0.228732	1.6269	0.103758	0.999757	Rab7	RAB7, member RAS oncogene family	19349
1056	Bbs8_KO_P1 - Bbs8_WT_P1	ENSMUSG00000022621	65.2504	-1.19539	0.735145	-1.62606	0.103937	0.999757	Rabl2	RAB, member RAS oncogene family-like 2	68708
1057	Bbs8_KO_P1 - Bbs8_WT_P1	ENSMUSG00000093803	68.3793	1.21602	0.747979	1.62574	0.104004	0.999757	Ppp2r3d	protein phosphatase 2 (formerly 2A), regulatory subunit B'', delta	19054
1058	Bbs8_KO_P1 - Bbs8_WT_P1	ENSMUSG00000021748	289.458	0.508711	0.312963	1.62547	0.104064	0.999757	Pdhb	pyruvate dehydrogenase (lipoamide) beta	68263
1059	Bbs8_KO_P1 - Bbs8_WT_P1	ENSMUSG00000020260	335.971	0.569263	0.350238	1.62536	0.104086	0.999757	Pofut2	protein O-fucosyltransferase 2	80294
1060	Bbs8_KO_P1 - Bbs8_WT_P1	ENSMUSG00000029061	1417.06	0.338216	0.208087	1.62536	0.104086	0.999757	Mmp23	matrix metallopeptidase 23	26561
1061	Bbs8_KO_P1 - Bbs8_WT_P1	ENSMUSG00000003604	37.9505	1.42284	0.875438	1.62529	0.104102	0.999757	Aven	apoptosis, caspase activation inhibitor	74268
1062	Bbs8_KO_P1 - Bbs8_WT_P1	ENSMUSG00000018677	250.267	0.676418	0.416238	1.62507	0.104147	0.999757	Slc25a39	solute carrier family 25, member 39	68066
1063	Bbs8_KO_P1 - Bbs8_WT_P1	ENSMUSG00000051550	22.1532	2.81144	1.73026	1.62487	0.104191	0.999757	Zfp579	zinc finger protein 579	68490
1064	Bbs8_KO_P1 - Bbs8_WT_P1	ENSMUSG00000030990	119.708	-0.895859	0.551585	-1.62415	0.104343	0.999757	Pgap2	post-GPI attachment to proteins 2	233575
1065	Bbs8_KO_P1 - Bbs8_WT_P1	ENSMUSG00000070469	82.0808	1.36688	0.841875	1.62362	0.104458	0.999757	Adamtsl3	ADAMTS-like 3	269959
1066	Bbs8_KO_P1 - Bbs8_WT_P1	ENSMUSG00000041779	364.504	0.919051	0.56632	1.62285	0.104622	0.999757	Tram2	translocating chain-associating membrane protein 2	170829
1067	Bbs8_KO_P1 - Bbs8_WT_P1	ENSMUSG00000109130	168.574	-1.15122	0.709857	-1.62176	0.104854	0.999757	ENSMUSG00000109130
1068	Bbs8_KO_P1 - Bbs8_WT_P1	ENSMUSG00000109378	14.7718	-2.90149	1.7899	-1.62104	0.105009	0.999757	ENSMUSG00000109378
1069	Bbs8_KO_P1 - Bbs8_WT_P1	ENSMUSG00000017376	24.1283	-1.78533	1.10142	-1.62093	0.105032	0.999757	Nlk	nemo like kinase	18099
1070	Bbs8_KO_P1 - Bbs8_WT_P1	ENSMUSG00000073542	19.5337	3.04658	1.87975	1.62074	0.105073	0.999757	Cep76	centrosomal protein 76	225659
1071	Bbs8_KO_P1 - Bbs8_WT_P1	ENSMUSG00000030660	68.4925	-1.48659	0.917254	-1.6207	0.105083	0.999757	Pik3c2a	phosphatidylinositol-4-phosphate 3-kinase catalytic subunit type 2 alpha	18704
1072	Bbs8_KO_P1 - Bbs8_WT_P1	ENSMUSG00000020474	62.3843	-1.97541	1.21947	-1.61989	0.105257	0.999757	Polm	polymerase (DNA directed), mu	54125
1073	Bbs8_KO_P1 - Bbs8_WT_P1	ENSMUSG00000000149	182.027	1.21422	0.749628	1.61976	0.105283	0.999757	Gna12	guanine nucleotide binding protein, alpha 12	14673
1074	Bbs8_KO_P1 - Bbs8_WT_P1	ENSMUSG00000026070	76.2274	-1.38446	0.854873	-1.61949	0.105343	0.999757	Il18r1	interleukin 18 receptor 1	16182
1075	Bbs8_KO_P1 - Bbs8_WT_P1	ENSMUSG00000025955	7.27864	-3.98202	2.45995	-1.61874	0.105502	0.999757	Akr1cl	aldo-keto reductase family 1, member C-like	70861
1076	Bbs8_KO_P1 - Bbs8_WT_P1	ENSMUSG00000022855	105.248	-1.17242	0.724293	-1.61871	0.10551	0.999757	Senp2	SUMO/sentrin specific peptidase 2	75826
1077	Bbs8_KO_P1 - Bbs8_WT_P1	ENSMUSG00000058357	6.17715	-5.4908	3.3945	-1.61756	0.105758	0.999757	ENSMUSG00000058357
1078	Bbs8_KO_P1 - Bbs8_WT_P1	ENSMUSG00000043623	23.3325	1.82875	1.13061	1.61749	0.105774	0.999757	ENSMUSG00000043623
1079	Bbs8_KO_P1 - Bbs8_WT_P1	ENSMUSG00000025373	83.3218	1.54127	0.952897	1.61746	0.10578	0.999757	Rnf41	ring finger protein 41	67588
1080	Bbs8_KO_P1 - Bbs8_WT_P1	ENSMUSG00000033088	658.133	-0.552181	0.341531	-1.61678	0.105925	0.999757	Triobp	TRIO and F-actin binding protein	110253
1081	Bbs8_KO_P1 - Bbs8_WT_P1	ENSMUSG00000105176	14.8563	-3.0936	1.9135	-1.61672	0.105938	0.999757	ENSMUSG00000105176
1082	Bbs8_KO_P1 - Bbs8_WT_P1	ENSMUSG00000059534	405.295	0.508187	0.315125	1.61265	0.10682	0.999757	Uqcr10	ubiquinol-cytochrome c reductase, complex III subunit X	66152
1083	Bbs8_KO_P1 - Bbs8_WT_P1	ENSMUSG00000025980	184.027	-0.677221	0.420364	-1.61104	0.107172	0.999757	Hspd1	heat shock protein 1 (chaperonin)	15510
1084	Bbs8_KO_P1 - Bbs8_WT_P1	ENSMUSG00000068284	72.6833	1.63025	1.01208	1.61079	0.107225	0.999757	Usf3	upstream transcription factor family member 3	207806
1085	Bbs8_KO_P1 - Bbs8_WT_P1	ENSMUSG00000029671	15.675	3.05201	1.895	1.61056	0.107276	0.999757	Wnt16	wingless-type MMTV integration site family, member 16	93735
1086	Bbs8_KO_P1 - Bbs8_WT_P1	ENSMUSG00000032601	237.013	-0.642919	0.399382	-1.60978	0.107445	0.999757	Prkar2a	protein kinase, cAMP dependent regulatory, type II alpha	19087
1087	Bbs8_KO_P1 - Bbs8_WT_P1	ENSMUSG00000027983	56.1585	1.44838	0.899869	1.60954	0.107498	0.999757	Cyp2u1	cytochrome P450, family 2, subfamily u, polypeptide 1	71519
1088	Bbs8_KO_P1 - Bbs8_WT_P1	ENSMUSG00000060708	60.1697	1.36048	0.845433	1.60921	0.107571	0.999757	Bloc1s4	biogenesis of lysosomal organelles complex-1, subunit 4, cappuccino	117197
1089	Bbs8_KO_P1 - Bbs8_WT_P1	ENSMUSG00000019951	128.669	1.28736	0.800006	1.60919	0.107574	0.999757	Uhrf1bp1l	UHRF1 (ICBP90) binding protein 1-like	75089
1090	Bbs8_KO_P1 - Bbs8_WT_P1	ENSMUSG00000020076	229.733	0.700824	0.435536	1.6091	0.107593	0.999757	Ddx50	DExD box helicase 50	94213
1091	Bbs8_KO_P1 - Bbs8_WT_P1	ENSMUSG00000035273	208.113	-0.955887	0.5941	-1.60897	0.107624	0.999757	Hpse	heparanase	15442
1092	Bbs8_KO_P1 - Bbs8_WT_P1	ENSMUSG00000051329	42.9414	1.8086	1.12438	1.60853	0.107718	0.999757	Nup160	nucleoporin 160	59015
1093	Bbs8_KO_P1 - Bbs8_WT_P1	ENSMUSG00000024228	17.6435	-3.01316	1.87367	-1.60816	0.1078	0.999757	Nudt12	nudix (nucleoside diphosphate linked moiety X)-type motif 12	67993
1094	Bbs8_KO_P1 - Bbs8_WT_P1	ENSMUSG00000001300	35.217	2.13364	1.32742	1.60736	0.107975	0.999757	Efnb2	ephrin B2	13642
1095	Bbs8_KO_P1 - Bbs8_WT_P1	ENSMUSG00000056124	13.1782	2.1467	1.33578	1.60708	0.108036	0.999757	B4galt6	UDP-Gal:betaGlcNAc beta 1,4-galactosyltransferase, polypeptide 6	56386
1096	Bbs8_KO_P1 - Bbs8_WT_P1	ENSMUSG00000097974	58.3694	-1.08715	0.676918	-1.60603	0.108267	0.999757	ENSMUSG00000097974
1097	Bbs8_KO_P1 - Bbs8_WT_P1	ENSMUSG00000000605	466.556	0.581373	0.362001	1.606	0.108274	0.999757	Clcn4	chloride channel, voltage-sensitive 4	12727
1098	Bbs8_KO_P1 - Bbs8_WT_P1	ENSMUSG00000022579	17.5327	3.42762	2.13469	1.60568	0.108344	0.999757	Gpihbp1	GPI-anchored HDL-binding protein 1	68453
1099	Bbs8_KO_P1 - Bbs8_WT_P1	ENSMUSG00000029798	35.7711	2.49592	1.55455	1.60556	0.108371	0.999757	Herc6	hect domain and RLD 6	67138
1100	Bbs8_KO_P1 - Bbs8_WT_P1	ENSMUSG00000026814	334.892	-0.722456	0.450014	-1.60541	0.108405	0.999757	Eng	endoglin	13805
1101	Bbs8_KO_P1 - Bbs8_WT_P1	ENSMUSG00000019779	48.2171	1.65747	1.03294	1.60462	0.108577	0.999757	Frk	fyn-related kinase	14302
1102	Bbs8_KO_P1 - Bbs8_WT_P1	ENSMUSG00000033004	283.788	0.845602	0.527142	1.60413	0.108686	0.999757	Mycbp2	MYC binding protein 2, E3 ubiquitin protein ligase	105689
1103	Bbs8_KO_P1 - Bbs8_WT_P1	ENSMUSG00000040272	32.8108	1.48675	0.927032	1.60377	0.108765	0.999757	Accs	1-aminocyclopropane-1-carboxylate synthase (non-functional)	329470
1104	Bbs8_KO_P1 - Bbs8_WT_P1	ENSMUSG00000024142	55.9969	1.47025	0.91697	1.60338	0.10885	0.999757	Mlst8	MTOR associated protein, LST8 homolog (S. cerevisiae)	56716
1105	Bbs8_KO_P1 - Bbs8_WT_P1	ENSMUSG00000041849	20.2638	2.83853	1.77133	1.60248	0.109049	0.999757	Card6	caspase recruitment domain family, member 6	239319
1106	Bbs8_KO_P1 - Bbs8_WT_P1	ENSMUSG00000001768	343.942	-0.564173	0.352127	-1.60218	0.109115	0.999757	Rin2;!BC039771	Ras and Rab interactor 2;!cDNA sequence BC039771	74030;!408057
1107	Bbs8_KO_P1 - Bbs8_WT_P1	ENSMUSG00000025193	61.0528	1.23474	0.771124	1.60123	0.109327	0.999757	Cutc	cutC copper transporter	66388
1108	Bbs8_KO_P1 - Bbs8_WT_P1	ENSMUSG00000022553	294.449	0.703777	0.439558	1.6011	0.109355	0.999757	Maf1	MAF1 homolog, negative regulator of RNA polymerase III	68877
1109	Bbs8_KO_P1 - Bbs8_WT_P1	ENSMUSG00000029502	147.437	1.0069	0.628963	1.60089	0.109402	0.999757	Golga3	golgi autoantigen, golgin subfamily a, 3	269682
1110	Bbs8_KO_P1 - Bbs8_WT_P1	ENSMUSG00000051439	47.2245	2.27215	1.41972	1.60043	0.109504	0.999757	Cd14	CD14 antigen	12475
1111	Bbs8_KO_P1 - Bbs8_WT_P1	ENSMUSG00000021962	74.4706	1.30685	0.816676	1.60021	0.109552	0.999757	Dcp1a	decapping mRNA 1A	75901
1112	Bbs8_KO_P1 - Bbs8_WT_P1	ENSMUSG00000022498	169.804	-0.67157	0.420013	-1.59893	0.109837	0.999757	Txndc11	thioredoxin domain containing 11	106200
1113	Bbs8_KO_P1 - Bbs8_WT_P1	ENSMUSG00000095930	19.8664	2.77615	1.7376	1.59769	0.110112	0.999757	Nim1k	NIM1 serine/threonine protein kinase	245269
1114	Bbs8_KO_P1 - Bbs8_WT_P1	ENSMUSG00000005982	185.754	-0.982026	0.614687	-1.5976	0.110131	0.999757	Naa60	N(alpha)-acetyltransferase 60, NatF catalytic subunit	74763
1115	Bbs8_KO_P1 - Bbs8_WT_P1	ENSMUSG00000022324	75.2879	-1.89562	1.18691	-1.59711	0.110242	0.999757	Matn2	matrilin 2	17181
1116	Bbs8_KO_P1 - Bbs8_WT_P1	ENSMUSG00000036777	16.3619	3.80624	2.3834	1.59698	0.110271	0.999757	Anln	anillin, actin binding protein	68743
1117	Bbs8_KO_P1 - Bbs8_WT_P1	ENSMUSG00000032411	49.8594	1.65608	1.03719	1.5967	0.110333	0.999757	Tfdp2	transcription factor Dp 2	211586
1118	Bbs8_KO_P1 - Bbs8_WT_P1	ENSMUSG00000085133	33.4787	-2.87277	1.79943	-1.59649	0.110379	0.999757	ENSMUSG00000085133
1119	Bbs8_KO_P1 - Bbs8_WT_P1	ENSMUSG00000021262	19.3231	2.34521	1.46977	1.59563	0.110572	0.999757	Evl	Ena-vasodilator stimulated phosphoprotein	14026
1120	Bbs8_KO_P1 - Bbs8_WT_P1	ENSMUSG00000038957	199.991	-0.748584	0.469474	-1.59452	0.11082	0.999757	Edc3	enhancer of mRNA decapping 3	353190
1121	Bbs8_KO_P1 - Bbs8_WT_P1	ENSMUSG00000026853	204.58	-1.13711	0.713318	-1.59412	0.11091	0.999757	Crat	carnitine acetyltransferase	12908
1122	Bbs8_KO_P1 - Bbs8_WT_P1	ENSMUSG00000032388	260.467	-0.731489	0.458958	-1.5938	0.11098	0.999757	Spg21	SPG21, maspardin	27965
1123	Bbs8_KO_P1 - Bbs8_WT_P1	ENSMUSG00000022964	124.766	-0.847086	0.531617	-1.59342	0.111067	0.999757	Tmem50b	transmembrane protein 50B	77975
1124	Bbs8_KO_P1 - Bbs8_WT_P1	ENSMUSG00000031399	157.52	-0.765833	0.480881	-1.59256	0.111259	0.999757	Fam3a	FAM3 metabolism regulating signaling molecule A	66294
1125	Bbs8_KO_P1 - Bbs8_WT_P1	ENSMUSG00000055371	92.5487	-1.1018	0.69196	-1.59228	0.111321	0.999757	Stam2	signal transducing adaptor molecule (SH3 domain and ITAM motif) 2	56324
1126	Bbs8_KO_P1 - Bbs8_WT_P1	ENSMUSG00000096976	78.8418	0.842313	0.529333	1.59127	0.111548	0.999757	ENSMUSG00000096976
1127	Bbs8_KO_P1 - Bbs8_WT_P1	ENSMUSG00000069844	20.9664	2.09306	1.31556	1.591	0.111609	0.999757	Sco1	SCO1 cytochrome c oxidase assembly protein	52892
1128	Bbs8_KO_P1 - Bbs8_WT_P1	ENSMUSG00000070923	342.805	-0.506682	0.318487	-1.5909	0.111631	0.999757	Klhl9	kelch-like 9	242521
1129	Bbs8_KO_P1 - Bbs8_WT_P1	ENSMUSG00000029152	354.202	-0.642731	0.40418	-1.59021	0.111787	0.999757	Ociad1	OCIA domain containing 1	68095
1130	Bbs8_KO_P1 - Bbs8_WT_P1	ENSMUSG00000018995	44.7799	-1.24755	0.784723	-1.5898	0.111881	0.999757	Nars2	asparaginyl-tRNA synthetase 2 (mitochondrial)(putative)	244141
1131	Bbs8_KO_P1 - Bbs8_WT_P1	ENSMUSG00000020831	13.9803	2.54022	1.59898	1.58866	0.112138	0.999757	0610010K14Rik	RIKEN cDNA 0610010K14 gene	104457
1132	Bbs8_KO_P1 - Bbs8_WT_P1	ENSMUSG00000054720	149.124	0.884095	0.557033	1.58715	0.112479	0.999757	Lrrc8c	leucine rich repeat containing 8 family, member C	100604
1133	Bbs8_KO_P1 - Bbs8_WT_P1	ENSMUSG00000045672	59.2362	-1.1299	0.712357	-1.58614	0.112707	0.999757	Col27a1	collagen, type XXVII, alpha 1	373864
1134	Bbs8_KO_P1 - Bbs8_WT_P1	ENSMUSG00000044037	18.4091	3.24354	2.04584	1.58543	0.112869	0.999757	Als2cl	ALS2 C-terminal like	235633
1135	Bbs8_KO_P1 - Bbs8_WT_P1	ENSMUSG00000039789	33.8164	-1.73841	1.09735	-1.5842	0.113149	0.999757	Zfp597	zinc finger protein 597	71063
1136	Bbs8_KO_P1 - Bbs8_WT_P1	ENSMUSG00000025903	114.916	-0.952836	0.601614	-1.5838	0.11324	0.999757	Lypla1	lysophospholipase 1	18777
1137	Bbs8_KO_P1 - Bbs8_WT_P1	ENSMUSG00000023947	25.4447	2.53146	1.59838	1.58376	0.113248	0.999757	Nfkbie	nuclear factor of kappa light polypeptide gene enhancer in B cells inhibitor, epsilon	18037
1138	Bbs8_KO_P1 - Bbs8_WT_P1	ENSMUSG00000050945	16.3702	2.97637	1.87935	1.58372	0.113258	0.999757	Zfp438	zinc finger protein 438	240186
1139	Bbs8_KO_P1 - Bbs8_WT_P1	ENSMUSG00000043445	75.6933	1.04926	0.662562	1.58364	0.113277	0.999757	Pgp	phosphoglycolate phosphatase	67078
1140	Bbs8_KO_P1 - Bbs8_WT_P1	ENSMUSG00000027805	93.1037	1.22898	0.776097	1.58354	0.113299	0.999757	Pfn2	profilin 2	18645
1141	Bbs8_KO_P1 - Bbs8_WT_P1	ENSMUSG00000034308	34.8161	-1.77175	1.12002	-1.58189	0.113674	0.999757	Sdr42e1	short chain dehydrogenase/reductase family 42E, member 1	74032
1142	Bbs8_KO_P1 - Bbs8_WT_P1	ENSMUSG00000032109	45.8327	-1.61305	1.01972	-1.58186	0.113682	0.999757	Nlrx1	NLR family member X1	270151
1143	Bbs8_KO_P1 - Bbs8_WT_P1	ENSMUSG00000031862	153.42	-1.04917	0.663439	-1.58141	0.113784	0.999757	Atp13a1	ATPase type 13A1	170759
1144	Bbs8_KO_P1 - Bbs8_WT_P1	ENSMUSG00000039512	70.3953	2.34286	1.48151	1.5814	0.113787	0.999757	Uhrf1bp1	UHRF1 (ICBP90) binding protein 1	224648
1145	Bbs8_KO_P1 - Bbs8_WT_P1	ENSMUSG00000030074	158.439	0.911099	0.576247	1.58109	0.113857	0.999757	Gxylt2	glucoside xylosyltransferase 2	232313
1146	Bbs8_KO_P1 - Bbs8_WT_P1	ENSMUSG00000031392	336.522	0.624177	0.394813	1.58094	0.113891	0.999757	Irak1	interleukin-1 receptor-associated kinase 1	16179
1147	Bbs8_KO_P1 - Bbs8_WT_P1	ENSMUSG00000058317	88.8641	1.24331	0.786468	1.58088	0.113905	0.999757	Ube2e2	ubiquitin-conjugating enzyme E2E 2	218793
1148	Bbs8_KO_P1 - Bbs8_WT_P1	ENSMUSG00000033059	235.512	0.851288	0.538525	1.58078	0.113929	0.999757	Pygb	brain glycogen phosphorylase	110078
1149	Bbs8_KO_P1 - Bbs8_WT_P1	ENSMUSG00000020111	400.414	-0.592993	0.375316	-1.57998	0.114111	0.999757	Micu1	mitochondrial calcium uptake 1	216001
1150	Bbs8_KO_P1 - Bbs8_WT_P1	ENSMUSG00000106990	13.3908	4.02464	2.54734	1.57994	0.114121	0.999757	ENSMUSG00000106990
1151	Bbs8_KO_P1 - Bbs8_WT_P1	ENSMUSG00000032458	555.776	0.487345	0.308555	1.57944	0.114234	0.999757	Copb2	coatomer protein complex, subunit beta 2 (beta prime)	50797
1152	Bbs8_KO_P1 - Bbs8_WT_P1	ENSMUSG00000042613	399.574	0.601492	0.380837	1.5794	0.114245	0.999757	Pbxip1	pre B cell leukemia transcription factor interacting protein 1	229534
1153	Bbs8_KO_P1 - Bbs8_WT_P1	ENSMUSG00000026632	28.8867	-2.08768	1.32257	-1.57851	0.114449	0.999757	Tatdn3	TatD DNase domain containing 3	68972
1154	Bbs8_KO_P1 - Bbs8_WT_P1	ENSMUSG00000043556	55.5338	-1.3618	0.862762	-1.57842	0.11447	0.999757	Fbxl7	F-box and leucine-rich repeat protein 7	448987
1155	Bbs8_KO_P1 - Bbs8_WT_P1	ENSMUSG00000007476	720.013	0.424987	0.269388	1.5776	0.114657	0.999757	Lrrc8a	leucine rich repeat containing 8A VRAC subunit A	241296
1156	Bbs8_KO_P1 - Bbs8_WT_P1	ENSMUSG00000027540	160.812	0.941944	0.597434	1.57665	0.114876	0.999757	Ptpn1	protein tyrosine phosphatase, non-receptor type 1	19246
1157	Bbs8_KO_P1 - Bbs8_WT_P1	ENSMUSG00000023707	53.002	1.36297	0.86454	1.57653	0.114903	0.999757	Ogfod2	2-oxoglutarate and iron-dependent oxygenase domain containing 2	66627
1158	Bbs8_KO_P1 - Bbs8_WT_P1	ENSMUSG00000022973	118.996	-0.977363	0.620149	-1.57601	0.115023	0.999757	Synj1	synaptojanin 1	104015
1159	Bbs8_KO_P1 - Bbs8_WT_P1	ENSMUSG00000049550	559.981	0.440985	0.279909	1.57546	0.115151	0.999757	Clip1	CAP-GLY domain containing linker protein 1	56430
1160	Bbs8_KO_P1 - Bbs8_WT_P1	ENSMUSG00000029434	89.0853	-1.09218	0.693331	-1.57526	0.115197	0.999757	Vps33a	VPS33A CORVET/HOPS core subunit	77573
1161	Bbs8_KO_P1 - Bbs8_WT_P1	ENSMUSG00000031310	50.9203	1.53985	0.978474	1.57373	0.115551	0.999757	Zmym3	zinc finger, MYM-type 3	56364
1162	Bbs8_KO_P1 - Bbs8_WT_P1	ENSMUSG00000056429	691.657	-0.376405	0.239208	-1.57355	0.115592	0.999757	Tgoln1	trans-golgi network protein	22134
1163	Bbs8_KO_P1 - Bbs8_WT_P1	ENSMUSG00000008604	79.9823	-1.04977	0.667166	-1.57348	0.115607	0.999757	Ubqln4	ubiquilin 4	94232
1164	Bbs8_KO_P1 - Bbs8_WT_P1	ENSMUSG00000048100	37.9894	-1.31869	0.838202	-1.57323	0.115665	0.999757	Taf13	TATA-box binding protein associated factor 13	99730
1165	Bbs8_KO_P1 - Bbs8_WT_P1	ENSMUSG00000023904	350.41	0.484891	0.308372	1.57242	0.115853	0.999757	Hcfc1r1	host cell factor C1 regulator 1 (XPO1-dependent)	353502
1166	Bbs8_KO_P1 - Bbs8_WT_P1	ENSMUSG00000014905	209.845	-0.903748	0.574756	-1.5724	0.115857	0.999757	Dnajb9	DnaJ heat shock protein family (Hsp40) member B9	27362
1167	Bbs8_KO_P1 - Bbs8_WT_P1	ENSMUSG00000000399	304.343	0.633383	0.403122	1.57119	0.116138	0.999757	Ndufa9	NADH:ubiquinone oxidoreductase subunit A9	66108
1168	Bbs8_KO_P1 - Bbs8_WT_P1	ENSMUSG00000053560	1314.31	0.588863	0.374788	1.57119	0.116139	0.999757	Ier2	immediate early response 2	15936
1169	Bbs8_KO_P1 - Bbs8_WT_P1	ENSMUSG00000032245	46.5064	1.61498	1.02789	1.57115	0.116148	0.999757	Cln6	ceroid-lipofuscinosis, neuronal 6	76524
1170	Bbs8_KO_P1 - Bbs8_WT_P1	ENSMUSG00000072501	191.931	0.813216	0.5176	1.57113	0.116153	0.999757	Phf20l1	PHD finger protein 20-like 1	239510
1171	Bbs8_KO_P1 - Bbs8_WT_P1	ENSMUSG00000042447	58.573	1.80759	1.15075	1.57078	0.116233	0.999757	Mios	meiosis regulator for oocyte development	252875
1172	Bbs8_KO_P1 - Bbs8_WT_P1	ENSMUSG00000034190	153.214	-0.840195	0.5349	-1.57075	0.11624	0.999757	Chmp7	charged multivesicular body protein 7	105513
1173	Bbs8_KO_P1 - Bbs8_WT_P1	ENSMUSG00000068922	212.835	0.81593	0.519537	1.57049	0.1163	0.999757	Msto1	misato 1, mitochondrial distribution and morphology regulator	229524
1174	Bbs8_KO_P1 - Bbs8_WT_P1	ENSMUSG00000074698	293.133	0.623878	0.397336	1.57015	0.11638	0.999757	Csnk2a1	casein kinase 2, alpha 1 polypeptide	12995
1175	Bbs8_KO_P1 - Bbs8_WT_P1	ENSMUSG00000068015	114.818	-1.04663	0.666924	-1.56934	0.116569	0.999757	Lrch1	leucine-rich repeats and calponin homology (CH) domain containing 1	380916
1176	Bbs8_KO_P1 - Bbs8_WT_P1	ENSMUSG00000069874	186.298	-0.940118	0.599119	-1.56917	0.116609	0.999757	Irgm2	immunity-related GTPase family M member 2	54396
1177	Bbs8_KO_P1 - Bbs8_WT_P1	ENSMUSG00000103730	157.975	-0.795379	0.506905	-1.56909	0.116627	0.999757	ENSMUSG00000103730
1178	Bbs8_KO_P1 - Bbs8_WT_P1	ENSMUSG00000028081	355.389	-0.770836	0.49153	-1.56824	0.116825	0.999757	Rps3a1	ribosomal protein S3A1	20091
1179	Bbs8_KO_P1 - Bbs8_WT_P1	ENSMUSG00000103567	18.7242	2.64159	1.68496	1.56775	0.11694	0.999757	Pcdhga5	protocadherin gamma subfamily A, 5	93713
1180	Bbs8_KO_P1 - Bbs8_WT_P1	ENSMUSG00000027797	344.499	0.554708	0.35397	1.5671	0.11709	0.999757	Dclk1	doublecortin-like kinase 1	13175
1181	Bbs8_KO_P1 - Bbs8_WT_P1	ENSMUSG00000107379	126.752	0.792482	0.505737	1.56698	0.117119	0.999757	ENSMUSG00000107379
1182	Bbs8_KO_P1 - Bbs8_WT_P1	ENSMUSG00000024238	540.277	-0.476708	0.304314	-1.5665	0.117231	0.999757	Zeb1	zinc finger E-box binding homeobox 1	21417
1183	Bbs8_KO_P1 - Bbs8_WT_P1	ENSMUSG00000044066	59.2765	-1.22722	0.783756	-1.56581	0.117392	0.999757	Cep68	centrosomal protein 68	216543
1184	Bbs8_KO_P1 - Bbs8_WT_P1	ENSMUSG00000115276	36.5202	-1.941	1.24018	-1.5651	0.117559	0.999757	ENSMUSG00000115276
1185	Bbs8_KO_P1 - Bbs8_WT_P1	ENSMUSG00000054455	233.697	0.609224	0.389262	1.56507	0.117565	0.999757	Vapb	vesicle-associated membrane protein, associated protein B and C	56491
1186	Bbs8_KO_P1 - Bbs8_WT_P1	ENSMUSG00000053279	678.541	-0.412807	0.263771	-1.56502	0.117578	0.999757	Aldh1a1;!E030003E18Rik	aldehyde dehydrogenase family 1, subfamily A1;!RIKEN cDNA E030003E18 gene	11668;!320092
1187	Bbs8_KO_P1 - Bbs8_WT_P1	ENSMUSG00000026365	228.307	-0.655706	0.419022	-1.56485	0.117618	0.999757	Cfh	complement component factor h	12628
1188	Bbs8_KO_P1 - Bbs8_WT_P1	ENSMUSG00000027611	2065.33	-0.434335	0.277579	-1.56473	0.117647	0.999757	Procr	protein C receptor, endothelial	19124
1189	Bbs8_KO_P1 - Bbs8_WT_P1	ENSMUSG00000036990	93.0052	1.01762	0.651114	1.5629	0.118077	0.999757	Otud4	OTU domain containing 4	73945
1190	Bbs8_KO_P1 - Bbs8_WT_P1	ENSMUSG00000106943	22.8944	-2.08531	1.3345	-1.56261	0.118144	0.999757	Dancr	differentiation antagonizing non-protein coding RNA	70036
1191	Bbs8_KO_P1 - Bbs8_WT_P1	ENSMUSG00000027466	320.626	-0.595974	0.38153	-1.56206	0.118273	0.999757	Rbck1	RanBP-type and C3HC4-type zinc finger containing 1	24105
1192	Bbs8_KO_P1 - Bbs8_WT_P1	ENSMUSG00000066595	49.8088	-1.32856	0.851327	-1.56058	0.118623	0.999757	Flvcr1	feline leukemia virus subgroup C cellular receptor 1	226844
1193	Bbs8_KO_P1 - Bbs8_WT_P1	ENSMUSG00000022889	115.414	-1.01245	0.648764	-1.56058	0.118623	0.999757	Mrpl39	mitochondrial ribosomal protein L39	27393
1194	Bbs8_KO_P1 - Bbs8_WT_P1	ENSMUSG00000049047	41.0057	1.29403	0.829366	1.56027	0.118697	0.999757	Armcx3	armadillo repeat containing, X-linked 3	71703
1195	Bbs8_KO_P1 - Bbs8_WT_P1	ENSMUSG00000042608	51.8231	-1.05154	0.674856	-1.55816	0.119195	0.999757	Stk40	serine/threonine kinase 40	74178
1196	Bbs8_KO_P1 - Bbs8_WT_P1	ENSMUSG00000013822	282.144	0.614319	0.394397	1.55761	0.119325	0.999757	Elof1	ELF1 homolog, elongation factor 1	66126
1197	Bbs8_KO_P1 - Bbs8_WT_P1	ENSMUSG00000042997	29.0497	-1.94934	1.25194	-1.55705	0.119458	0.999757	Nhlrc3	NHL repeat containing 3	212114
1198	Bbs8_KO_P1 - Bbs8_WT_P1	ENSMUSG00000002808	368.97	-0.47364	0.304574	-1.55509	0.119925	0.999757	Epdr1	ependymin related protein 1 (zebrafish)	105298
1199	Bbs8_KO_P1 - Bbs8_WT_P1	ENSMUSG00000102961	57.0043	1.28231	0.824638	1.555	0.119946	0.999757	ENSMUSG00000102961
1200	Bbs8_KO_P1 - Bbs8_WT_P1	ENSMUSG00000025369	235.263	-0.568237	0.365473	-1.5548	0.119994	0.999757	Smarcc2	SWI/SNF related, matrix associated, actin dependent regulator of chromatin, subfamily c, member 2	68094
1201	Bbs8_KO_P1 - Bbs8_WT_P1	ENSMUSG00000058997	58.9575	1.2636	0.812954	1.55433	0.120106	0.999757	Vwa8	von Willebrand factor A domain containing 8	219189
1202	Bbs8_KO_P1 - Bbs8_WT_P1	ENSMUSG00000020460	652.773	-0.454863	0.29269	-1.55408	0.120166	0.999757	Rps27a	ribosomal protein S27A	78294
1203	Bbs8_KO_P1 - Bbs8_WT_P1	ENSMUSG00000044337	4508.08	0.337574	0.217221	1.55405	0.120172	0.999757	Ackr3	atypical chemokine receptor 3	12778
1204	Bbs8_KO_P1 - Bbs8_WT_P1	ENSMUSG00000043929	26.91	-1.63469	1.05191	-1.55402	0.120179	0.999757	Klhl15	kelch-like 15	236904
1205	Bbs8_KO_P1 - Bbs8_WT_P1	ENSMUSG00000021576	488.368	0.393113	0.253008	1.55376	0.120242	0.999757	Pdcd6	programmed cell death 6	18570
1206	Bbs8_KO_P1 - Bbs8_WT_P1	ENSMUSG00000024283	160.047	-0.67042	0.431486	-1.55375	0.120245	0.999757	Wac	WW domain containing adaptor with coiled-coil	225131
1207	Bbs8_KO_P1 - Bbs8_WT_P1	ENSMUSG00000032397	82.517	-1.09177	0.702841	-1.55337	0.120335	0.999757	Tipin	timeless interacting protein	66131
1208	Bbs8_KO_P1 - Bbs8_WT_P1	ENSMUSG00000020120	34.514	1.46166	0.941407	1.55263	0.120512	0.999757	Plek	pleckstrin	56193
1209	Bbs8_KO_P1 - Bbs8_WT_P1	ENSMUSG00000037669	147.475	-0.685407	0.441511	-1.55241	0.120564	0.999757	Ldah	lipid droplet associated hydrolase	68832
1210	Bbs8_KO_P1 - Bbs8_WT_P1	ENSMUSG00000042682	815.93	-0.329212	0.212121	-1.552	0.120663	0.999757	Selenok	selenoprotein K	80795
1211	Bbs8_KO_P1 - Bbs8_WT_P1	ENSMUSG00000019080	67.7945	1.41307	0.910513	1.55195	0.120674	0.999757	Mfsd3	major facilitator superfamily domain containing 3	69572
1212	Bbs8_KO_P1 - Bbs8_WT_P1	ENSMUSG00000018819	2177.17	0.273281	0.176132	1.55157	0.120765	0.999757	Lsp1	lymphocyte specific 1	16985
1213	Bbs8_KO_P1 - Bbs8_WT_P1	ENSMUSG00000001783	383.633	0.61099	0.393802	1.55152	0.120778	0.999757	Rtcb	RNA 2',3'-cyclic phosphate and 5'-OH ligase	28088
1214	Bbs8_KO_P1 - Bbs8_WT_P1	ENSMUSG00000030966	22.8731	-2.2918	1.47757	-1.55106	0.120887	0.999757	Trim21	tripartite motif-containing 21	20821
1215	Bbs8_KO_P1 - Bbs8_WT_P1	ENSMUSG00000049957	74.2679	-1.382	0.891018	-1.55103	0.120893	0.999757	Ccdc137	coiled-coil domain containing 137	67291
1216	Bbs8_KO_P1 - Bbs8_WT_P1	ENSMUSG00000037894	159.954	0.729991	0.470809	1.5505	0.121021	0.999757	H2az1	H2A.Z variant histone 1	51788
1217	Bbs8_KO_P1 - Bbs8_WT_P1	ENSMUSG00000055884	12.7852	2.8692	1.851	1.55008	0.121122	0.999757	Fancm	Fanconi anemia, complementation group M	104806
1218	Bbs8_KO_P1 - Bbs8_WT_P1	ENSMUSG00000045573	632.289	-0.449009	0.289737	-1.54971	0.121211	0.999757	Penk	preproenkephalin	18619
1219	Bbs8_KO_P1 - Bbs8_WT_P1	ENSMUSG00000024966	308.348	-0.621367	0.401059	-1.54932	0.121306	0.999757	Stip1	stress-induced phosphoprotein 1	20867
1220	Bbs8_KO_P1 - Bbs8_WT_P1	ENSMUSG00000009207	47.656	1.42764	0.921616	1.54907	0.121366	0.999757	Lnpk	lunapark, ER junction formation factor	69605
1221	Bbs8_KO_P1 - Bbs8_WT_P1	ENSMUSG00000038037	21.9882	1.99788	1.28997	1.54878	0.121435	0.999757	Socs1	suppressor of cytokine signaling 1	12703
1222	Bbs8_KO_P1 - Bbs8_WT_P1	ENSMUSG00000034724	124.406	-0.974878	0.629575	-1.54847	0.121509	0.999757	Cnot6l	CCR4-NOT transcription complex, subunit 6-like	231464
1223	Bbs8_KO_P1 - Bbs8_WT_P1	ENSMUSG00000043943	74.2678	1.28216	0.828218	1.5481	0.121599	0.999757	Naalad2	N-acetylated alpha-linked acidic dipeptidase 2	72560
1224	Bbs8_KO_P1 - Bbs8_WT_P1	ENSMUSG00000002109	98.1521	-1.08641	0.701789	-1.54806	0.121608	0.999757	Ddb2	damage specific DNA binding protein 2	107986
1225	Bbs8_KO_P1 - Bbs8_WT_P1	ENSMUSG00000004268	253.326	0.554831	0.358487	1.5477	0.121694	0.999757	Emg1	EMG1 N1-specific pseudouridine methyltransferase	14791
1226	Bbs8_KO_P1 - Bbs8_WT_P1	ENSMUSG00000031864	136.07	-1.09394	0.706932	-1.54745	0.121754	0.999757	Ints10	integrator complex subunit 10	70885
1227	Bbs8_KO_P1 - Bbs8_WT_P1	ENSMUSG00000025162	358.987	-0.593196	0.383706	-1.54597	0.122113	0.999757	Csnk1d	casein kinase 1, delta	104318
1228	Bbs8_KO_P1 - Bbs8_WT_P1	ENSMUSG00000046330	981.644	-0.367619	0.237985	-1.54472	0.122415	0.999757	Rpl37a	ribosomal protein L37a	19981
1229	Bbs8_KO_P1 - Bbs8_WT_P1	ENSMUSG00000053119	489.66	-0.509641	0.32995	-1.5446	0.122443	0.999757	Chmp3	charged multivesicular body protein 3	66700
1230	Bbs8_KO_P1 - Bbs8_WT_P1	ENSMUSG00000030432	400.873	-0.43001	0.278409	-1.54453	0.12246	0.999757	Rpl28	ribosomal protein L28	19943
1231	Bbs8_KO_P1 - Bbs8_WT_P1	ENSMUSG00000046139	43.8102	-1.42757	0.924605	-1.54398	0.122594	0.999757	Patl1	protein associated with topoisomerase II homolog 1 (yeast)	225929
1232	Bbs8_KO_P1 - Bbs8_WT_P1	ENSMUSG00000079659	43.0499	-1.41402	0.915874	-1.5439	0.122613	0.999757	Tmem243	transmembrane protein 243, mitochondrial	652925
1233	Bbs8_KO_P1 - Bbs8_WT_P1	ENSMUSG00000021975	109.327	-1.01109	0.655092	-1.54343	0.122727	0.999757	Ints9	integrator complex subunit 9	210925
1234	Bbs8_KO_P1 - Bbs8_WT_P1	ENSMUSG00000068959	11.1868	3.35601	2.17624	1.54212	0.123046	0.999757	Zfp619	zinc finger protein 619	70227
1235	Bbs8_KO_P1 - Bbs8_WT_P1	ENSMUSG00000031820	169.51	0.82842	0.537201	1.5421	0.123048	0.999757	Babam1	BRISC and BRCA1 A complex member 1	68251
1236	Bbs8_KO_P1 - Bbs8_WT_P1	ENSMUSG00000034544	235.4	-0.517572	0.335709	-1.54173	0.12314	0.999757	Rsrc1	arginine/serine-rich coiled-coil 1	66880
1237	Bbs8_KO_P1 - Bbs8_WT_P1	ENSMUSG00000012296	49.1391	-2.0554	1.33319	-1.54171	0.123144	0.999757	Tjap1	tight junction associated protein 1	74094
1238	Bbs8_KO_P1 - Bbs8_WT_P1	ENSMUSG00000031229	532.857	-0.768756	0.498725	-1.54144	0.123209	0.999757	Atrx	ATRX, chromatin remodeler	22589
1239	Bbs8_KO_P1 - Bbs8_WT_P1	ENSMUSG00000050212	153.68	0.806951	0.523932	1.54018	0.123516	0.999757	Eva1b	eva-1 homolog B (C. elegans)	230752
1240	Bbs8_KO_P1 - Bbs8_WT_P1	ENSMUSG00000027207	112.257	0.936347	0.607991	1.54007	0.123544	0.999757	Galk2	galactokinase 2	69976
1241	Bbs8_KO_P1 - Bbs8_WT_P1	ENSMUSG00000044627	584.782	-0.380306	0.247034	-1.53949	0.123685	0.999757	Swi5	SWI5 recombination repair homolog (yeast)	72931
1242	Bbs8_KO_P1 - Bbs8_WT_P1	ENSMUSG00000025933	44.8969	-1.5576	1.0119	-1.53928	0.123736	0.999757	Tmem14a	transmembrane protein 14A	75712
1243	Bbs8_KO_P1 - Bbs8_WT_P1	ENSMUSG00000030983	258.528	-0.548444	0.356341	-1.5391	0.12378	0.999757	Bccip	BRCA2 and CDKN1A interacting protein	66165
1244	Bbs8_KO_P1 - Bbs8_WT_P1	ENSMUSG00000038010	32.544	-1.73595	1.12805	-1.53889	0.123831	0.999757	Ccdc138	coiled-coil domain containing 138	76138
1245	Bbs8_KO_P1 - Bbs8_WT_P1	ENSMUSG00000086742	33.0343	1.82071	1.1837	1.53816	0.12401	0.999757	Gm16201	predicted gene 16201	102635948
1246	Bbs8_KO_P1 - Bbs8_WT_P1	ENSMUSG00000026455	83.5627	-1.13585	0.738486	-1.53808	0.124028	0.999757	Klhl12	kelch-like 12	240756
1247	Bbs8_KO_P1 - Bbs8_WT_P1	ENSMUSG00000046110	120.85	0.820519	0.533539	1.53788	0.124078	0.999757	Serinc4	serine incorporator 4	574418
1248	Bbs8_KO_P1 - Bbs8_WT_P1	ENSMUSG00000024231	124.716	-0.951912	0.619034	-1.53774	0.124113	0.999757	Cul2	cullin 2	71745
1249	Bbs8_KO_P1 - Bbs8_WT_P1	ENSMUSG00000023791	100.141	0.72997	0.4748	1.53743	0.124189	0.999757	Pigx	phosphatidylinositol glycan anchor biosynthesis, class X	72084
1250	Bbs8_KO_P1 - Bbs8_WT_P1	ENSMUSG00000029174	42.6964	-2.17856	1.41812	-1.53623	0.124482	0.999757	Tbc1d1	TBC1 domain family, member 1	57915
1251	Bbs8_KO_P1 - Bbs8_WT_P1	ENSMUSG00000039199	163.9	0.798008	0.51951	1.53608	0.124519	0.999757	Zdhhc1	zinc finger, DHHC domain containing 1	70796
1252	Bbs8_KO_P1 - Bbs8_WT_P1	ENSMUSG00000021177	85.0996	-1.81078	1.179	-1.53585	0.124574	0.999757	Tdp1	tyrosyl-DNA phosphodiesterase 1	104884
1253	Bbs8_KO_P1 - Bbs8_WT_P1	ENSMUSG00000055762	507.243	-0.493617	0.321469	-1.5355	0.12466	0.999757	Eef1d	eukaryotic translation elongation factor 1 delta (guanine nucleotide exchange protein)	66656
1254	Bbs8_KO_P1 - Bbs8_WT_P1	ENSMUSG00000032295	217.952	0.918868	0.598506	1.53527	0.124718	0.999757	Man2c1	mannosidase, alpha, class 2C, member 1	73744
1255	Bbs8_KO_P1 - Bbs8_WT_P1	ENSMUSG00000021103	90.2106	1.07849	0.702805	1.53455	0.124895	0.999757	Mnat1	menage a trois 1	17420
1256	Bbs8_KO_P1 - Bbs8_WT_P1	ENSMUSG00000058230	191.31	0.696253	0.453788	1.53431	0.124952	0.999757	Arhgap35	Rho GTPase activating protein 35	232906
1257	Bbs8_KO_P1 - Bbs8_WT_P1	ENSMUSG00000073557	202.043	-0.831707	0.542189	-1.53398	0.125035	0.999757	Ppp1r12b	protein phosphatase 1, regulatory subunit 12B	329251
1258	Bbs8_KO_P1 - Bbs8_WT_P1	ENSMUSG00000026803	125.04	0.904978	0.590089	1.53363	0.125121	0.999757	Ttf1	transcription termination factor, RNA polymerase I	22130
1259	Bbs8_KO_P1 - Bbs8_WT_P1	ENSMUSG00000020366	176.801	0.803322	0.523928	1.53327	0.12521	0.999757	Mapk9	mitogen-activated protein kinase 9	26420
1260	Bbs8_KO_P1 - Bbs8_WT_P1	ENSMUSG00000001036	196.516	-0.653935	0.426824	-1.5321	0.125499	0.999757	Epn2	epsin 2	13855
1261	Bbs8_KO_P1 - Bbs8_WT_P1	ENSMUSG00000025355	220.157	0.738244	0.481855	1.53209	0.125501	0.999757	Mmp19	matrix metallopeptidase 19	58223
1262	Bbs8_KO_P1 - Bbs8_WT_P1	ENSMUSG00000016995	37.7957	-2.75571	1.7994	-1.53146	0.125655	0.999757	Matn4	matrilin 4	17183
1263	Bbs8_KO_P1 - Bbs8_WT_P1	ENSMUSG00000027312	123.287	0.886319	0.578833	1.53122	0.125716	0.999757	Atrn	attractin	11990
1264	Bbs8_KO_P1 - Bbs8_WT_P1	ENSMUSG00000020807	32.1522	-2.34092	1.52904	-1.53098	0.125775	0.999757	4933427D14Rik	RIKEN cDNA 4933427D14 gene	74477
1265	Bbs8_KO_P1 - Bbs8_WT_P1	ENSMUSG00000026509	612.482	0.404042	0.26396	1.53069	0.125846	0.999757	Capn2	calpain 2	12334
1266	Bbs8_KO_P1 - Bbs8_WT_P1	ENSMUSG00000037872	286.029	0.570718	0.372882	1.53056	0.125879	0.999757	Ackr1	atypical chemokine receptor 1 (Duffy blood group)	13349
1267	Bbs8_KO_P1 - Bbs8_WT_P1	ENSMUSG00000038324	421.433	-0.450861	0.29458	-1.53052	0.125887	0.999757	Trpc4ap	transient receptor potential cation channel, subfamily C, member 4 associated protein	56407
1268	Bbs8_KO_P1 - Bbs8_WT_P1	ENSMUSG00000022906	92.794	0.861398	0.562904	1.53027	0.125949	0.999757	Parp9	poly (ADP-ribose) polymerase family, member 9	80285
1269	Bbs8_KO_P1 - Bbs8_WT_P1	ENSMUSG00000042677	17.2142	-2.09386	1.36869	-1.52983	0.126059	0.999757	Zc3h12a	zinc finger CCCH type containing 12A	230738
1270	Bbs8_KO_P1 - Bbs8_WT_P1	ENSMUSG00000068267	253.822	0.685831	0.44832	1.52978	0.126071	0.999757	Cenpb	centromere protein B	12616
1271	Bbs8_KO_P1 - Bbs8_WT_P1	ENSMUSG00000070697	129.016	0.999793	0.653591	1.52969	0.126093	0.999757	Utp3	UTP3 small subunit processome component	65961
1272	Bbs8_KO_P1 - Bbs8_WT_P1	ENSMUSG00000033365	78.5722	-1.37787	0.901221	-1.5289	0.12629	0.999757	Ipo13	importin 13	230673
1273	Bbs8_KO_P1 - Bbs8_WT_P1	ENSMUSG00000020841	299.765	-0.55351	0.362079	-1.5287	0.126339	0.999757	Cpd	carboxypeptidase D	12874
1274	Bbs8_KO_P1 - Bbs8_WT_P1	ENSMUSG00000051510	222.686	-0.745997	0.488202	-1.52805	0.126501	0.999757	Mafg	v-maf musculoaponeurotic fibrosarcoma oncogene family, protein G (avian)	17134
1275	Bbs8_KO_P1 - Bbs8_WT_P1	ENSMUSG00000062270	169.651	0.687742	0.45009	1.52801	0.12651	0.999757	Morf4l1;!Morf4l1b	mortality factor 4 like 1;!mortality factor 4 like 1B	21761;!627352
1276	Bbs8_KO_P1 - Bbs8_WT_P1	ENSMUSG00000029534	43.4997	1.76994	1.15835	1.52798	0.126516	0.999757	St7	suppression of tumorigenicity 7	64213
1277	Bbs8_KO_P1 - Bbs8_WT_P1	ENSMUSG00000026618	192.135	-0.673761	0.440984	-1.52786	0.126548	0.999757	Iars2	isoleucine-tRNA synthetase 2, mitochondrial	381314
1278	Bbs8_KO_P1 - Bbs8_WT_P1	ENSMUSG00000028100	15.0539	3.80758	2.49278	1.52745	0.12665	0.999757	Nudt17	nudix (nucleoside diphosphate linked moiety X)-type motif 17	78373
1279	Bbs8_KO_P1 - Bbs8_WT_P1	ENSMUSG00000027709	62.3314	-1.43705	0.941036	-1.5271	0.126737	0.999757	Mccc1	methylcrotonoyl-Coenzyme A carboxylase 1 (alpha)	72039
1280	Bbs8_KO_P1 - Bbs8_WT_P1	ENSMUSG00000027624	112.173	-0.900765	0.590024	-1.52666	0.126846	0.999757	Epb41l1	erythrocyte membrane protein band 4.1 like 1	13821
1281	Bbs8_KO_P1 - Bbs8_WT_P1	ENSMUSG00000079317	16.1038	-1.76612	1.15701	-1.52645	0.126899	0.999757	Trappc2	trafficking protein particle complex 2	66226
1282	Bbs8_KO_P1 - Bbs8_WT_P1	ENSMUSG00000040236	115.574	-0.982302	0.643647	-1.52615	0.126973	0.999757	Trappc5	trafficking protein particle complex 5	66682
1283	Bbs8_KO_P1 - Bbs8_WT_P1	ENSMUSG00000100801	189.516	-1.25374	0.821817	-1.52557	0.127118	0.999757	Gm15459	heat shock protein 8 pseudogene	727711
1284	Bbs8_KO_P1 - Bbs8_WT_P1	ENSMUSG00000028111	1309.2	0.50267	0.329535	1.52539	0.127161	0.999757	Ctsk	cathepsin K	13038
1285	Bbs8_KO_P1 - Bbs8_WT_P1	ENSMUSG00000031960	235.18	0.760671	0.499005	1.52438	0.127415	0.999757	Aars	alanyl-tRNA synthetase	234734
1286	Bbs8_KO_P1 - Bbs8_WT_P1	ENSMUSG00000070044	96.9048	-0.960564	0.630195	-1.52423	0.12745	0.999757	Fam149a	family with sequence similarity 149, member A	212326
1287	Bbs8_KO_P1 - Bbs8_WT_P1	ENSMUSG00000046694	77.4885	1.44001	0.944765	1.5242	0.127459	0.999757	Tent5b	terminal nucleotidyltransferase 5B	100342
1288	Bbs8_KO_P1 - Bbs8_WT_P1	ENSMUSG00000020483	29.665	-1.41877	0.930947	-1.524	0.127508	0.999757	Dynll2	dynein light chain LC8-type 2	68097
1289	Bbs8_KO_P1 - Bbs8_WT_P1	ENSMUSG00000026283	67.333	-1.7745	1.16449	-1.52384	0.12755	0.999757	Ing5	inhibitor of growth family, member 5	66262
1290	Bbs8_KO_P1 - Bbs8_WT_P1	ENSMUSG00000074199	308.464	0.810554	0.532091	1.52334	0.127674	0.999757	Krtdap	keratinocyte differentiation associated protein	64661
1291	Bbs8_KO_P1 - Bbs8_WT_P1	ENSMUSG00000097786	77.9367	0.874487	0.574122	1.52317	0.127716	0.999757	ENSMUSG00000097786
1292	Bbs8_KO_P1 - Bbs8_WT_P1	ENSMUSG00000049076	200.802	-0.545938	0.358542	-1.52266	0.127844	0.999757	Acap2	ArfGAP with coiled-coil, ankyrin repeat and PH domains 2	78618
1293	Bbs8_KO_P1 - Bbs8_WT_P1	ENSMUSG00000052698	54.9731	1.87116	1.22891	1.52262	0.127853	0.999757	Tln2	talin 2	70549
1294	Bbs8_KO_P1 - Bbs8_WT_P1	ENSMUSG00000007379	30.2524	-2.49426	1.6393	-1.52154	0.128125	0.999757	Dennd2c	DENN/MADD domain containing 2C	329727
1295	Bbs8_KO_P1 - Bbs8_WT_P1	ENSMUSG00000025246	350.553	0.725126	0.476916	1.52045	0.128399	0.999757	Tbl1x	transducin (beta)-like 1 X-linked	21372
1296	Bbs8_KO_P1 - Bbs8_WT_P1	ENSMUSG00000037149	331.991	-0.600587	0.395222	-1.51962	0.128607	0.999757	Ddx1	DEAD box helicase 1	104721
1297	Bbs8_KO_P1 - Bbs8_WT_P1	ENSMUSG00000049299	188.943	0.609591	0.401395	1.51868	0.128843	0.999757	Trappc1	trafficking protein particle complex 1	245828
1298	Bbs8_KO_P1 - Bbs8_WT_P1	ENSMUSG00000016253	166.179	0.748045	0.492572	1.51865	0.12885	0.999757	Nelfcd	negative elongation factor complex member C/D, Th1l	57314
1299	Bbs8_KO_P1 - Bbs8_WT_P1	ENSMUSG00000058672	376.079	0.493881	0.325379	1.51786	0.129049	0.999757	Tubb2a	tubulin, beta 2A class IIA	22151
1300	Bbs8_KO_P1 - Bbs8_WT_P1	ENSMUSG00000020289	199.657	0.683921	0.450623	1.51772	0.129084	0.999757	Nprl3	nitrogen permease regulator-like 3	17168
1301	Bbs8_KO_P1 - Bbs8_WT_P1	ENSMUSG00000032332	216.889	1.02924	0.67828	1.51743	0.129158	0.999757	Col12a1	collagen, type XII, alpha 1	12816
1302	Bbs8_KO_P1 - Bbs8_WT_P1	ENSMUSG00000019823	371.349	0.545268	0.359372	1.51728	0.129196	0.999757	Mical1	microtubule associated monooxygenase, calponin and LIM domain containing 1	171580
1303	Bbs8_KO_P1 - Bbs8_WT_P1	ENSMUSG00000053134	70.6195	-1.1093	0.731514	-1.51644	0.129408	0.999757	Supt7l	SPT7-like, STAGA complex gamma subunit	72195
1304	Bbs8_KO_P1 - Bbs8_WT_P1	ENSMUSG00000048731	6.72092	3.38935	2.23518	1.51636	0.129428	0.999757	Ggnbp1	gametogenetin binding protein 1	70772
1305	Bbs8_KO_P1 - Bbs8_WT_P1	ENSMUSG00000017707	505.299	-0.703706	0.464107	-1.51626	0.129454	0.999757	Serinc3	serine incorporator 3	26943
1306	Bbs8_KO_P1 - Bbs8_WT_P1	ENSMUSG00000069255	265.161	0.726071	0.478981	1.51587	0.129553	0.999757	Dusp22	dual specificity phosphatase 22	105352
1307	Bbs8_KO_P1 - Bbs8_WT_P1	ENSMUSG00000032481	146.527	-0.923698	0.609512	-1.51547	0.129653	0.999757	Smarcc1	SWI/SNF related, matrix associated, actin dependent regulator of chromatin, subfamily c, member 1	20588
1308	Bbs8_KO_P1 - Bbs8_WT_P1	ENSMUSG00000008763	223.54	0.628501	0.41486	1.51497	0.12978	0.999757	Man1a2	mannosidase, alpha, class 1A, member 2	17156
1309	Bbs8_KO_P1 - Bbs8_WT_P1	ENSMUSG00000031791	42.0543	-1.72539	1.13895	-1.51489	0.1298	0.999757	Tmem38a	transmembrane protein 38A	74166
1310	Bbs8_KO_P1 - Bbs8_WT_P1	ENSMUSG00000097971	1533.17	-0.325864	0.215387	-1.51292	0.130299	0.999757	ENSMUSG00000097971
1311	Bbs8_KO_P1 - Bbs8_WT_P1	ENSMUSG00000030782	278.196	0.902602	0.596672	1.51273	0.130349	0.999757	Tgfb1i1	transforming growth factor beta 1 induced transcript 1	21804
1312	Bbs8_KO_P1 - Bbs8_WT_P1	ENSMUSG00000020818	119.724	0.902414	0.59672	1.51229	0.13046	0.999757	Mfsd11	major facilitator superfamily domain containing 11	69900
1313	Bbs8_KO_P1 - Bbs8_WT_P1	ENSMUSG00000109302	9.30898	-2.79283	1.84699	-1.51209	0.13051	0.999757	ENSMUSG00000109302
1314	Bbs8_KO_P1 - Bbs8_WT_P1	ENSMUSG00000032014	834.267	0.466891	0.308881	1.51156	0.130647	0.999757	Oaf	out at first homolog	102644
1315	Bbs8_KO_P1 - Bbs8_WT_P1	ENSMUSG00000020303	26.9731	-2.50627	1.65814	-1.51149	0.130663	0.999757	Stc2	stanniocalcin 2	20856
1316	Bbs8_KO_P1 - Bbs8_WT_P1	ENSMUSG00000074766	51.4454	-1.67065	1.10632	-1.5101	0.131018	0.999757	Ism1	isthmin 1, angiogenesis inhibitor	319909
1317	Bbs8_KO_P1 - Bbs8_WT_P1	ENSMUSG00000061859	8.1489	3.84988	2.55235	1.50837	0.13146	0.999757	Patj	PATJ, crumbs cell polarity complex component	12695
1318	Bbs8_KO_P1 - Bbs8_WT_P1	ENSMUSG00000042190	9.688	-2.85774	1.89506	-1.508	0.131556	0.999757	Cmklr1	chemokine-like receptor 1	14747
1319	Bbs8_KO_P1 - Bbs8_WT_P1	ENSMUSG00000025792	57.9438	1.37943	0.914848	1.50783	0.131598	0.999757	Slc25a10	solute carrier family 25 (mitochondrial carrier, dicarboxylate transporter), member 10	27376
1320	Bbs8_KO_P1 - Bbs8_WT_P1	ENSMUSG00000041278	147.815	0.712842	0.472864	1.5075	0.131683	0.999757	Ttc1	tetratricopeptide repeat domain 1	66827
1321	Bbs8_KO_P1 - Bbs8_WT_P1	ENSMUSG00000030051	19.8865	-2.88543	1.91416	-1.50741	0.131706	0.999757	Aplf	aprataxin and PNKP like factor	72103
1322	Bbs8_KO_P1 - Bbs8_WT_P1	ENSMUSG00000072845	16.5058	-2.68011	1.77829	-1.50713	0.131778	0.999757	Tmprss11a	transmembrane protease, serine 11a	194597
1323	Bbs8_KO_P1 - Bbs8_WT_P1	ENSMUSG00000034422	106.94	-1.13018	0.749972	-1.50696	0.131821	0.999757	Parp14	poly (ADP-ribose) polymerase family, member 14	547253
1324	Bbs8_KO_P1 - Bbs8_WT_P1	ENSMUSG00000027412	153.174	1.25862	0.835262	1.50686	0.131846	0.999757	Lpin3	lipin 3	64899
1325	Bbs8_KO_P1 - Bbs8_WT_P1	ENSMUSG00000015653	57.2122	-1.0958	0.727549	-1.50615	0.132027	0.999757	Steap2	six transmembrane epithelial antigen of prostate 2	74051
1326	Bbs8_KO_P1 - Bbs8_WT_P1	ENSMUSG00000020766	157.66	1.04269	0.692299	1.50613	0.132035	0.999757	Galk1	galactokinase 1	14635
1327	Bbs8_KO_P1 - Bbs8_WT_P1	ENSMUSG00000047686	72.021	-1.11444	0.739988	-1.50602	0.132061	0.999757	Rtl3	retrotransposon Gag like 3	213436
1328	Bbs8_KO_P1 - Bbs8_WT_P1	ENSMUSG00000026880	64.751	1.22016	0.810848	1.5048	0.132375	0.999757	Stom	stomatin	13830
1329	Bbs8_KO_P1 - Bbs8_WT_P1	ENSMUSG00000021720	8.52983	-4.49964	2.99156	-1.50411	0.132553	0.999757	Rnf180	ring finger protein 180	71816
1330	Bbs8_KO_P1 - Bbs8_WT_P1	ENSMUSG00000025374	111.616	1.09323	0.72686	1.50405	0.132569	0.999757	Nabp2	nucleic acid binding protein 2	69917
1331	Bbs8_KO_P1 - Bbs8_WT_P1	ENSMUSG00000019461	245.982	0.682602	0.45388	1.50392	0.132601	0.999757	Plscr3	phospholipid scramblase 3	70310
1332	Bbs8_KO_P1 - Bbs8_WT_P1	ENSMUSG00000025503	351.862	-0.494245	0.328823	-1.50307	0.132821	0.999757	Taldo1	transaldolase 1	21351
1333	Bbs8_KO_P1 - Bbs8_WT_P1	ENSMUSG00000011832	117.096	-0.862123	0.573594	-1.50302	0.132834	0.999757	Evi5l	ecotropic viral integration site 5 like	213027
1334	Bbs8_KO_P1 - Bbs8_WT_P1	ENSMUSG00000030067	426.201	-0.46432	0.308949	-1.5029	0.132865	0.999757	Foxp1	forkhead box P1	108655
1335	Bbs8_KO_P1 - Bbs8_WT_P1	ENSMUSG00000102869	329.24	0.524274	0.348887	1.5027	0.132915	0.999757	Norad	non-coding RNA activated by DNA damage	347740
1336	Bbs8_KO_P1 - Bbs8_WT_P1	ENSMUSG00000025217	135.137	-0.974389	0.648634	-1.50222	0.133041	0.999757	Btrc	beta-transducin repeat containing protein	12234
1337	Bbs8_KO_P1 - Bbs8_WT_P1	ENSMUSG00000024208	644.059	-0.388203	0.258463	-1.50197	0.133104	0.999757	Uqcc2	ubiquinol-cytochrome c reductase complex assembly factor 2	67267
1338	Bbs8_KO_P1 - Bbs8_WT_P1	ENSMUSG00000018906	758.281	0.460915	0.306979	1.50146	0.133237	0.999757	P4ha2	procollagen-proline, 2-oxoglutarate 4-dioxygenase (proline 4-hydroxylase), alpha II polypeptide	18452
1339	Bbs8_KO_P1 - Bbs8_WT_P1	ENSMUSG00000028673	992.961	0.600914	0.400334	1.50103	0.133348	0.999757	Fuca1	fucosidase, alpha-L- 1, tissue	71665
1340	Bbs8_KO_P1 - Bbs8_WT_P1	ENSMUSG00000041528	154.751	-0.70021	0.466651	-1.5005	0.133484	0.999757	Rnf123	ring finger protein 123	84585
1341	Bbs8_KO_P1 - Bbs8_WT_P1	ENSMUSG00000055862	80.2813	1.19879	0.799102	1.50017	0.133571	0.999757	Izumo4	IZUMO family member 4	71564
1342	Bbs8_KO_P1 - Bbs8_WT_P1	ENSMUSG00000006215	46.9036	-1.45835	0.972273	-1.49994	0.133631	0.999757	Zbtb17	zinc finger and BTB domain containing 17	22642
1343	Bbs8_KO_P1 - Bbs8_WT_P1	ENSMUSG00000087578	8.73179	-3.55931	2.37446	-1.499	0.133874	0.999757	ENSMUSG00000087578
1344	Bbs8_KO_P1 - Bbs8_WT_P1	ENSMUSG00000006463	30.4853	-1.96108	1.3083	-1.49896	0.133885	0.999757	Zdhhc24	zinc finger, DHHC domain containing 24	70605
1345	Bbs8_KO_P1 - Bbs8_WT_P1	ENSMUSG00000040414	79.3077	-0.940717	0.627836	-1.49835	0.134043	0.999757	Slc25a28	solute carrier family 25, member 28	246696
1346	Bbs8_KO_P1 - Bbs8_WT_P1	ENSMUSG00000003458	420.988	0.560557	0.37422	1.49793	0.13415	0.999757	Ncstn	nicastrin	59287
1347	Bbs8_KO_P1 - Bbs8_WT_P1	ENSMUSG00000028330	119.509	-1.19135	0.795777	-1.49709	0.13437	0.999757	Ncbp1	nuclear cap binding protein subunit 1	433702
1348	Bbs8_KO_P1 - Bbs8_WT_P1	ENSMUSG00000028187	74.68	-0.957855	0.639987	-1.49668	0.134477	0.999757	Rpf1	ribosome production factor 1 homolog	70285
1349	Bbs8_KO_P1 - Bbs8_WT_P1	ENSMUSG00000037613	29.2362	2.06399	1.37912	1.4966	0.134498	0.999757	Tnfrsf23	tumor necrosis factor receptor superfamily, member 23	79201
1350	Bbs8_KO_P1 - Bbs8_WT_P1	ENSMUSG00000028019	115.402	0.780024	0.521307	1.49629	0.134579	0.999757	Pdgfc	platelet-derived growth factor, C polypeptide	54635
1351	Bbs8_KO_P1 - Bbs8_WT_P1	ENSMUSG00000024924	616.999	-0.618993	0.41376	-1.49602	0.134649	0.999757	Vldlr	very low density lipoprotein receptor	22359
1352	Bbs8_KO_P1 - Bbs8_WT_P1	ENSMUSG00000030231	264.95	1.17801	0.787539	1.49581	0.134703	0.999757	Plekha5	pleckstrin homology domain containing, family A member 5	109135
1353	Bbs8_KO_P1 - Bbs8_WT_P1	ENSMUSG00000028800	178.343	0.660501	0.441581	1.49576	0.134715	0.999757	Hdac1	histone deacetylase 1	433759
1354	Bbs8_KO_P1 - Bbs8_WT_P1	ENSMUSG00000051855	28.1626	1.62462	1.08625	1.49563	0.13475	0.999757	Mest	mesoderm specific transcript	17294
1355	Bbs8_KO_P1 - Bbs8_WT_P1	ENSMUSG00000042492	79.0938	1.65227	1.10474	1.49562	0.134753	0.999757	Tbc1d10b	TBC1 domain family, member 10b	68449
1356	Bbs8_KO_P1 - Bbs8_WT_P1	ENSMUSG00000058546	333.788	-0.456134	0.30507	-1.49518	0.134868	0.999757	Rpl23a;!Gm46442	ribosomal protein L23A;!predicted gene, 46442	268449;!108168140
1357	Bbs8_KO_P1 - Bbs8_WT_P1	ENSMUSG00000056019	19.2595	2.29035	1.53229	1.49472	0.134987	0.999757	Zfp709	zinc finger protein 709	236193
1358	Bbs8_KO_P1 - Bbs8_WT_P1	ENSMUSG00000042548	51.1448	1.20027	0.803005	1.49472	0.134988	0.999757	Asxl1	ASXL transcriptional regulator 1	228790
1359	Bbs8_KO_P1 - Bbs8_WT_P1	ENSMUSG00000092220	112.436	1.03963	0.695554	1.49469	0.134996	0.999757	ENSMUSG00000092220
1360	Bbs8_KO_P1 - Bbs8_WT_P1	ENSMUSG00000036707	204.542	-0.623023	0.41693	-1.49431	0.135094	0.999757	Cab39	calcium binding protein 39	12283
1361	Bbs8_KO_P1 - Bbs8_WT_P1	ENSMUSG00000000031	63.9779	1.47257	0.985582	1.49411	0.135146	0.999757	H19	H19, imprinted maternally expressed transcript	14955
1362	Bbs8_KO_P1 - Bbs8_WT_P1	ENSMUSG00000030208	345.869	0.796324	0.533	1.49404	0.135165	0.999757	Emp1	epithelial membrane protein 1	13730
1363	Bbs8_KO_P1 - Bbs8_WT_P1	ENSMUSG00000026483	471.79	0.524304	0.350953	1.49394	0.13519	0.999757	Niban1	niban apoptosis regulator 1	63913
1364	Bbs8_KO_P1 - Bbs8_WT_P1	ENSMUSG00000056185	77.5114	-1.55045	1.03828	-1.49329	0.135362	0.999757	Snx32	sorting nexin 32	225861
1365	Bbs8_KO_P1 - Bbs8_WT_P1	ENSMUSG00000106967	14.7063	1.85295	1.2409	1.49323	0.135377	0.999757	ENSMUSG00000106967
1366	Bbs8_KO_P1 - Bbs8_WT_P1	ENSMUSG00000072573	14.2958	2.25523	1.51136	1.49218	0.135651	0.999757	ENSMUSG00000072573
1367	Bbs8_KO_P1 - Bbs8_WT_P1	ENSMUSG00000054469	26.2579	-2.0767	1.39183	-1.49206	0.135682	0.999757	Lclat1	lysocardiolipin acyltransferase 1	225010
1368	Bbs8_KO_P1 - Bbs8_WT_P1	ENSMUSG00000029070	1481.55	0.491573	0.329964	1.48978	0.136283	0.999757	Mxra8	matrix-remodelling associated 8	74761
1369	Bbs8_KO_P1 - Bbs8_WT_P1	ENSMUSG00000025724	510.913	-0.49284	0.331347	-1.48739	0.136913	0.999757	Sec11a	SEC11 homolog A, signal peptidase complex subunit	56529
1370	Bbs8_KO_P1 - Bbs8_WT_P1	ENSMUSG00000032437	535.887	0.390873	0.262822	1.48721	0.136958	0.999757	Stt3b	STT3, subunit of the oligosaccharyltransferase complex, homolog B (S. cerevisiae)	68292
1371	Bbs8_KO_P1 - Bbs8_WT_P1	ENSMUSG00000063450	349.597	-0.589857	0.397024	-1.48569	0.13736	0.999757	Syne2	spectrin repeat containing, nuclear envelope 2	319565
1372	Bbs8_KO_P1 - Bbs8_WT_P1	ENSMUSG00000075040	61.6699	1.75365	1.18138	1.48441	0.1377	0.999757	Zfp408	zinc finger protein 408	381410
1373	Bbs8_KO_P1 - Bbs8_WT_P1	ENSMUSG00000002227	104.835	-1.02676	0.691746	-1.4843	0.13773	0.999757	Mov10	Mov10 RISC complex RNA helicase	17454
1374	Bbs8_KO_P1 - Bbs8_WT_P1	ENSMUSG00000022956	319.361	0.498692	0.336039	1.48403	0.1378	0.999757	Atp5o	ATP synthase, H+ transporting, mitochondrial F1 complex, O subunit	28080
1375	Bbs8_KO_P1 - Bbs8_WT_P1	ENSMUSG00000018909	100.235	0.808988	0.545697	1.48249	0.138211	0.999757	Arrb1	arrestin, beta 1	109689
1376	Bbs8_KO_P1 - Bbs8_WT_P1	ENSMUSG00000050052	14.6482	3.75268	2.53317	1.48142	0.138496	0.999757	Tdrp	testis development related protein	72148
1377	Bbs8_KO_P1 - Bbs8_WT_P1	ENSMUSG00000022474	203.985	0.860415	0.581031	1.48084	0.138649	0.999757	Pmm1	phosphomannomutase 1	29858
1378	Bbs8_KO_P1 - Bbs8_WT_P1	ENSMUSG00000068205	21.6374	-1.64911	1.11406	-1.48027	0.1388	0.999757	Macrod2	mono-ADP ribosylhydrolase 2	72899
1379	Bbs8_KO_P1 - Bbs8_WT_P1	ENSMUSG00000050954	10.5278	-3.37233	2.27845	-1.4801	0.138848	0.999757	Zfp169	zinc finger protein 169	67911
1380	Bbs8_KO_P1 - Bbs8_WT_P1	ENSMUSG00000029560	44.1111	1.58311	1.06975	1.47989	0.138903	0.999757	Snx8	sorting nexin 8	231834
1381	Bbs8_KO_P1 - Bbs8_WT_P1	ENSMUSG00000023007	111.355	1.28986	0.872001	1.4792	0.139087	0.999757	Prpf40b	pre-mRNA processing factor 40B	54614
1382	Bbs8_KO_P1 - Bbs8_WT_P1	ENSMUSG00000054400	52.174	-1.46677	0.991723	-1.47901	0.139138	0.999757	Cklf	chemokine-like factor	75458
1383	Bbs8_KO_P1 - Bbs8_WT_P1	ENSMUSG00000062901	223.326	0.733489	0.496157	1.47834	0.139317	0.999757	Klhl24	kelch-like 24	75785
1384	Bbs8_KO_P1 - Bbs8_WT_P1	ENSMUSG00000066554	9.10583	-2.25629	1.52756	-1.47706	0.13966	0.999757	Gm10167	fused in sarcoma pseudogene	100534385
1385	Bbs8_KO_P1 - Bbs8_WT_P1	ENSMUSG00000044134	52.0353	1.81154	1.22646	1.47705	0.139662	0.999757	Pheta1	PH domain containing endocytic trafficking adaptor 1	231717
1386	Bbs8_KO_P1 - Bbs8_WT_P1	ENSMUSG00000030022	7.58713	3.61087	2.44571	1.47641	0.139835	0.999757	Adamts9	a disintegrin-like and metallopeptidase (reprolysin type) with thrombospondin type 1 motif, 9	101401
1387	Bbs8_KO_P1 - Bbs8_WT_P1	ENSMUSG00000003500	39.6398	-1.7485	1.1844	-1.47628	0.139869	0.999757	Impdh1	inosine monophosphate dehydrogenase 1	23917
1388	Bbs8_KO_P1 - Bbs8_WT_P1	ENSMUSG00000049755	79.5427	1.13484	0.769144	1.47546	0.140088	0.999757	Zfp672	zinc finger protein 672	319475
1389	Bbs8_KO_P1 - Bbs8_WT_P1	ENSMUSG00000035239	19.7249	-2.5453	1.72542	-1.47517	0.140166	0.999757	Neu3	neuraminidase 3	50877
1390	Bbs8_KO_P1 - Bbs8_WT_P1	ENSMUSG00000022528	83.1715	0.831373	0.563698	1.47486	0.140251	0.999757	Hes1	hes family bHLH transcription factor 1	15205
1391	Bbs8_KO_P1 - Bbs8_WT_P1	ENSMUSG00000040785	423.637	0.421068	0.285543	1.47462	0.140315	0.999757	Ttc3	tetratricopeptide repeat domain 3	22129
1392	Bbs8_KO_P1 - Bbs8_WT_P1	ENSMUSG00000040661	68.0856	-1.54539	1.04808	-1.47451	0.140345	0.999757	Rad54l2	RAD54 like 2 (S. cerevisiae)	81000
1393	Bbs8_KO_P1 - Bbs8_WT_P1	ENSMUSG00000010048	23.859	1.37669	0.933719	1.47441	0.140371	0.999757	Ifrd2	interferon-related developmental regulator 2	15983
1394	Bbs8_KO_P1 - Bbs8_WT_P1	ENSMUSG00000028180	161.219	-0.722409	0.490097	-1.47401	0.140479	0.999757	Zranb2	zinc finger, RAN-binding domain containing 2	53861
1395	Bbs8_KO_P1 - Bbs8_WT_P1	ENSMUSG00000042104	25.197	1.35791	0.921771	1.47315	0.140711	0.999757	Uggt2	UDP-glucose glycoprotein glucosyltransferase 2	66435
1396	Bbs8_KO_P1 - Bbs8_WT_P1	ENSMUSG00000020205	338.162	0.533717	0.362401	1.47272	0.140825	0.999757	Phlda1	pleckstrin homology like domain, family A, member 1	21664
1397	Bbs8_KO_P1 - Bbs8_WT_P1	ENSMUSG00000076441	17.9094	3.24169	2.20191	1.47222	0.140962	0.999757	Ass1	argininosuccinate synthetase 1	11898
1398	Bbs8_KO_P1 - Bbs8_WT_P1	ENSMUSG00000027430	151.711	-0.841968	0.572202	-1.47145	0.141169	0.999757	Dtd1	D-tyrosyl-tRNA deacylase 1	66044
1399	Bbs8_KO_P1 - Bbs8_WT_P1	ENSMUSG00000032369	42.0838	1.15848	0.787393	1.47129	0.141214	0.999757	Plscr1	phospholipid scramblase 1	22038
1400	Bbs8_KO_P1 - Bbs8_WT_P1	ENSMUSG00000020003	58.1469	1.1197	0.761084	1.4712	0.141238	0.999757	Pex7	peroxisomal biogenesis factor 7	18634
1401	Bbs8_KO_P1 - Bbs8_WT_P1	ENSMUSG00000034795	33.3017	-1.30203	0.885205	-1.47088	0.141325	0.999757	Ccdc122	coiled-coil domain containing 122	108811
1402	Bbs8_KO_P1 - Bbs8_WT_P1	ENSMUSG00000026867	273.682	-0.639937	0.435156	-1.47059	0.141402	0.999757	Gapvd1	GTPase activating protein and VPS9 domains 1	66691
1403	Bbs8_KO_P1 - Bbs8_WT_P1	ENSMUSG00000022761	245.013	0.816978	0.555549	1.47058	0.141405	0.999757	Lztr1	leucine-zipper-like transcriptional regulator, 1	66863
1404	Bbs8_KO_P1 - Bbs8_WT_P1	ENSMUSG00000019790	194.645	0.799259	0.543604	1.4703	0.141482	0.999757	Stxbp5	syntaxin binding protein 5 (tomosyn)	78808
1405	Bbs8_KO_P1 - Bbs8_WT_P1	ENSMUSG00000037138	111.373	-1.0543	0.717431	-1.46955	0.141682	0.999757	Aff3	AF4/FMR2 family, member 3	16764
1406	Bbs8_KO_P1 - Bbs8_WT_P1	ENSMUSG00000004937	378.444	0.561605	0.382239	1.46925	0.141765	0.999757	Sgta	small glutamine-rich tetratricopeptide repeat (TPR)-containing, alpha	52551
1407	Bbs8_KO_P1 - Bbs8_WT_P1	ENSMUSG00000002844	410.18	-0.554299	0.377292	-1.46915	0.141791	0.999757	Adprh	ADP-ribosylarginine hydrolase	11544
1408	Bbs8_KO_P1 - Bbs8_WT_P1	ENSMUSG00000034781	554.865	0.536429	0.365161	1.46902	0.141827	0.999757	Gna11	guanine nucleotide binding protein, alpha 11	14672
1409	Bbs8_KO_P1 - Bbs8_WT_P1	ENSMUSG00000069662	2334.91	-0.281228	0.191509	-1.46848	0.141974	0.999757	Marcks	myristoylated alanine rich protein kinase C substrate	17118
1410	Bbs8_KO_P1 - Bbs8_WT_P1	ENSMUSG00000006412	112.71	0.755703	0.514737	1.46813	0.142068	0.999757	Pfdn2	prefoldin 2	18637
1411	Bbs8_KO_P1 - Bbs8_WT_P1	ENSMUSG00000039148	174.405	-0.895065	0.610138	-1.46699	0.142379	0.999757	Sart1	squamous cell carcinoma antigen recognized by T cells 1	20227
1412	Bbs8_KO_P1 - Bbs8_WT_P1	ENSMUSG00000041801	92.7214	1.07434	0.732479	1.46672	0.142452	0.999757	Phlda3	pleckstrin homology like domain, family A, member 3	27280
1413	Bbs8_KO_P1 - Bbs8_WT_P1	ENSMUSG00000024889	84.0115	1.56535	1.06738	1.46653	0.142504	0.999757	Rce1	Ras converting CAAX endopeptidase 1	19671
1414	Bbs8_KO_P1 - Bbs8_WT_P1	ENSMUSG00000003199	95.7889	-1.03142	0.703886	-1.46532	0.142833	0.999757	Mpnd	MPN domain containing	68047
1415	Bbs8_KO_P1 - Bbs8_WT_P1	ENSMUSG00000026482	284.984	-0.629167	0.429379	-1.46529	0.142841	0.999757	Rgl1	ral guanine nucleotide dissociation stimulator,-like 1	19731
1416	Bbs8_KO_P1 - Bbs8_WT_P1	ENSMUSG00000041453	707.957	-0.409383	0.279419	-1.46512	0.142887	0.999757	Rpl21	ribosomal protein L21	19933
1417	Bbs8_KO_P1 - Bbs8_WT_P1	ENSMUSG00000022555	121.093	1.04581	0.714199	1.46431	0.143109	0.999757	Dgat1	diacylglycerol O-acyltransferase 1	13350
1418	Bbs8_KO_P1 - Bbs8_WT_P1	ENSMUSG00000085795	110.719	-0.891107	0.609102	-1.46298	0.143472	0.999757	Zfp703	zinc finger protein 703	353310
1419	Bbs8_KO_P1 - Bbs8_WT_P1	ENSMUSG00000085793	36.4065	-1.45271	0.993164	-1.46271	0.143548	0.999757	Lin52	lin-52 homolog (C. elegans)	217708
1420	Bbs8_KO_P1 - Bbs8_WT_P1	ENSMUSG00000033152	85.6046	-0.806026	0.551325	-1.46198	0.143747	0.999757	Podxl2	podocalyxin-like 2	319655
1421	Bbs8_KO_P1 - Bbs8_WT_P1	ENSMUSG00000047003	13.174	-2.93402	2.00693	-1.46195	0.143756	0.999757	Zfp41	zinc finger protein 41	22701
1422	Bbs8_KO_P1 - Bbs8_WT_P1	ENSMUSG00000103364	29.6694	-1.31375	0.898676	-1.46187	0.143778	0.999757	ENSMUSG00000103364
1423	Bbs8_KO_P1 - Bbs8_WT_P1	ENSMUSG00000022503	114.619	0.655395	0.448399	1.46163	0.143842	0.999757	Nubp1	nucleotide binding protein 1	26425
1424	Bbs8_KO_P1 - Bbs8_WT_P1	ENSMUSG00000032571	160.044	0.840164	0.57493	1.46133	0.143924	0.999757	Pik3r4	phosphoinositide-3-kinase regulatory subunit 4	75669
1425	Bbs8_KO_P1 - Bbs8_WT_P1	ENSMUSG00000003429	1800.09	-0.263794	0.180525	-1.46126	0.143945	0.999757	Rps11	ribosomal protein S11	27207
1426	Bbs8_KO_P1 - Bbs8_WT_P1	ENSMUSG00000059456	52.9935	-1.41213	0.966492	-1.46109	0.143991	0.999757	Ptk2b	PTK2 protein tyrosine kinase 2 beta	19229
1427	Bbs8_KO_P1 - Bbs8_WT_P1	ENSMUSG00000024810	339.17	-0.642698	0.439909	-1.46098	0.144021	0.999757	Il33	interleukin 33	77125
1428	Bbs8_KO_P1 - Bbs8_WT_P1	ENSMUSG00000038902	75.9307	-0.957033	0.655079	-1.46094	0.144031	0.999757	Pogz	pogo transposable element with ZNF domain	229584
1429	Bbs8_KO_P1 - Bbs8_WT_P1	ENSMUSG00000027601	45.1982	-1.72696	1.18219	-1.46081	0.144066	0.999757	Mtfr1	mitochondrial fission regulator 1	67472
1430	Bbs8_KO_P1 - Bbs8_WT_P1	ENSMUSG00000026705	55.1525	-1.13199	0.774955	-1.46072	0.144093	0.999757	Klhl20	kelch-like 20	226541
1431	Bbs8_KO_P1 - Bbs8_WT_P1	ENSMUSG00000027007	44.5467	2.45691	1.68216	1.46057	0.144134	0.999757	Itprid2	ITPR interacting domain containing 2	70599
1432	Bbs8_KO_P1 - Bbs8_WT_P1	ENSMUSG00000045374	113.964	-0.983558	0.673482	-1.46041	0.144179	0.999757	Wdr81	WD repeat domain 81	192652
1433	Bbs8_KO_P1 - Bbs8_WT_P1	ENSMUSG00000021929	56.1818	-1.20093	0.822541	-1.46002	0.144285	0.999757	Kpna3	karyopherin (importin) alpha 3	16648
1434	Bbs8_KO_P1 - Bbs8_WT_P1	ENSMUSG00000028776	10.4424	3.84087	2.63079	1.45997	0.1443	0.999757	Tinagl1	tubulointerstitial nephritis antigen-like 1	94242
1435	Bbs8_KO_P1 - Bbs8_WT_P1	ENSMUSG00000062929	217.185	-0.573141	0.392586	-1.45991	0.144315	0.999757	Cfl2	cofilin 2, muscle	12632
1436	Bbs8_KO_P1 - Bbs8_WT_P1	ENSMUSG00000024360	207.04	0.599747	0.410824	1.45986	0.144328	0.999757	Etf1	eukaryotic translation termination factor 1	225363
1437	Bbs8_KO_P1 - Bbs8_WT_P1	ENSMUSG00000003444	50.5542	1.07041	0.733312	1.45969	0.144374	0.999757	Med29	mediator complex subunit 29	67224
1438	Bbs8_KO_P1 - Bbs8_WT_P1	ENSMUSG00000042737	178.068	0.675145	0.462715	1.45909	0.144539	0.999757	Dpm3	dolichyl-phosphate mannosyltransferase polypeptide 3	68563
1439	Bbs8_KO_P1 - Bbs8_WT_P1	ENSMUSG00000028693	52.0517	-1.06782	0.73184	-1.45908	0.144542	0.999757	Nasp	nuclear autoantigenic sperm protein (histone-binding)	50927
1440	Bbs8_KO_P1 - Bbs8_WT_P1	ENSMUSG00000037892	195.966	-0.754929	0.51755	-1.45866	0.144659	0.999757	Pcdh18	protocadherin 18	73173
1441	Bbs8_KO_P1 - Bbs8_WT_P1	ENSMUSG00000061544	36.5669	1.62925	1.11723	1.45829	0.144762	0.999757	Zfp229	zinc finger protein 229	381067
1442	Bbs8_KO_P1 - Bbs8_WT_P1	ENSMUSG00000059119	309.712	-0.462239	0.316995	-1.45819	0.144788	0.999757	Nap1l4	nucleosome assembly protein 1-like 4	17955
1443	Bbs8_KO_P1 - Bbs8_WT_P1	ENSMUSG00000041936	101.794	1.09523	0.751092	1.45818	0.14479	0.999757	Agrn	agrin	11603
1444	Bbs8_KO_P1 - Bbs8_WT_P1	ENSMUSG00000032311	21.508	1.6967	1.16401	1.45763	0.144941	0.999757	Nrg4	neuregulin 4	83961
1445	Bbs8_KO_P1 - Bbs8_WT_P1	ENSMUSG00000046856	172.22	-0.906947	0.622726	-1.45641	0.145279	0.999757	Gpr1	G protein-coupled receptor 1	241070
1446	Bbs8_KO_P1 - Bbs8_WT_P1	ENSMUSG00000102882	18.6184	1.53349	1.05296	1.45636	0.145293	0.999757	ENSMUSG00000102882
1447	Bbs8_KO_P1 - Bbs8_WT_P1	ENSMUSG00000024477	15.6944	2.09071	1.43566	1.45627	0.145317	0.999757	Pggt1b	protein geranylgeranyltransferase type I, beta subunit	225467
1448	Bbs8_KO_P1 - Bbs8_WT_P1	ENSMUSG00000021279	200.903	0.673502	0.462592	1.45593	0.145412	0.999757	Cdc42bpb	CDC42 binding protein kinase beta	217866
1449	Bbs8_KO_P1 - Bbs8_WT_P1	ENSMUSG00000040771	52.5774	-1.05883	0.727344	-1.45575	0.145462	0.999757	Oard1	O-acyl-ADP-ribose deacylase 1	106821
1450	Bbs8_KO_P1 - Bbs8_WT_P1	ENSMUSG00000035828	63.5696	1.44637	0.993692	1.45555	0.145517	0.999757	Pim3	proviral integration site 3	223775
1451	Bbs8_KO_P1 - Bbs8_WT_P1	ENSMUSG00000075284	213.258	0.609234	0.418703	1.45505	0.145655	0.999757	Wipf1	WAS/WASL interacting protein family, member 1	215280
1452	Bbs8_KO_P1 - Bbs8_WT_P1	ENSMUSG00000079242	24.1242	-2.15694	1.48285	-1.45459	0.145783	0.999757	ENSMUSG00000079242
1453	Bbs8_KO_P1 - Bbs8_WT_P1	ENSMUSG00000038976	126.616	-0.770676	0.529948	-1.45425	0.145877	0.999757	Ppp1r9b	protein phosphatase 1, regulatory subunit 9B	217124
1454	Bbs8_KO_P1 - Bbs8_WT_P1	ENSMUSG00000022987	15.295	2.99747	2.06152	1.45401	0.145943	0.999757	Zfp641	zinc finger protein 641	239652
1455	Bbs8_KO_P1 - Bbs8_WT_P1	ENSMUSG00000034761	94.3323	1.25229	0.861628	1.4534	0.146112	0.999757	Map4k5	mitogen-activated protein kinase kinase kinase kinase 5	399510
1456	Bbs8_KO_P1 - Bbs8_WT_P1	ENSMUSG00000031840	48.4244	1.26657	0.871466	1.45338	0.146119	0.999757	Rab3a	RAB3A, member RAS oncogene family	19339
1457	Bbs8_KO_P1 - Bbs8_WT_P1	ENSMUSG00000027714	75.3012	-1.50525	1.03586	-1.45314	0.146184	0.999757	Exosc9	exosome component 9	50911
1458	Bbs8_KO_P1 - Bbs8_WT_P1	ENSMUSG00000037287	57.9633	1.11964	0.77073	1.45269	0.146309	0.999757	Tbcel	tubulin folding cofactor E-like	272589
1459	Bbs8_KO_P1 - Bbs8_WT_P1	ENSMUSG00000025223	86.157	0.7883	0.54292	1.45196	0.146512	0.999757	Ldb1	LIM domain binding 1	16825
1460	Bbs8_KO_P1 - Bbs8_WT_P1	ENSMUSG00000039745	90.5772	-0.86643	0.596792	-1.45181	0.146554	0.999757	Htatip2	HIV-1 Tat interactive protein 2	53415
1461	Bbs8_KO_P1 - Bbs8_WT_P1	ENSMUSG00000030678	108.736	0.95775	0.659702	1.45179	0.14656	0.999757	Maz	MYC-associated zinc finger protein (purine-binding transcription factor)	17188
1462	Bbs8_KO_P1 - Bbs8_WT_P1	ENSMUSG00000035045	25.0241	1.68748	1.1625	1.45159	0.146616	0.999757	Zc3h12b	zinc finger CCCH-type containing 12B	547176
1463	Bbs8_KO_P1 - Bbs8_WT_P1	ENSMUSG00000022195	68.0719	-1.37458	0.947239	-1.45114	0.14674	0.999757	6030458C11Rik	RIKEN cDNA 6030458C11 gene	77877
1464	Bbs8_KO_P1 - Bbs8_WT_P1	ENSMUSG00000020319	32.4043	1.82728	1.26032	1.44986	0.147098	0.999757	Wdpcp	WD repeat containing planar cell polarity effector	216560
1465	Bbs8_KO_P1 - Bbs8_WT_P1	ENSMUSG00000027332	141.505	-0.787336	0.543378	-1.44897	0.147347	0.999757	Ivd	isovaleryl coenzyme A dehydrogenase	56357
1466	Bbs8_KO_P1 - Bbs8_WT_P1	ENSMUSG00000041741	142.803	0.741238	0.511631	1.44878	0.1474	0.999757	Pde3a	phosphodiesterase 3A, cGMP inhibited	54611
1467	Bbs8_KO_P1 - Bbs8_WT_P1	ENSMUSG00000079610	53.3924	1.23729	0.854186	1.4485	0.147476	0.999757	Ankrd39	ankyrin repeat domain 39	109346
1468	Bbs8_KO_P1 - Bbs8_WT_P1	ENSMUSG00000006527	27.9739	1.87907	1.29734	1.44841	0.147503	0.999757	Sfmbt1	Scm-like with four mbt domains 1	54650
1469	Bbs8_KO_P1 - Bbs8_WT_P1	ENSMUSG00000031360	122.502	0.895653	0.618471	1.44817	0.147569	0.999757	Ctps2	cytidine 5'-triphosphate synthase 2	55936
1470	Bbs8_KO_P1 - Bbs8_WT_P1	ENSMUSG00000034297	111.037	-0.66404	0.458539	-1.44817	0.147571	0.999757	Med13	mediator complex subunit 13	327987
1471	Bbs8_KO_P1 - Bbs8_WT_P1	ENSMUSG00000041891	461.576	0.471843	0.325841	1.44808	0.147596	0.999757	Lman1	lectin, mannose-binding, 1	70361
1472	Bbs8_KO_P1 - Bbs8_WT_P1	ENSMUSG00000032180	324.091	0.741774	0.512636	1.44698	0.147903	0.999757	Tmed1	transmembrane p24 trafficking protein 1	17083
1473	Bbs8_KO_P1 - Bbs8_WT_P1	ENSMUSG00000080717	28.3771	1.91472	1.32347	1.44674	0.147969	0.999757	B230307C23Rik	RIKEN cDNA B230307C23 gene	245305
1474	Bbs8_KO_P1 - Bbs8_WT_P1	ENSMUSG00000022836	20.6539	-2.45159	1.6947	-1.44663	0.148001	0.999757	Mylk	myosin, light polypeptide kinase	107589
1475	Bbs8_KO_P1 - Bbs8_WT_P1	ENSMUSG00000102573	39.0268	-1.54097	1.06539	-1.44639	0.148068	0.999757	ENSMUSG00000102573
1476	Bbs8_KO_P1 - Bbs8_WT_P1	ENSMUSG00000022601	48.7492	1.33528	0.923371	1.44609	0.148152	0.999757	Zbtb11	zinc finger and BTB domain containing 11	271377
1477	Bbs8_KO_P1 - Bbs8_WT_P1	ENSMUSG00000049553	91.5847	-1.45976	1.00983	-1.44555	0.148305	0.999757	Polr1a	polymerase (RNA) I polypeptide A	20019
1478	Bbs8_KO_P1 - Bbs8_WT_P1	ENSMUSG00000031355	108.74	0.9025	0.624717	1.44465	0.148555	0.999757	Arhgap6	Rho GTPase activating protein 6	11856
1479	Bbs8_KO_P1 - Bbs8_WT_P1	ENSMUSG00000029771	56.8296	-1.08747	0.752947	-1.44428	0.148659	0.999757	Irf5	interferon regulatory factor 5	27056
1480	Bbs8_KO_P1 - Bbs8_WT_P1	ENSMUSG00000031697	59.7968	-1.25316	0.867884	-1.44392	0.148761	0.999757	Orc6	origin recognition complex, subunit 6	56452
1481	Bbs8_KO_P1 - Bbs8_WT_P1	ENSMUSG00000027710	67.6294	-1.38447	0.959178	-1.44339	0.14891	0.999757	Acad9	acyl-Coenzyme A dehydrogenase family, member 9	229211
1482	Bbs8_KO_P1 - Bbs8_WT_P1	ENSMUSG00000041216	95.9326	-0.91935	0.637203	-1.44279	0.14908	0.999757	Clvs1	clavesin 1	74438
1483	Bbs8_KO_P1 - Bbs8_WT_P1	ENSMUSG00000052812	48.828	-1.30433	0.904049	-1.44277	0.149085	0.999757	Atad2b	ATPase family, AAA domain containing 2B	320817
1484	Bbs8_KO_P1 - Bbs8_WT_P1	ENSMUSG00000029431	15.9826	1.89757	1.31564	1.44232	0.149211	0.999757	B3gnt4	UDP-GlcNAc:betaGal beta-1,3-N-acetylglucosaminyltransferase 4	231727
1485	Bbs8_KO_P1 - Bbs8_WT_P1	ENSMUSG00000026626	125.633	0.850801	0.589882	1.44232	0.149211	0.999757	Ppp2r5a	protein phosphatase 2, regulatory subunit B', alpha	226849
1486	Bbs8_KO_P1 - Bbs8_WT_P1	ENSMUSG00000072688	7.56802	-2.94939	2.04578	-1.4417	0.149387	0.999757	ENSMUSG00000072688
1487	Bbs8_KO_P1 - Bbs8_WT_P1	ENSMUSG00000020664	207.259	-0.732556	0.508121	-1.4417	0.149388	0.999757	Dld	dihydrolipoamide dehydrogenase	13382
1488	Bbs8_KO_P1 - Bbs8_WT_P1	ENSMUSG00000021306	67.4312	-0.974088	0.675776	-1.44144	0.149462	0.999757	Gpr137b	G protein-coupled receptor 137B	83924
1489	Bbs8_KO_P1 - Bbs8_WT_P1	ENSMUSG00000040952	1410.61	-0.396301	0.274942	-1.4414	0.149472	0.999757	Rps19	ribosomal protein S19	20085
1490	Bbs8_KO_P1 - Bbs8_WT_P1	ENSMUSG00000040389	37.6301	2.24643	1.55904	1.44091	0.149611	0.999757	Wdr47	WD repeat domain 47	99512
1491	Bbs8_KO_P1 - Bbs8_WT_P1	ENSMUSG00000038095	280.156	-0.689472	0.478774	-1.44008	0.149845	0.999757	Sbno1	strawberry notch 1	243272
1492	Bbs8_KO_P1 - Bbs8_WT_P1	ENSMUSG00000019969	263.939	0.704771	0.489487	1.43982	0.149919	0.999757	Psen1	presenilin 1	19164
1493	Bbs8_KO_P1 - Bbs8_WT_P1	ENSMUSG00000027257	55.752	1.31712	0.914793	1.4398	0.149923	0.999757	Pacsin3	protein kinase C and casein kinase substrate in neurons 3	80708
1494	Bbs8_KO_P1 - Bbs8_WT_P1	ENSMUSG00000002833	189.271	-0.803811	0.558345	-1.43963	0.149971	0.999757	Hdgfl2	HDGF like 2	15193
1495	Bbs8_KO_P1 - Bbs8_WT_P1	ENSMUSG00000036636	197.454	-0.747124	0.518977	-1.43961	0.149978	0.999757	Clcn7	chloride channel, voltage-sensitive 7	26373
1496	Bbs8_KO_P1 - Bbs8_WT_P1	ENSMUSG00000044148	85.7369	1.11348	0.77366	1.43923	0.150084	0.999757	1810030O07Rik	RIKEN cDNA 1810030O07 gene	69155
1497	Bbs8_KO_P1 - Bbs8_WT_P1	ENSMUSG00000029047	18.8629	-3.02333	2.10086	-1.43909	0.150125	0.999757	Pex10	peroxisomal biogenesis factor 10	668173
1498	Bbs8_KO_P1 - Bbs8_WT_P1	ENSMUSG00000089827	36.704	-2.28391	1.58769	-1.43851	0.150289	0.999757	ENSMUSG00000089827
1499	Bbs8_KO_P1 - Bbs8_WT_P1	ENSMUSG00000020694	68.5435	-1.03816	0.721773	-1.43835	0.150335	0.999757	Tlk2	tousled-like kinase 2 (Arabidopsis)	24086
1500	Bbs8_KO_P1 - Bbs8_WT_P1	ENSMUSG00000038023	154.43	-0.750118	0.52155	-1.43825	0.150364	0.999757	Atp6v0a2	ATPase, H+ transporting, lysosomal V0 subunit A2	21871
1501	Bbs8_KO_P1 - Bbs8_WT_P1	ENSMUSG00000092558	76.2592	-1.51429	1.05319	-1.43781	0.150487	0.999757	Med20	mediator complex subunit 20	56771
1502	Bbs8_KO_P1 - Bbs8_WT_P1	ENSMUSG00000025289	249.521	0.63376	0.440812	1.43771	0.150517	0.999757	Prdx4	peroxiredoxin 4	53381
1503	Bbs8_KO_P1 - Bbs8_WT_P1	ENSMUSG00000074030	41.2058	-1.40865	0.980062	-1.43731	0.150631	0.999757	Exoc8	exocyst complex component 8	102058
1504	Bbs8_KO_P1 - Bbs8_WT_P1	ENSMUSG00000023243	228.12	0.627105	0.436337	1.4372	0.15066	0.999757	Kcnk5	potassium channel, subfamily K, member 5	16529
1505	Bbs8_KO_P1 - Bbs8_WT_P1	ENSMUSG00000036061	73.6703	1.9515	1.35785	1.4372	0.150662	0.999757	Smug1	single-strand selective monofunctional uracil DNA glycosylase	71726
1506	Bbs8_KO_P1 - Bbs8_WT_P1	ENSMUSG00000027883	119.999	1.11109	0.773329	1.43676	0.150786	0.999757	Gpsm2	G-protein signalling modulator 2 (AGS3-like, C. elegans)	76123
1507	Bbs8_KO_P1 - Bbs8_WT_P1	ENSMUSG00000021794	805.157	-0.361857	0.251925	-1.43637	0.150898	0.999757	Glud1	glutamate dehydrogenase 1	14661
1508	Bbs8_KO_P1 - Bbs8_WT_P1	ENSMUSG00000019718	99.0185	1.30503	0.908701	1.43615	0.150959	0.999757	L3hypdh	L-3-hydroxyproline dehydratase (trans-)	67217
1509	Bbs8_KO_P1 - Bbs8_WT_P1	ENSMUSG00000024952	186.493	-0.821157	0.571922	-1.43579	0.151063	0.999757	ENSMUSG00000024952
1510	Bbs8_KO_P1 - Bbs8_WT_P1	ENSMUSG00000040606	61.8088	-1.57495	1.09698	-1.43571	0.151084	0.999757	Kazn	kazrin, periplakin interacting protein	71529
1511	Bbs8_KO_P1 - Bbs8_WT_P1	ENSMUSG00000108120	27.9747	2.84004	1.97818	1.43568	0.151092	0.999757	ENSMUSG00000108120
1512	Bbs8_KO_P1 - Bbs8_WT_P1	ENSMUSG00000070323	767.707	-0.549394	0.382684	-1.43563	0.151106	0.999757	Mmp27	matrix metallopeptidase 27	234911
1513	Bbs8_KO_P1 - Bbs8_WT_P1	ENSMUSG00000036986	192.03	0.788633	0.549342	1.4356	0.151117	0.999757	Pml	promyelocytic leukemia	18854
1514	Bbs8_KO_P1 - Bbs8_WT_P1	ENSMUSG00000005625	506.013	-0.429226	0.298993	-1.43557	0.151124	0.999757	Psmd4	proteasome (prosome, macropain) 26S subunit, non-ATPase, 4	19185
1515	Bbs8_KO_P1 - Bbs8_WT_P1	ENSMUSG00000050890	35.9724	1.63404	1.13838	1.43541	0.151172	0.999757	Pdik1l	PDLIM1 interacting kinase 1 like	230809
1516	Bbs8_KO_P1 - Bbs8_WT_P1	ENSMUSG00000001576	436.698	-0.403357	0.281035	-1.43526	0.151213	0.999757	Ergic1	endoplasmic reticulum-golgi intermediate compartment (ERGIC) 1	67458
1517	Bbs8_KO_P1 - Bbs8_WT_P1	ENSMUSG00000033931	65.0264	-1.05823	0.737411	-1.43506	0.15127	0.999757	Rbm34	RNA binding motif protein 34	52202
1518	Bbs8_KO_P1 - Bbs8_WT_P1	ENSMUSG00000073725	269.012	0.721588	0.502884	1.4349	0.151315	0.999757	Lmbrd1	LMBR1 domain containing 1	68421
1519	Bbs8_KO_P1 - Bbs8_WT_P1	ENSMUSG00000021069	594.938	-0.466111	0.324869	-1.43477	0.151354	0.999757	Pygl	liver glycogen phosphorylase	110095
1520	Bbs8_KO_P1 - Bbs8_WT_P1	ENSMUSG00000005312	181.446	-0.739155	0.515235	-1.4346	0.151402	0.999757	Ubqln1	ubiquilin 1	56085
1521	Bbs8_KO_P1 - Bbs8_WT_P1	ENSMUSG00000007050	64.1505	1.59515	1.11248	1.43387	0.151611	0.999757	Lsm2	LSM2 homolog, U6 small nuclear RNA and mRNA degradation associated	27756
1522	Bbs8_KO_P1 - Bbs8_WT_P1	ENSMUSG00000057409	48.5987	-1.80977	1.26242	-1.43357	0.151694	0.999757	Zfp53	zinc finger protein 53	24132
1523	Bbs8_KO_P1 - Bbs8_WT_P1	ENSMUSG00000021987	246.324	-0.678658	0.473451	-1.43343	0.151736	0.999757	Mtmr6	myotubularin related protein 6	219135
1524	Bbs8_KO_P1 - Bbs8_WT_P1	ENSMUSG00000029550	236.571	0.67075	0.468134	1.43281	0.151911	0.999757	Sppl3	signal peptide peptidase 3	74585
1525	Bbs8_KO_P1 - Bbs8_WT_P1	ENSMUSG00000015290	220.935	0.708745	0.494757	1.43251	0.151998	0.999757	Ubl4a;!Gm44504	ubiquitin-like 4A;!predicted readthrough transcript (NMD candidate), 44504	27643;!100169864
1526	Bbs8_KO_P1 - Bbs8_WT_P1	ENSMUSG00000047369	59.3803	-0.963043	0.672395	-1.43226	0.15207	0.999757	Dnah14	dynein, axonemal, heavy chain 14	240960
1527	Bbs8_KO_P1 - Bbs8_WT_P1	ENSMUSG00000040774	144.07	0.728519	0.508726	1.43205	0.152131	0.999757	Cept1	choline/ethanolaminephosphotransferase 1	99712
1528	Bbs8_KO_P1 - Bbs8_WT_P1	ENSMUSG00000038250	34.1714	-1.35057	0.943157	-1.43197	0.152154	0.999757	Usp38	ubiquitin specific peptidase 38	74841
1529	Bbs8_KO_P1 - Bbs8_WT_P1	ENSMUSG00000024270	199.298	-0.764962	0.534247	-1.43185	0.152186	0.999757	Slc39a6	solute carrier family 39 (metal ion transporter), member 6	106957
1530	Bbs8_KO_P1 - Bbs8_WT_P1	ENSMUSG00000005103	546.056	0.40752	0.284657	1.43161	0.152254	0.999757	Wdr1	WD repeat domain 1	22388
1531	Bbs8_KO_P1 - Bbs8_WT_P1	ENSMUSG00000036054	84.6862	-1.36346	0.952833	-1.43095	0.152444	0.999757	Sugp2	SURP and G patch domain containing 2	234373
1532	Bbs8_KO_P1 - Bbs8_WT_P1	ENSMUSG00000036916	25.9814	-1.71175	1.1964	-1.43075	0.152503	0.999757	Zfp280c	zinc finger protein 280C	208968
1533	Bbs8_KO_P1 - Bbs8_WT_P1	ENSMUSG00000009640	97.9287	-1.16242	0.812797	-1.43014	0.152676	0.999757	Dmap1	DNA methyltransferase 1-associated protein 1	66233
1534	Bbs8_KO_P1 - Bbs8_WT_P1	ENSMUSG00000006014	105.158	1.05952	0.740916	1.43001	0.152713	0.999757	Prg4	proteoglycan 4 (megakaryocyte stimulating factor, articular superficial zone protein)	96875
1535	Bbs8_KO_P1 - Bbs8_WT_P1	ENSMUSG00000037720	172.803	-0.699508	0.489243	-1.42977	0.152782	0.999757	Tmem33	transmembrane protein 33	67878
1536	Bbs8_KO_P1 - Bbs8_WT_P1	ENSMUSG00000023830	424.081	0.53207	0.372224	1.42943	0.15288	0.999757	Igf2r	insulin-like growth factor 2 receptor	16004
1537	Bbs8_KO_P1 - Bbs8_WT_P1	ENSMUSG00000028821	308.761	-0.486373	0.340264	-1.4294	0.15289	0.999757	Syf2	SYF2 homolog, RNA splicing factor (S. cerevisiae)	68592
1538	Bbs8_KO_P1 - Bbs8_WT_P1	ENSMUSG00000002831	30.1931	2.76408	1.9347	1.42869	0.153094	0.999757	Plin4	perilipin 4	57435
1539	Bbs8_KO_P1 - Bbs8_WT_P1	ENSMUSG00000063065	165.412	0.954464	0.668286	1.42823	0.153226	0.999757	Mapk3	mitogen-activated protein kinase 3	26417
1540	Bbs8_KO_P1 - Bbs8_WT_P1	ENSMUSG00000024661	14546	-0.242325	0.169674	-1.42818	0.15324	0.999757	Fth1	ferritin heavy polypeptide 1	14319
1541	Bbs8_KO_P1 - Bbs8_WT_P1	ENSMUSG00000040843	169.713	0.787453	0.55139	1.42812	0.153257	0.999757	Tiprl	TIP41, TOR signalling pathway regulator-like (S. cerevisiae)	226591
1542	Bbs8_KO_P1 - Bbs8_WT_P1	ENSMUSG00000039208	504.109	0.537246	0.37628	1.42778	0.153355	0.999757	Metrnl	meteorin, glial cell differentiation regulator-like	210029
1543	Bbs8_KO_P1 - Bbs8_WT_P1	ENSMUSG00000039917	76.9042	-1.34452	0.941923	-1.42742	0.15346	0.999757	Rhbdd2	rhomboid domain containing 2	215160
1544	Bbs8_KO_P1 - Bbs8_WT_P1	ENSMUSG00000104208	269.864	-0.47061	0.329695	-1.42741	0.153462	0.999757	ENSMUSG00000104208
1545	Bbs8_KO_P1 - Bbs8_WT_P1	ENSMUSG00000049517	733.952	-0.351145	0.24603	-1.42725	0.153508	0.999757	Rps23	ribosomal protein S23	66475
1546	Bbs8_KO_P1 - Bbs8_WT_P1	ENSMUSG00000021047	899.494	-0.459364	0.321894	-1.42707	0.153561	0.999757	Nova1	NOVA alternative splicing regulator 1	664883
1547	Bbs8_KO_P1 - Bbs8_WT_P1	ENSMUSG00000063358	279.382	-0.537704	0.376824	-1.42694	0.153598	0.999757	Mapk1	mitogen-activated protein kinase 1	26413
1548	Bbs8_KO_P1 - Bbs8_WT_P1	ENSMUSG00000071302	46.0901	1.02719	0.720176	1.42631	0.15378	0.999757	2610044O15Rik8	RIKEN cDNA 2610044O15 gene	72139
1549	Bbs8_KO_P1 - Bbs8_WT_P1	ENSMUSG00000024426	82.853	0.908093	0.636792	1.42604	0.153856	0.999757	Atat1	alpha tubulin acetyltransferase 1	73242
1550	Bbs8_KO_P1 - Bbs8_WT_P1	ENSMUSG00000021411	91.2633	1.18713	0.832557	1.42589	0.1539	0.999757	Pxdc1	PX domain containing 1	66895
1551	Bbs8_KO_P1 - Bbs8_WT_P1	ENSMUSG00000039233	142.405	-0.723402	0.507474	-1.42549	0.154014	0.999757	Tbce	tubulin-specific chaperone E	70430
1552	Bbs8_KO_P1 - Bbs8_WT_P1	ENSMUSG00000022280	133.554	0.778133	0.545878	1.42547	0.154021	0.999757	Rnf19a	ring finger protein 19A	30945
1553	Bbs8_KO_P1 - Bbs8_WT_P1	ENSMUSG00000021876	6111.04	-0.242951	0.170461	-1.42526	0.154083	0.999757	Rnase4	ribonuclease, RNase A family 4	58809
1554	Bbs8_KO_P1 - Bbs8_WT_P1	ENSMUSG00000004070	176.619	-0.712307	0.49997	-1.4247	0.154244	0.999757	Hmox2	heme oxygenase 2	15369
1555	Bbs8_KO_P1 - Bbs8_WT_P1	ENSMUSG00000021000	79.8855	-0.867044	0.608707	-1.4244	0.15433	0.999757	Mia2	MIA SH3 domain ER export factor 2	338320
1556	Bbs8_KO_P1 - Bbs8_WT_P1	ENSMUSG00000058833	136.22	0.735541	0.516422	1.4243	0.154359	0.999757	Rex1bd	required for excision 1-B domain containing	66462
1557	Bbs8_KO_P1 - Bbs8_WT_P1	ENSMUSG00000003033	539.649	0.395125	0.277418	1.4243	0.154361	0.999757	Ap1m1	adaptor-related protein complex AP-1, mu subunit 1	11767
1558	Bbs8_KO_P1 - Bbs8_WT_P1	ENSMUSG00000029234	103.698	0.770586	0.54108	1.42416	0.154399	0.999757	Tmem165	transmembrane protein 165	21982
1559	Bbs8_KO_P1 - Bbs8_WT_P1	ENSMUSG00000090952	42.8992	1.33507	0.937572	1.42397	0.154456	0.999757	ENSMUSG00000090952
1560	Bbs8_KO_P1 - Bbs8_WT_P1	ENSMUSG00000060594	58.671	1.1132	0.781817	1.42386	0.154487	0.999757	Layn	layilin	244864
1561	Bbs8_KO_P1 - Bbs8_WT_P1	ENSMUSG00000039865	18.5761	2.89839	2.03665	1.42311	0.154703	0.999757	Slc44a3	solute carrier family 44, member 3	213603
1562	Bbs8_KO_P1 - Bbs8_WT_P1	ENSMUSG00000037710	90.3703	0.863059	0.606546	1.42291	0.154763	0.999757	Cisd1	CDGSH iron sulfur domain 1	52637
1563	Bbs8_KO_P1 - Bbs8_WT_P1	ENSMUSG00000031273	19.985	2.63013	1.84843	1.4229	0.154766	0.999757	Col4a6	collagen, type IV, alpha 6	94216
1564	Bbs8_KO_P1 - Bbs8_WT_P1	ENSMUSG00000010045	128.832	-1.13736	0.799336	-1.42288	0.154772	0.999757	Tmem115	transmembrane protein 115	56395
1565	Bbs8_KO_P1 - Bbs8_WT_P1	ENSMUSG00000032097	151.538	-0.586421	0.412187	-1.42271	0.154821	0.999757	Ddx6	DEAD (Asp-Glu-Ala-Asp) box polypeptide 6	13209
1566	Bbs8_KO_P1 - Bbs8_WT_P1	ENSMUSG00000042807	62.4015	-1.24304	0.874351	-1.42167	0.155123	0.999757	Hecw2	HECT, C2 and WW domain containing E3 ubiquitin protein ligase 2	329152
1567	Bbs8_KO_P1 - Bbs8_WT_P1	ENSMUSG00000056427	735.877	0.364083	0.25617	1.42126	0.155243	0.999757	Slit3	slit guidance ligand 3	20564
1568	Bbs8_KO_P1 - Bbs8_WT_P1	ENSMUSG00000015846	117.199	1.20426	0.847537	1.42089	0.155349	0.999757	Rxra	retinoid X receptor alpha	20181
1569	Bbs8_KO_P1 - Bbs8_WT_P1	ENSMUSG00000025421	66.9824	0.96963	0.682585	1.42053	0.155455	0.999757	Hdhd2	haloacid dehalogenase-like hydrolase domain containing 2	76987
1570	Bbs8_KO_P1 - Bbs8_WT_P1	ENSMUSG00000027708	52.6135	-0.955033	0.672337	-1.42047	0.155472	0.999757	Dcun1d1	DCN1, defective in cullin neddylation 1, domain containing 1 (S. cerevisiae)	114893
1571	Bbs8_KO_P1 - Bbs8_WT_P1	ENSMUSG00000086938	69.8938	1.13971	0.802379	1.42041	0.155487	0.999757	4930481A15Rik	RIKEN cDNA 4930481A15 gene	74931
1572	Bbs8_KO_P1 - Bbs8_WT_P1	ENSMUSG00000035495	64.0688	-1.3261	0.933809	-1.4201	0.155578	0.999757	Tstd2	thiosulfate sulfurtransferase (rhodanese)-like domain containing 2	272027
1573	Bbs8_KO_P1 - Bbs8_WT_P1	ENSMUSG00000020198	486.26	0.520982	0.367251	1.4186	0.156016	0.999757	Ap3d1	adaptor-related protein complex 3, delta 1 subunit	11776
1574	Bbs8_KO_P1 - Bbs8_WT_P1	ENSMUSG00000049872	91.0886	-1.07584	0.758511	-1.41835	0.156087	0.999757	Calhm5	calcium homeostasis modulator family member 5	103511
1575	Bbs8_KO_P1 - Bbs8_WT_P1	ENSMUSG00000026819	49.8953	-1.53084	1.07964	-1.41791	0.156216	0.999757	Slc25a25	solute carrier family 25 (mitochondrial carrier, phosphate carrier), member 25	227731
1576	Bbs8_KO_P1 - Bbs8_WT_P1	ENSMUSG00000024909	1085.81	0.378135	0.266733	1.41766	0.156291	0.999757	Efemp2	epidermal growth factor-containing fibulin-like extracellular matrix protein 2	58859
1577	Bbs8_KO_P1 - Bbs8_WT_P1	ENSMUSG00000036599	387.361	0.590486	0.416777	1.41679	0.156544	0.999757	Chst12	carbohydrate sulfotransferase 12	59031
1578	Bbs8_KO_P1 - Bbs8_WT_P1	ENSMUSG00000040220	90.6832	-1.14945	0.811607	-1.41627	0.156698	0.999757	Gas8	growth arrest specific 8	104346
1579	Bbs8_KO_P1 - Bbs8_WT_P1	ENSMUSG00000028475	23.4672	2.44021	1.72322	1.41607	0.156755	0.999757	Spaar	small regulatory polypeptide of amino acid response	71406
1580	Bbs8_KO_P1 - Bbs8_WT_P1	ENSMUSG00000024620	407.429	-0.556085	0.392816	-1.41564	0.156882	0.999757	Pdgfrb	platelet derived growth factor receptor, beta polypeptide	18596
1581	Bbs8_KO_P1 - Bbs8_WT_P1	ENSMUSG00000021536	82.2382	1.22877	0.868526	1.41478	0.157133	0.999757	Adcy2	adenylate cyclase 2	210044
1582	Bbs8_KO_P1 - Bbs8_WT_P1	ENSMUSG00000019864	12.1733	2.20704	1.56006	1.41472	0.157152	0.999757	Rtn4ip1	reticulon 4 interacting protein 1	170728
1583	Bbs8_KO_P1 - Bbs8_WT_P1	ENSMUSG00000001750	243.814	-0.865138	0.611549	-1.41467	0.157166	0.999757	Tcirg1	T cell, immune regulator 1, ATPase, H+ transporting, lysosomal V0 protein A3	27060
1584	Bbs8_KO_P1 - Bbs8_WT_P1	ENSMUSG00000019849	161.639	-0.754272	0.53359	-1.41358	0.157486	0.999757	Prep	prolyl endopeptidase	19072
1585	Bbs8_KO_P1 - Bbs8_WT_P1	ENSMUSG00000021583	265.188	-0.610044	0.431699	-1.41312	0.157619	0.999757	Erap1	endoplasmic reticulum aminopeptidase 1	80898
1586	Bbs8_KO_P1 - Bbs8_WT_P1	ENSMUSG00000023110	137.321	0.859396	0.608173	1.41308	0.157633	0.999757	Prmt5	protein arginine N-methyltransferase 5	27374
1587	Bbs8_KO_P1 - Bbs8_WT_P1	ENSMUSG00000040612	460.268	0.530079	0.375241	1.41264	0.157762	0.999757	Ildr2	immunoglobulin-like domain containing receptor 2	100039795
1588	Bbs8_KO_P1 - Bbs8_WT_P1	ENSMUSG00000035351	33.8987	-1.82887	1.29486	-1.41241	0.15783	0.999757	Nup37	nucleoporin 37	69736
1589	Bbs8_KO_P1 - Bbs8_WT_P1	ENSMUSG00000028756	246.321	0.868728	0.615079	1.41238	0.157837	0.999757	Pink1	PTEN induced putative kinase 1	68943
1590	Bbs8_KO_P1 - Bbs8_WT_P1	ENSMUSG00000039285	159.632	-0.597074	0.42292	-1.41179	0.158011	0.999757	Azi2	5-azacytidine induced gene 2	27215
1591	Bbs8_KO_P1 - Bbs8_WT_P1	ENSMUSG00000027792	18.9489	3.04334	2.15567	1.41178	0.158014	0.999757	Bche	butyrylcholinesterase	12038
1592	Bbs8_KO_P1 - Bbs8_WT_P1	ENSMUSG00000051864	32.0752	1.66769	1.18134	1.41169	0.158041	0.999757	Tbc1d22a	TBC1 domain family, member 22a	223754
1593	Bbs8_KO_P1 - Bbs8_WT_P1	ENSMUSG00000025907	222.484	-0.662313	0.469346	-1.41114	0.158203	0.999757	Rb1cc1	RB1-inducible coiled-coil 1	12421
1594	Bbs8_KO_P1 - Bbs8_WT_P1	ENSMUSG00000040268	201.166	-0.69333	0.491376	-1.411	0.158245	0.999757	Plekha1	pleckstrin homology domain containing, family A (phosphoinositide binding specific) member 1	101476
1595	Bbs8_KO_P1 - Bbs8_WT_P1	ENSMUSG00000024845	234.404	0.548458	0.388753	1.41081	0.1583	0.999757	Tmem134	transmembrane protein 134	66990
1596	Bbs8_KO_P1 - Bbs8_WT_P1	ENSMUSG00000008305	109.204	-0.982337	0.696363	-1.41067	0.158343	0.999757	Tle1	transducin-like enhancer of split 1	21885
1597	Bbs8_KO_P1 - Bbs8_WT_P1	ENSMUSG00000106702	209.555	0.548252	0.388672	1.41058	0.158369	0.999757	ENSMUSG00000106702
1598	Bbs8_KO_P1 - Bbs8_WT_P1	ENSMUSG00000022711	265.624	-0.849744	0.60255	-1.41025	0.158466	0.999757	Pmm2	phosphomannomutase 2	54128
1599	Bbs8_KO_P1 - Bbs8_WT_P1	ENSMUSG00000024298	112.033	-0.890419	0.63194	-1.40902	0.158828	0.999757	Zfp871	zinc finger protein 871	208292
1600	Bbs8_KO_P1 - Bbs8_WT_P1	ENSMUSG00000049680	188.437	0.635006	0.450849	1.40847	0.158993	0.999757	Urgcp	upregulator of cell proliferation	72046
1601	Bbs8_KO_P1 - Bbs8_WT_P1	ENSMUSG00000026470	128.111	-0.77819	0.552638	-1.40814	0.159091	0.999757	Stx6	syntaxin 6	58244
1602	Bbs8_KO_P1 - Bbs8_WT_P1	ENSMUSG00000062980	342.09	0.565904	0.401934	1.40795	0.159146	0.999757	Cped1	cadherin-like and PC-esterase domain containing 1	214642
1603	Bbs8_KO_P1 - Bbs8_WT_P1	ENSMUSG00000042066	45.0215	1.19017	0.845607	1.40747	0.159288	0.999757	Tmcc2	transmembrane and coiled-coil domains 2	68875
1604	Bbs8_KO_P1 - Bbs8_WT_P1	ENSMUSG00000042506	229.932	0.655943	0.466093	1.40732	0.159332	0.999757	Usp22	ubiquitin specific peptidase 22	216825
1605	Bbs8_KO_P1 - Bbs8_WT_P1	ENSMUSG00000048915	279.148	0.53369	0.379268	1.40716	0.15938	0.999757	Efna5	ephrin A5	13640
1606	Bbs8_KO_P1 - Bbs8_WT_P1	ENSMUSG00000026197	125.319	0.805777	0.572667	1.40706	0.15941	0.999757	Zfand2b	zinc finger, AN1 type domain 2B	68818
1607	Bbs8_KO_P1 - Bbs8_WT_P1	ENSMUSG00000029916	77.7763	1.09601	0.779117	1.40673	0.159508	0.999757	Agk	acylglycerol kinase	69923
1608	Bbs8_KO_P1 - Bbs8_WT_P1	ENSMUSG00000026991	23.5714	-1.98095	1.40869	-1.40624	0.159654	0.999757	Pkp4	plakophilin 4	227937
1609	Bbs8_KO_P1 - Bbs8_WT_P1	ENSMUSG00000034462	493.927	0.378865	0.269452	1.40606	0.159707	0.999757	Pkd2	polycystin 2, transient receptor potential cation channel	18764
1610	Bbs8_KO_P1 - Bbs8_WT_P1	ENSMUSG00000040374	183.679	0.706315	0.50234	1.40605	0.159709	0.999757	Pex2	peroxisomal biogenesis factor 2	19302
1611	Bbs8_KO_P1 - Bbs8_WT_P1	ENSMUSG00000031706	47.2694	1.19094	0.847016	1.40604	0.159712	0.999757	Rfx1	regulatory factor X, 1 (influences HLA class II expression)	19724
1612	Bbs8_KO_P1 - Bbs8_WT_P1	ENSMUSG00000020780	225.567	-0.631558	0.449389	-1.40537	0.159911	0.999757	Srp68	signal recognition particle 68	217337
1613	Bbs8_KO_P1 - Bbs8_WT_P1	ENSMUSG00000023345	26.3207	-2.66887	1.89907	-1.40536	0.159915	0.999757	Poc1a	POC1 centriolar protein A	70235
1614	Bbs8_KO_P1 - Bbs8_WT_P1	ENSMUSG00000055128	122.777	0.69476	0.494598	1.4047	0.160111	0.999757	Cgrrf1	cell growth regulator with ring finger domain 1	68755
1615	Bbs8_KO_P1 - Bbs8_WT_P1	ENSMUSG00000021319	1670.69	0.334218	0.238037	1.40406	0.160301	0.999757	Sfrp4	secreted frizzled-related protein 4	20379
1616	Bbs8_KO_P1 - Bbs8_WT_P1	ENSMUSG00000000805	6.67706	4.49856	3.20575	1.40328	0.160534	0.999757	Car4	carbonic anhydrase 4	12351
1617	Bbs8_KO_P1 - Bbs8_WT_P1	ENSMUSG00000053226	31.2368	-2.53116	1.80396	-1.40312	0.160582	0.999757	Dand5	DAN domain family member 5, BMP antagonist	23863
1618	Bbs8_KO_P1 - Bbs8_WT_P1	ENSMUSG00000042348	49.4714	-1.15936	0.826525	-1.4027	0.160707	0.999757	Arl15	ADP-ribosylation factor-like 15	218639
1619	Bbs8_KO_P1 - Bbs8_WT_P1	ENSMUSG00000025351	1931.02	0.297551	0.212135	1.40265	0.160722	0.999757	Cd63	CD63 antigen	12512
1620	Bbs8_KO_P1 - Bbs8_WT_P1	ENSMUSG00000024030	47.8147	1.93481	1.38079	1.40123	0.161145	0.999757	Abcg1	ATP binding cassette subfamily G member 1	11307
1621	Bbs8_KO_P1 - Bbs8_WT_P1	ENSMUSG00000003031	122.314	0.983569	0.701963	1.40117	0.161164	0.999757	Cdkn1b	cyclin-dependent kinase inhibitor 1B	12576
1622	Bbs8_KO_P1 - Bbs8_WT_P1	ENSMUSG00000027067	290.805	0.5051	0.360501	1.4011	0.161183	0.999757	Ssrp1	structure specific recognition protein 1	20833
1623	Bbs8_KO_P1 - Bbs8_WT_P1	ENSMUSG00000003345	254.912	0.720761	0.514682	1.4004	0.161393	0.999757	Csnk1g2	casein kinase 1, gamma 2	103236
1624	Bbs8_KO_P1 - Bbs8_WT_P1	ENSMUSG00000068039	465.149	0.385879	0.275569	1.4003	0.161423	0.999757	Tcp1	t-complex protein 1	21454
1625	Bbs8_KO_P1 - Bbs8_WT_P1	ENSMUSG00000084799	33.0999	-1.16661	0.833511	-1.39963	0.161624	0.999757	Ino80dos	INO80 complex subunit D, opposite strand	100380944
1626	Bbs8_KO_P1 - Bbs8_WT_P1	ENSMUSG00000003062	144.54	0.697066	0.498131	1.39936	0.161704	0.999757	Stard3nl	STARD3 N-terminal like	76205
1627	Bbs8_KO_P1 - Bbs8_WT_P1	ENSMUSG00000022235	36.2991	1.36874	0.978232	1.3992	0.161753	0.999757	Cmbl	carboxymethylenebutenolidase-like (Pseudomonas)	69574
1628	Bbs8_KO_P1 - Bbs8_WT_P1	ENSMUSG00000048497	47.0475	-1.2141	0.868905	-1.39728	0.16233	0.999757	Mmgt2	membrane magnesium transporter 2	216829
1629	Bbs8_KO_P1 - Bbs8_WT_P1	ENSMUSG00000015766	57.2515	1.2185	0.87241	1.39671	0.162501	0.999757	Eps8	epidermal growth factor receptor pathway substrate 8	13860
1630	Bbs8_KO_P1 - Bbs8_WT_P1	ENSMUSG00000022822	372.327	0.51424	0.368226	1.39653	0.162554	0.999757	Abcc5	ATP-binding cassette, sub-family C (CFTR/MRP), member 5	27416
1631	Bbs8_KO_P1 - Bbs8_WT_P1	ENSMUSG00000050627	95.6275	0.861769	0.617355	1.39591	0.162743	0.999757	Gpd1l	glycerol-3-phosphate dehydrogenase 1-like	333433
1632	Bbs8_KO_P1 - Bbs8_WT_P1	ENSMUSG00000035960	83.6972	1.49568	1.07158	1.39577	0.162783	0.999757	Apex1	apurinic/apyrimidinic endonuclease 1	11792
1633	Bbs8_KO_P1 - Bbs8_WT_P1	ENSMUSG00000049313	26.9452	2.55928	1.83389	1.39555	0.16285	0.999757	Sorl1	sortilin-related receptor, LDLR class A repeats-containing	20660
1634	Bbs8_KO_P1 - Bbs8_WT_P1	ENSMUSG00000022639	65.0095	-0.981916	0.703702	-1.39536	0.162908	0.999757	ENSMUSG00000022639
1635	Bbs8_KO_P1 - Bbs8_WT_P1	ENSMUSG00000046731	130.402	0.688422	0.493551	1.39483	0.163066	0.999757	Kctd11	potassium channel tetramerisation domain containing 11	216858
1636	Bbs8_KO_P1 - Bbs8_WT_P1	ENSMUSG00000030060	95.6575	-0.968762	0.69487	-1.39416	0.163269	0.999757	Hmces	5-hydroxymethylcytosine (hmC) binding, ES cell specific	232210
1637	Bbs8_KO_P1 - Bbs8_WT_P1	ENSMUSG00000047824	89.9412	1.4357	1.03002	1.39385	0.163363	0.999757	Pygo2	pygopus 2	68911
1638	Bbs8_KO_P1 - Bbs8_WT_P1	ENSMUSG00000015363	87.8386	1.00367	0.720124	1.39375	0.163394	0.999757	Trabd	TraB domain containing	67976
1639	Bbs8_KO_P1 - Bbs8_WT_P1	ENSMUSG00000038352	61.6826	-0.917528	0.658344	-1.39369	0.163411	0.999757	Arl5c	ADP-ribosylation factor-like 5C	217151
1640	Bbs8_KO_P1 - Bbs8_WT_P1	ENSMUSG00000059291	631.377	-0.311009	0.223234	-1.3932	0.16356	0.999757	Rpl11;!LOC115489947	ribosomal protein L11;!uncharacterized LOC115489947	67025;!115489947
1641	Bbs8_KO_P1 - Bbs8_WT_P1	ENSMUSG00000025647	977.981	0.352575	0.253088	1.39309	0.163593	0.999757	Shisa5	shisa family member 5	66940
1642	Bbs8_KO_P1 - Bbs8_WT_P1	ENSMUSG00000018931	53.688	1.86709	1.34042	1.39292	0.163645	0.999757	Natd1	N-acetyltransferase domain containing 1	24083
1643	Bbs8_KO_P1 - Bbs8_WT_P1	ENSMUSG00000034584	77.3955	-2.03855	1.46456	-1.39192	0.163946	0.999757	Exph5	exophilin 5	320051
1644	Bbs8_KO_P1 - Bbs8_WT_P1	ENSMUSG00000035112	11.2553	-3.11851	2.24171	-1.39113	0.164187	0.999757	Wnk4	WNK lysine deficient protein kinase 4	69847
1645	Bbs8_KO_P1 - Bbs8_WT_P1	ENSMUSG00000026305	58.6069	0.910487	0.654751	1.39058	0.164352	0.999757	Lrrfip1	leucine rich repeat (in FLII) interacting protein 1	16978
1646	Bbs8_KO_P1 - Bbs8_WT_P1	ENSMUSG00000055652	44.0967	-1.41146	1.01517	-1.39037	0.164415	0.999757	Klhl25	kelch-like 25	207952
1647	Bbs8_KO_P1 - Bbs8_WT_P1	ENSMUSG00000001062	59.8644	1.51275	1.08813	1.39023	0.164459	0.999757	Vps9d1	VPS9 domain containing 1	72325
1648	Bbs8_KO_P1 - Bbs8_WT_P1	ENSMUSG00000032434	386.275	0.688458	0.49529	1.39001	0.164526	0.999757	Cmtm6	CKLF-like MARVEL transmembrane domain containing 6	67213
1649	Bbs8_KO_P1 - Bbs8_WT_P1	ENSMUSG00000015749	110.71	0.918248	0.660635	1.38995	0.164545	0.999757	Anp32e	acidic (leucine-rich) nuclear phosphoprotein 32 family, member E	66471
1650	Bbs8_KO_P1 - Bbs8_WT_P1	ENSMUSG00000075700	99.8348	-0.816195	0.587487	-1.3893	0.164742	0.999757	Selenot	selenoprotein T	69227
1651	Bbs8_KO_P1 - Bbs8_WT_P1	ENSMUSG00000018001	280.745	0.709387	0.510764	1.38888	0.164871	0.999757	Cyth3	cytohesin 3	19159
1652	Bbs8_KO_P1 - Bbs8_WT_P1	ENSMUSG00000006498	373.949	0.498869	0.359285	1.3885	0.164984	0.999757	Ptbp1	polypyrimidine tract binding protein 1	19205
1653	Bbs8_KO_P1 - Bbs8_WT_P1	ENSMUSG00000069516	281.641	4.75713	3.427	1.38813	0.165096	0.999757	Lyz2	lysozyme 2	17105
1654	Bbs8_KO_P1 - Bbs8_WT_P1	ENSMUSG00000032212	308.947	0.631417	0.454962	1.38784	0.165184	0.999757	Sltm	SAFB-like, transcription modulator	66660
1655	Bbs8_KO_P1 - Bbs8_WT_P1	ENSMUSG00000026854	41.6421	-2.35247	1.69516	-1.38776	0.165211	0.999757	Usp20	ubiquitin specific peptidase 20	74270
1656	Bbs8_KO_P1 - Bbs8_WT_P1	ENSMUSG00000073679	28.0033	1.30817	0.94266	1.38774	0.165217	0.999757	ENSMUSG00000073679
1657	Bbs8_KO_P1 - Bbs8_WT_P1	ENSMUSG00000020598	124.945	0.932792	0.672402	1.38725	0.165365	0.999757	Nrcam	neuronal cell adhesion molecule	319504
1658	Bbs8_KO_P1 - Bbs8_WT_P1	ENSMUSG00000103252	15.8291	-3.48821	2.5146	-1.38718	0.165386	0.999757	ENSMUSG00000103252
1659	Bbs8_KO_P1 - Bbs8_WT_P1	ENSMUSG00000110148	14.5387	2.66526	1.92152	1.38706	0.165424	0.999757	5830408C22Rik	RIKEN cDNA 5830408C22 gene	74744
1660	Bbs8_KO_P1 - Bbs8_WT_P1	ENSMUSG00000024691	88.4101	1.09934	0.792776	1.3867	0.165534	0.999757	Fam111a	family with sequence similarity 111, member A	107373
1661	Bbs8_KO_P1 - Bbs8_WT_P1	ENSMUSG00000022354	276.33	0.503307	0.362957	1.38668	0.165538	0.999757	Ndufb9	NADH:ubiquinone oxidoreductase subunit B9	66218
1662	Bbs8_KO_P1 - Bbs8_WT_P1	ENSMUSG00000026185	7573.71	0.230096	0.165964	1.38642	0.165618	0.999757	Igfbp5	insulin-like growth factor binding protein 5	16011
1663	Bbs8_KO_P1 - Bbs8_WT_P1	ENSMUSG00000033237	195.758	-0.67695	0.488429	-1.38598	0.165754	0.999757	Arid2	AT rich interactive domain 2 (ARID, RFX-like)	77044
1664	Bbs8_KO_P1 - Bbs8_WT_P1	ENSMUSG00000031403	112.827	-1.04454	0.753748	-1.38579	0.16581	0.999757	Dkc1	dyskeratosis congenita 1, dyskerin	245474
1665	Bbs8_KO_P1 - Bbs8_WT_P1	ENSMUSG00000021709	130.375	-0.698176	0.503864	-1.38564	0.165856	0.999757	Erbin	Erbb2 interacting protein	59079
1666	Bbs8_KO_P1 - Bbs8_WT_P1	ENSMUSG00000038121	100.199	0.805589	0.581511	1.38534	0.165949	0.999757	Fam210a	family with sequence similarity 210, member A	108654
1667	Bbs8_KO_P1 - Bbs8_WT_P1	ENSMUSG00000020876	74.7672	1.19603	0.863448	1.38518	0.165996	0.999757	Snx11	sorting nexin 11	74479
1668	Bbs8_KO_P1 - Bbs8_WT_P1	ENSMUSG00000009563	140.86	0.852151	0.615531	1.38442	0.166231	0.999757	Tor2a	torsin family 2, member A	30933
1669	Bbs8_KO_P1 - Bbs8_WT_P1	ENSMUSG00000055707	80.7515	0.917707	0.663065	1.38404	0.166347	0.999757	Klhl26	kelch-like 26	234378
1670	Bbs8_KO_P1 - Bbs8_WT_P1	ENSMUSG00000022771	319.647	-0.467167	0.337706	-1.38335	0.166556	0.999757	Ppil2	peptidylprolyl isomerase (cyclophilin)-like 2	66053
1671	Bbs8_KO_P1 - Bbs8_WT_P1	ENSMUSG00000009145	6.30335	-3.05363	2.20749	-1.38331	0.166571	0.999757	Dqx1	DEAQ RNA-dependent ATPase	93838
1672	Bbs8_KO_P1 - Bbs8_WT_P1	ENSMUSG00000055723	72.314	1.09188	0.789516	1.38298	0.166671	0.999757	Rras2	related RAS viral (r-ras) oncogene 2	66922
1673	Bbs8_KO_P1 - Bbs8_WT_P1	ENSMUSG00000017478	107.653	0.8479	0.613256	1.38262	0.166781	0.999757	Zc3h18	zinc finger CCCH-type containing 18	76014
1674	Bbs8_KO_P1 - Bbs8_WT_P1	ENSMUSG00000034269	197.778	-0.781367	0.565189	-1.38249	0.166822	0.999757	Setd5	SET domain containing 5	72895
1675	Bbs8_KO_P1 - Bbs8_WT_P1	ENSMUSG00000045257	29.9532	-1.39519	1.00922	-1.38244	0.166836	0.999757	Morn2	MORN repeat containing 2	378462
1676	Bbs8_KO_P1 - Bbs8_WT_P1	ENSMUSG00000025511	280.538	0.486696	0.352288	1.38153	0.167116	0.999757	Tspan4	tetraspanin 4	64540
1677	Bbs8_KO_P1 - Bbs8_WT_P1	ENSMUSG00000038437	130.985	-0.998703	0.722913	-1.3815	0.167126	0.999757	Mllt6	myeloid/lymphoid or mixed-lineage leukemia; translocated to, 6	246198
1678	Bbs8_KO_P1 - Bbs8_WT_P1	ENSMUSG00000028268	69.387	1.00305	0.726077	1.38147	0.167135	0.999757	Gbp3	guanylate binding protein 3	55932
1679	Bbs8_KO_P1 - Bbs8_WT_P1	ENSMUSG00000011382	58.172	-0.994087	0.719593	-1.38146	0.167138	0.999757	Dhdh	dihydrodiol dehydrogenase (dimeric)	71755
1680	Bbs8_KO_P1 - Bbs8_WT_P1	ENSMUSG00000008859	280.554	0.522457	0.378284	1.38112	0.167241	0.999757	Rala	v-ral simian leukemia viral oncogene A (ras related)	56044
1681	Bbs8_KO_P1 - Bbs8_WT_P1	ENSMUSG00000053898	671.026	0.590791	0.427866	1.38079	0.167345	0.999757	Ech1	enoyl coenzyme A hydratase 1, peroxisomal	51798
1682	Bbs8_KO_P1 - Bbs8_WT_P1	ENSMUSG00000022132	210.231	-0.85225	0.617661	-1.3798	0.167647	0.999757	Cldn10	claudin 10	58187
1683	Bbs8_KO_P1 - Bbs8_WT_P1	ENSMUSG00000020009	1195.21	0.279407	0.202519	1.37965	0.167693	0.999757	Ifngr1	interferon gamma receptor 1	15979
1684	Bbs8_KO_P1 - Bbs8_WT_P1	ENSMUSG00000033352	94.486	1.51193	1.09699	1.37826	0.168124	0.999757	Map2k4	mitogen-activated protein kinase kinase 4	26398
1685	Bbs8_KO_P1 - Bbs8_WT_P1	ENSMUSG00000061650	78.1018	-0.997316	0.72405	-1.37741	0.168385	0.999757	Med9	mediator complex subunit 9	192191
1686	Bbs8_KO_P1 - Bbs8_WT_P1	ENSMUSG00000041712	85.8201	0.767165	0.557233	1.37674	0.168593	0.999757	Ubr7	ubiquitin protein ligase E3 component n-recognin 7 (putative)	66622
1687	Bbs8_KO_P1 - Bbs8_WT_P1	ENSMUSG00000070461	13.5563	-2.69764	1.95953	-1.37668	0.168612	0.999757	ENSMUSG00000070461
1688	Bbs8_KO_P1 - Bbs8_WT_P1	ENSMUSG00000034449	22.5009	-1.6224	1.17851	-1.37665	0.168621	0.999757	Dhrs11	dehydrogenase/reductase (SDR family) member 11	192970
1689	Bbs8_KO_P1 - Bbs8_WT_P1	ENSMUSG00000046519	140.986	-0.811485	0.589604	-1.37632	0.168722	0.999757	Golph3l	golgi phosphoprotein 3-like	229593
1690	Bbs8_KO_P1 - Bbs8_WT_P1	ENSMUSG00000029484	5586.27	-0.26033	0.189157	-1.37626	0.16874	0.999757	Anxa3	annexin A3	11745
1691	Bbs8_KO_P1 - Bbs8_WT_P1	ENSMUSG00000025089	5.68945	-4.69121	3.40936	-1.37598	0.168828	0.999757	Gfra1	glial cell line derived neurotrophic factor family receptor alpha 1	14585
1692	Bbs8_KO_P1 - Bbs8_WT_P1	ENSMUSG00000060090	41.8024	1.50573	1.09472	1.37545	0.168993	0.999757	Rp2	retinitis pigmentosa 2 homolog	19889
1693	Bbs8_KO_P1 - Bbs8_WT_P1	ENSMUSG00000059866	140.097	-0.684195	0.497646	-1.37486	0.169175	0.999757	Tnip2	TNFAIP3 interacting protein 2	231130
1694	Bbs8_KO_P1 - Bbs8_WT_P1	ENSMUSG00000017119	182.752	-0.666168	0.484537	-1.37486	0.169176	0.999757	Nbr1	NBR1, autophagy cargo receptor	17966
1695	Bbs8_KO_P1 - Bbs8_WT_P1	ENSMUSG00000029189	24.9681	2.0674	1.50392	1.37467	0.169232	0.999757	Sel1l3	sel-1 suppressor of lin-12-like 3 (C. elegans)	231238
1696	Bbs8_KO_P1 - Bbs8_WT_P1	ENSMUSG00000005949	95.2351	-1.25866	0.915612	-1.37466	0.169237	0.999757	Ctns	cystinosis, nephropathic	83429
1697	Bbs8_KO_P1 - Bbs8_WT_P1	ENSMUSG00000079469	350.814	-0.56221	0.409007	-1.37457	0.169264	0.999757	Pigb	phosphatidylinositol glycan anchor biosynthesis, class B	55981
1698	Bbs8_KO_P1 - Bbs8_WT_P1	ENSMUSG00000029787	52.503	0.957331	0.696554	1.37438	0.169324	0.999757	Avl9	AVL9 cell migration associated	78937
1699	Bbs8_KO_P1 - Bbs8_WT_P1	ENSMUSG00000117113	15.7893	-2.86458	2.08434	-1.37433	0.169338	0.999757	ENSMUSG00000117113
1700	Bbs8_KO_P1 - Bbs8_WT_P1	ENSMUSG00000028656	130.028	0.673735	0.490377	1.37391	0.169469	0.999757	Cap1	CAP, adenylate cyclase-associated protein 1 (yeast)	12331
1701	Bbs8_KO_P1 - Bbs8_WT_P1	ENSMUSG00000022551	332.365	-0.540443	0.393398	-1.37378	0.16951	0.999757	Cyc1	cytochrome c-1	66445
1702	Bbs8_KO_P1 - Bbs8_WT_P1	ENSMUSG00000015757	212.494	-0.777641	0.56625	-1.37332	0.169654	0.999757	Ppil4	peptidylprolyl isomerase (cyclophilin)-like 4	67418
1703	Bbs8_KO_P1 - Bbs8_WT_P1	ENSMUSG00000020677	114.268	0.869323	0.63301	1.37332	0.169654	0.999757	Ddx52	DExD box helicase 52	78394
1704	Bbs8_KO_P1 - Bbs8_WT_P1	ENSMUSG00000071662	119.05	-0.680855	0.4958	-1.37325	0.169676	0.999757	Polr2g	polymerase (RNA) II (DNA directed) polypeptide G	67710
1705	Bbs8_KO_P1 - Bbs8_WT_P1	ENSMUSG00000067818	181.018	1.03145	0.75111	1.37323	0.16968	0.999757	Myl9	myosin, light polypeptide 9, regulatory	98932
1706	Bbs8_KO_P1 - Bbs8_WT_P1	ENSMUSG00000038860	24.4794	1.88406	1.37211	1.37311	0.169718	0.999757	Garnl3	GTPase activating RANGAP domain-like 3	99326
1707	Bbs8_KO_P1 - Bbs8_WT_P1	ENSMUSG00000072591	31.0693	-1.45566	1.06053	-1.37258	0.169883	0.999757	Fzd10os	frizzled class receptor 10, opposite strand	319616
1708	Bbs8_KO_P1 - Bbs8_WT_P1	ENSMUSG00000021514	75.5589	-1.0613	0.773281	-1.37246	0.169921	0.999757	Zfp369	zinc finger protein 369	170936
1709	Bbs8_KO_P1 - Bbs8_WT_P1	ENSMUSG00000052062	163.703	0.596082	0.434325	1.37243	0.169929	0.999757	Pard3b	par-3 family cell polarity regulator beta	72823
1710	Bbs8_KO_P1 - Bbs8_WT_P1	ENSMUSG00000024181	214.828	0.827327	0.602833	1.3724	0.16994	0.999757	Mrpl28	mitochondrial ribosomal protein L28	68611
1711	Bbs8_KO_P1 - Bbs8_WT_P1	ENSMUSG00000093668	27.9562	-1.95674	1.42593	-1.37226	0.169982	0.999757	Pou5f2	POU domain class 5, transcription factor 2	75507
1712	Bbs8_KO_P1 - Bbs8_WT_P1	ENSMUSG00000040187	34.7264	1.67583	1.22142	1.37204	0.170052	0.999757	Arntl2	aryl hydrocarbon receptor nuclear translocator-like 2	272322
1713	Bbs8_KO_P1 - Bbs8_WT_P1	ENSMUSG00000006273	504.013	0.525747	0.383222	1.37191	0.170091	0.999757	Atp6v1b2	ATPase, H+ transporting, lysosomal V1 subunit B2	11966
1714	Bbs8_KO_P1 - Bbs8_WT_P1	ENSMUSG00000107134	20.6113	2.85002	2.07774	1.37169	0.170159	0.999757	ENSMUSG00000107134
1715	Bbs8_KO_P1 - Bbs8_WT_P1	ENSMUSG00000039116	35.0913	-1.64784	1.20164	-1.37132	0.170274	0.999757	Adgrg6	adhesion G protein-coupled receptor G6	215798
1716	Bbs8_KO_P1 - Bbs8_WT_P1	ENSMUSG00000024660	17.5946	2.47489	1.80493	1.37118	0.170318	0.999757	Incenp	inner centromere protein	16319
1717	Bbs8_KO_P1 - Bbs8_WT_P1	ENSMUSG00000059586	75.9229	-1.07326	0.782967	-1.37077	0.170447	0.999757	Nsmce2	NSE2/MMS21 homolog, SMC5-SMC6 complex SUMO ligase	68501
1718	Bbs8_KO_P1 - Bbs8_WT_P1	ENSMUSG00000017831	89.1408	-0.948103	0.69167	-1.37074	0.170455	0.999757	Rab5a	RAB5A, member RAS oncogene family	271457
1719	Bbs8_KO_P1 - Bbs8_WT_P1	ENSMUSG00000024273	76.4246	1.17808	0.859465	1.37072	0.170463	0.999757	2700062C07Rik	RIKEN cDNA 2700062C07 gene	68046
1720	Bbs8_KO_P1 - Bbs8_WT_P1	ENSMUSG00000030138	82.6031	-1.0842	0.791117	-1.37046	0.170543	0.999757	Bms1	BMS1, ribosome biogenesis factor	213895
1721	Bbs8_KO_P1 - Bbs8_WT_P1	ENSMUSG00000112550	7.94445	-3.44306	2.51238	-1.37044	0.17055	0.999757	ENSMUSG00000112550
1722	Bbs8_KO_P1 - Bbs8_WT_P1	ENSMUSG00000034957	30.3799	1.3433	0.980237	1.37038	0.170568	0.999757	Cebpa	CCAAT/enhancer binding protein (C/EBP), alpha	12606
1723	Bbs8_KO_P1 - Bbs8_WT_P1	ENSMUSG00000051373	42.1221	2.20336	1.60807	1.37019	0.170626	0.999757	Plpp7	phospholipid phosphatase 7 (inactive)	227721
1724	Bbs8_KO_P1 - Bbs8_WT_P1	ENSMUSG00000024556	70.4129	-0.98081	0.715894	-1.37005	0.170672	0.999757	Me2	malic enzyme 2, NAD(+)-dependent, mitochondrial	107029
1725	Bbs8_KO_P1 - Bbs8_WT_P1	ENSMUSG00000031242	44.3402	-1.39542	1.01856	-1.36999	0.170688	0.999757	2610002M06Rik	RIKEN cDNA 2610002M06 gene	67028
1726	Bbs8_KO_P1 - Bbs8_WT_P1	ENSMUSG00000097680	24.9736	1.41029	1.02968	1.36963	0.170802	0.999757	ENSMUSG00000097680
1727	Bbs8_KO_P1 - Bbs8_WT_P1	ENSMUSG00000035354	197.932	-0.798452	0.583081	-1.36937	0.170885	0.999757	Uvrag	UV radiation resistance associated gene	78610
1728	Bbs8_KO_P1 - Bbs8_WT_P1	ENSMUSG00000032372	10.6414	-3.22863	2.35782	-1.36933	0.170897	0.999757	Plscr2	phospholipid scramblase 2	18828
1729	Bbs8_KO_P1 - Bbs8_WT_P1	ENSMUSG00000031245	48.7555	-1.20498	0.880135	-1.36908	0.170973	0.999757	Hmgn5	high-mobility group nucleosome binding domain 5	50887
1730	Bbs8_KO_P1 - Bbs8_WT_P1	ENSMUSG00000052915	205.824	0.637725	0.465878	1.36887	0.171041	0.999757	Msl1	male specific lethal 1	74026
1731	Bbs8_KO_P1 - Bbs8_WT_P1	ENSMUSG00000097828	134.776	-0.953403	0.696573	-1.36871	0.171091	0.999757	ENSMUSG00000097828
1732	Bbs8_KO_P1 - Bbs8_WT_P1	ENSMUSG00000018167	101.504	-0.830029	0.606508	-1.36854	0.171144	0.999757	Stard3	START domain containing 3	59045
1733	Bbs8_KO_P1 - Bbs8_WT_P1	ENSMUSG00000069808	37.7532	1.69185	1.23644	1.36832	0.171211	0.999757	Tlcd3a	TLC domain containing 3A	116972
1734	Bbs8_KO_P1 - Bbs8_WT_P1	ENSMUSG00000031666	149.365	0.929355	0.679286	1.36814	0.17127	0.999757	Rbl2	RB transcriptional corepressor like 2	19651
1735	Bbs8_KO_P1 - Bbs8_WT_P1	ENSMUSG00000040618	131.067	1.02841	0.751693	1.36812	0.171273	0.999757	Pck2	phosphoenolpyruvate carboxykinase 2 (mitochondrial)	74551
1736	Bbs8_KO_P1 - Bbs8_WT_P1	ENSMUSG00000046351	72.015	-0.92928	0.679393	-1.36781	0.171371	0.999757	Zfp322a	zinc finger protein 322A	218100
1737	Bbs8_KO_P1 - Bbs8_WT_P1	ENSMUSG00000023170	185.146	0.532738	0.389535	1.36763	0.171429	0.999757	Gps2	G protein pathway suppressor 2	56310
1738	Bbs8_KO_P1 - Bbs8_WT_P1	ENSMUSG00000043061	168.485	0.713115	0.521499	1.36743	0.17149	0.999757	Tmem18	transmembrane protein 18	211986
1739	Bbs8_KO_P1 - Bbs8_WT_P1	ENSMUSG00000022119	110.276	-0.640581	0.468552	-1.36715	0.171579	0.999757	Rbm26	RNA binding motif protein 26	74213
1740	Bbs8_KO_P1 - Bbs8_WT_P1	ENSMUSG00000001288	199.348	-0.647599	0.473716	-1.36706	0.171606	0.999757	Rarg	retinoic acid receptor, gamma	19411
1741	Bbs8_KO_P1 - Bbs8_WT_P1	ENSMUSG00000021109	222.784	0.516415	0.377808	1.36687	0.171666	0.999757	Hif1a	hypoxia inducible factor 1, alpha subunit	15251
1742	Bbs8_KO_P1 - Bbs8_WT_P1	ENSMUSG00000001786	57.1087	-1.34429	0.984105	-1.366	0.171938	0.999757	Fbxo7	F-box protein 7	69754
1743	Bbs8_KO_P1 - Bbs8_WT_P1	ENSMUSG00000038456	175.375	0.703623	0.515123	1.36593	0.17196	0.999757	Dennd2a	DENN/MADD domain containing 2A	209773
1744	Bbs8_KO_P1 - Bbs8_WT_P1	ENSMUSG00000035235	24.3221	1.91667	1.40343	1.3657	0.172032	0.999757	Trim13	tripartite motif-containing 13	66597
1745	Bbs8_KO_P1 - Bbs8_WT_P1	ENSMUSG00000041506	77.9161	-0.971158	0.711107	-1.3657	0.172033	0.999757	Rrp9	ribosomal RNA processing 9, U3 small nucleolar RNA binding protein	27966
1746	Bbs8_KO_P1 - Bbs8_WT_P1	ENSMUSG00000003344	220.824	-0.664097	0.486422	-1.36527	0.172168	0.999757	Btbd2	BTB (POZ) domain containing 2	208198
1747	Bbs8_KO_P1 - Bbs8_WT_P1	ENSMUSG00000086968	55.8337	-0.939634	0.688423	-1.36491	0.172282	0.999757	4933431E20Rik	RIKEN cDNA 4933431E20 gene	329735
1748	Bbs8_KO_P1 - Bbs8_WT_P1	ENSMUSG00000044308	127.059	0.930809	0.681977	1.36487	0.172294	0.999757	Ubr3	ubiquitin protein ligase E3 component n-recognin 3	68795
1749	Bbs8_KO_P1 - Bbs8_WT_P1	ENSMUSG00000031134	97.6045	-0.857501	0.628543	-1.36427	0.172484	0.999757	Rbmx	RNA binding motif protein, X chromosome	19655
1750	Bbs8_KO_P1 - Bbs8_WT_P1	ENSMUSG00000034875	102.83	0.871652	0.639143	1.36378	0.172636	0.999757	Nudt19	nudix (nucleoside diphosphate linked moiety X)-type motif 19	110959
1751	Bbs8_KO_P1 - Bbs8_WT_P1	ENSMUSG00000022913	139.484	0.852212	0.625097	1.36333	0.172779	0.999757	Psmg1	proteasome (prosome, macropain) assembly chaperone 1	56088
1752	Bbs8_KO_P1 - Bbs8_WT_P1	ENSMUSG00000023764	89.5163	-1.54951	1.13673	-1.36313	0.172841	0.999757	Sfi1	Sfi1 homolog, spindle assembly associated (yeast)	78887
1753	Bbs8_KO_P1 - Bbs8_WT_P1	ENSMUSG00000020590	54.1918	-1.11779	0.820045	-1.36308	0.172856	0.999757	Snx13	sorting nexin 13	217463
1754	Bbs8_KO_P1 - Bbs8_WT_P1	ENSMUSG00000036435	132.291	0.677863	0.497328	1.36301	0.172879	0.999757	Exoc1	exocyst complex component 1	69940
1755	Bbs8_KO_P1 - Bbs8_WT_P1	ENSMUSG00000031253	412.077	0.38111	0.279636	1.36288	0.172922	0.999757	Srpx2	sushi-repeat-containing protein, X-linked 2	68792
1756	Bbs8_KO_P1 - Bbs8_WT_P1	ENSMUSG00000031482	31.7221	2.03206	1.49128	1.36263	0.173	0.999757	Slc25a15	solute carrier family 25 (mitochondrial carrier ornithine transporter), member 15	18408
1757	Bbs8_KO_P1 - Bbs8_WT_P1	ENSMUSG00000044026	25.4726	-2.14329	1.5731	-1.36246	0.173053	0.999757	Slc35g1	solute carrier family 35, member G1	240660
1758	Bbs8_KO_P1 - Bbs8_WT_P1	ENSMUSG00000020070	106.124	-1.13971	0.836732	-1.36209	0.173168	0.999757	Rufy2	RUN and FYVE domain-containing 2	70432
1759	Bbs8_KO_P1 - Bbs8_WT_P1	ENSMUSG00000017132	74.4598	-0.910787	0.668882	-1.36166	0.173306	0.999757	Cyth1	cytohesin 1	19157
1760	Bbs8_KO_P1 - Bbs8_WT_P1	ENSMUSG00000028848	32.6974	-1.71932	1.26271	-1.3616	0.173323	0.999757	Gpn2	GPN-loop GTPase 2	100210
1761	Bbs8_KO_P1 - Bbs8_WT_P1	ENSMUSG00000032217	60.3594	1.47051	1.08002	1.36156	0.173338	0.999757	Rnf111	ring finger 111	93836
1762	Bbs8_KO_P1 - Bbs8_WT_P1	ENSMUSG00000020812	33.278	-1.35022	0.991698	-1.36152	0.173349	0.999757	Snhg16	small nucleolar RNA host gene 16	66293
1763	Bbs8_KO_P1 - Bbs8_WT_P1	ENSMUSG00000032459	43.0191	-1.46449	1.07646	-1.36047	0.173683	0.999757	Mrps22	mitochondrial ribosomal protein S22	64655
1764	Bbs8_KO_P1 - Bbs8_WT_P1	ENSMUSG00000062098	52.1062	1.32118	0.971183	1.36038	0.173709	0.999757	Btbd3	BTB (POZ) domain containing 3	228662
1765	Bbs8_KO_P1 - Bbs8_WT_P1	ENSMUSG00000031198	257.101	-0.424539	0.31211	-1.36022	0.17376	0.999757	Fundc2	FUN14 domain containing 2	67391
1766	Bbs8_KO_P1 - Bbs8_WT_P1	ENSMUSG00000082315	10.1496	-3.18356	2.34081	-1.36003	0.173821	0.999757	Gm16523	mitochondrial ribosomal protein L40 pseudogene	100042584
1767	Bbs8_KO_P1 - Bbs8_WT_P1	ENSMUSG00000023055	147.619	-0.80588	0.592723	-1.35962	0.173949	0.999757	Calcoco1	calcium binding and coiled coil domain 1	67488
1768	Bbs8_KO_P1 - Bbs8_WT_P1	ENSMUSG00000038685	69.8857	-1.94945	1.43406	-1.3594	0.174021	0.999757	Rtel1	regulator of telomere elongation helicase 1	269400
1769	Bbs8_KO_P1 - Bbs8_WT_P1	ENSMUSG00000004096	189.433	-0.638864	0.470002	-1.35928	0.174058	0.999757	Cwc15	CWC15 spliceosome-associated protein	66070
1770	Bbs8_KO_P1 - Bbs8_WT_P1	ENSMUSG00000079547	28.7777	1.73395	1.27626	1.35862	0.174267	0.999757	H2-DMb1	histocompatibility 2, class II, locus Mb1	14999
1771	Bbs8_KO_P1 - Bbs8_WT_P1	ENSMUSG00000010290	60.1942	-1.31779	0.970251	-1.35819	0.174403	0.999757	AI597479	expressed sequence AI597479	98404
1772	Bbs8_KO_P1 - Bbs8_WT_P1	ENSMUSG00000038268	36.6538	-1.95575	1.44011	-1.35806	0.174445	0.999757	Ovca2	candidate tumor suppressor in ovarian cancer 2	246257
1773	Bbs8_KO_P1 - Bbs8_WT_P1	ENSMUSG00000034647	196.348	-0.645439	0.475358	-1.35779	0.174529	0.999757	Ankrd12	ankyrin repeat domain 12	106585
1774	Bbs8_KO_P1 - Bbs8_WT_P1	ENSMUSG00000031536	209.484	-0.480949	0.354272	-1.35757	0.174599	0.999757	Polb	polymerase (DNA directed), beta	18970
1775	Bbs8_KO_P1 - Bbs8_WT_P1	ENSMUSG00000026688	76.9773	1.27066	0.936221	1.35722	0.17471	0.999757	Mgst3	microsomal glutathione S-transferase 3	66447
1776	Bbs8_KO_P1 - Bbs8_WT_P1	ENSMUSG00000073412	9.67426	3.70144	2.72774	1.35696	0.174793	0.999757	Lst1	leukocyte specific transcript 1	16988
1777	Bbs8_KO_P1 - Bbs8_WT_P1	ENSMUSG00000069917	53.7921	-2.23745	1.64955	-1.3564	0.174973	0.999757	Hba-a2	hemoglobin alpha, adult chain 2	110257
1778	Bbs8_KO_P1 - Bbs8_WT_P1	ENSMUSG00000027475	61.4794	1.55513	1.14655	1.35635	0.174987	0.999757	Kif3b	kinesin family member 3B	16569
1779	Bbs8_KO_P1 - Bbs8_WT_P1	ENSMUSG00000044018	67.321	0.939767	0.69287	1.35634	0.174991	0.999757	Mrpl50	mitochondrial ribosomal protein L50	28028
1780	Bbs8_KO_P1 - Bbs8_WT_P1	ENSMUSG00000015533	36.2736	1.75818	1.2966	1.356	0.175101	0.999757	Itga2	integrin alpha 2	16398
1781	Bbs8_KO_P1 - Bbs8_WT_P1	ENSMUSG00000086877	23.6453	1.44644	1.06672	1.35597	0.175109	0.999757	ENSMUSG00000086877
1782	Bbs8_KO_P1 - Bbs8_WT_P1	ENSMUSG00000042099	37.0034	-2.25821	1.66563	-1.35577	0.175173	0.999757	Kank3	KN motif and ankyrin repeat domains 3	80880
1783	Bbs8_KO_P1 - Bbs8_WT_P1	ENSMUSG00000000957	1463.94	0.313633	0.231349	1.35567	0.175205	0.999757	Mmp14	matrix metallopeptidase 14 (membrane-inserted)	17387
1784	Bbs8_KO_P1 - Bbs8_WT_P1	ENSMUSG00000111375	20.0181	2.28024	1.68213	1.35557	0.175238	0.999757	Btbd8	BTB (POZ) domain containing 8	100503185
1785	Bbs8_KO_P1 - Bbs8_WT_P1	ENSMUSG00000052748	84.4119	-0.773773	0.571075	-1.35494	0.175436	0.999757	Swt1	SWT1 RNA endoribonuclease homolog (S. cerevisiae)	66875
1786	Bbs8_KO_P1 - Bbs8_WT_P1	ENSMUSG00000095123	13.3547	3.07132	2.26705	1.35477	0.175491	0.999757	ENSMUSG00000095123
1787	Bbs8_KO_P1 - Bbs8_WT_P1	ENSMUSG00000028409	242.583	0.627811	0.463512	1.35446	0.175589	0.999757	Smu1	smu-1 suppressor of mec-8 and unc-52 homolog (C. elegans)	74255
1788	Bbs8_KO_P1 - Bbs8_WT_P1	ENSMUSG00000030697	217.556	0.763562	0.563795	1.35433	0.175633	0.999757	Ppp4c	protein phosphatase 4, catalytic subunit	56420
1789	Bbs8_KO_P1 - Bbs8_WT_P1	ENSMUSG00000041846	98.9714	-0.749083	0.553154	-1.3542	0.175672	0.999757	Ppp4r3a	protein phosphatase 4 regulatory subunit 3A	68734
1790	Bbs8_KO_P1 - Bbs8_WT_P1	ENSMUSG00000004788	136.436	-0.674722	0.498366	-1.35387	0.175779	0.999757	Eif2b2	eukaryotic translation initiation factor 2B, subunit 2 beta	217715
1791	Bbs8_KO_P1 - Bbs8_WT_P1	ENSMUSG00000113450	19.3574	1.44475	1.06723	1.35374	0.175821	0.999757	Zfp935	zinc finger protein 935	71508
1792	Bbs8_KO_P1 - Bbs8_WT_P1	ENSMUSG00000024081	111.996	-0.708589	0.52384	-1.35268	0.176158	0.999757	Cebpz	CCAAT/enhancer binding protein zeta	12607
1793	Bbs8_KO_P1 - Bbs8_WT_P1	ENSMUSG00000004530	461.616	0.415797	0.307453	1.35239	0.17625	0.999757	Coro1c	coronin, actin binding protein 1C	23790
1794	Bbs8_KO_P1 - Bbs8_WT_P1	ENSMUSG00000028138	259.483	-0.655809	0.484966	-1.35228	0.176286	0.999757	Adh5	alcohol dehydrogenase 5 (class III), chi polypeptide	11532
1795	Bbs8_KO_P1 - Bbs8_WT_P1	ENSMUSG00000022464	70.0551	-1.04111	0.770182	-1.35177	0.176447	0.999757	Slc38a4	solute carrier family 38, member 4	69354
1796	Bbs8_KO_P1 - Bbs8_WT_P1	ENSMUSG00000038910	26.6763	2.13877	1.58251	1.3515	0.176535	0.999757	Plcl2	phospholipase C-like 2	224860
1797	Bbs8_KO_P1 - Bbs8_WT_P1	ENSMUSG00000114633	10.12	2.6037	1.92664	1.35142	0.17656	0.999757	ENSMUSG00000114633
1798	Bbs8_KO_P1 - Bbs8_WT_P1	ENSMUSG00000024687	111.606	-0.695662	0.514896	-1.35107	0.176671	0.999757	Osbp	oxysterol binding protein	76303
1799	Bbs8_KO_P1 - Bbs8_WT_P1	ENSMUSG00000074884	462.1	0.418098	0.30952	1.35079	0.176761	0.999757	Serf2	small EDRK-rich factor 2	378702
1800	Bbs8_KO_P1 - Bbs8_WT_P1	ENSMUSG00000037211	43.3917	1.24895	0.924682	1.35068	0.176799	0.999757	Spry1	sprouty RTK signaling antagonist 1	24063
1801	Bbs8_KO_P1 - Bbs8_WT_P1	ENSMUSG00000023915	46.7485	1.62344	1.20202	1.3506	0.176825	0.999757	Tnfrsf21	tumor necrosis factor receptor superfamily, member 21	94185
1802	Bbs8_KO_P1 - Bbs8_WT_P1	ENSMUSG00000028099	71.4655	-1.08659	0.804929	-1.34992	0.177042	0.999757	Polr3c	polymerase (RNA) III (DNA directed) polypeptide C	74414
1803	Bbs8_KO_P1 - Bbs8_WT_P1	ENSMUSG00000020282	463.301	0.427697	0.316854	1.34982	0.177072	0.999757	Rhbdf1	rhomboid 5 homolog 1	13650
1804	Bbs8_KO_P1 - Bbs8_WT_P1	ENSMUSG00000027663	50.5275	-1.36873	1.01411	-1.34969	0.177115	0.999757	Zmat3	zinc finger matrin type 3	22401
1805	Bbs8_KO_P1 - Bbs8_WT_P1	ENSMUSG00000034845	27.1394	1.65686	1.22782	1.34944	0.177197	0.999757	Plvap	plasmalemma vesicle associated protein	84094
1806	Bbs8_KO_P1 - Bbs8_WT_P1	ENSMUSG00000073805	18.5956	-2.30628	1.70951	-1.34908	0.17731	0.999757	Insyn2a	inhibitory synaptic factor 2A	627214
1807	Bbs8_KO_P1 - Bbs8_WT_P1	ENSMUSG00000097246	8.41524	-3.37226	2.49998	-1.34891	0.177366	0.999757	ENSMUSG00000097246
1808	Bbs8_KO_P1 - Bbs8_WT_P1	ENSMUSG00000027881	215.741	-0.734207	0.544331	-1.34883	0.177393	0.999757	Prpf38b	PRP38 pre-mRNA processing factor 38 (yeast) domain containing B	66921
1809	Bbs8_KO_P1 - Bbs8_WT_P1	ENSMUSG00000052593	393.54	-0.468016	0.346995	-1.34877	0.177412	0.999757	Adam17	a disintegrin and metallopeptidase domain 17	11491
1810	Bbs8_KO_P1 - Bbs8_WT_P1	ENSMUSG00000029390	174.004	0.615241	0.456383	1.34808	0.177633	0.999757	Tmed2	transmembrane p24 trafficking protein 2	56334
1811	Bbs8_KO_P1 - Bbs8_WT_P1	ENSMUSG00000086013	11.7264	2.99232	2.21996	1.34792	0.177685	0.999757	Gm15706	predicted gene 15706	100039495
1812	Bbs8_KO_P1 - Bbs8_WT_P1	ENSMUSG00000022561	145.716	1.057	0.784179	1.3479	0.177689	0.999757	Gpaa1	GPI anchor attachment protein 1	14731
1813	Bbs8_KO_P1 - Bbs8_WT_P1	ENSMUSG00000116718	37.6487	1.25149	0.928634	1.34767	0.177765	0.999757	ENSMUSG00000116718
1814	Bbs8_KO_P1 - Bbs8_WT_P1	ENSMUSG00000046873	42.2701	-1.6378	1.21537	-1.34757	0.177798	0.999757	Mbtps2	membrane-bound transcription factor peptidase, site 2	270669
1815	Bbs8_KO_P1 - Bbs8_WT_P1	ENSMUSG00000030352	63.9107	1.62313	1.20469	1.34734	0.17787	0.999757	Tspan9	tetraspanin 9	109246
1816	Bbs8_KO_P1 - Bbs8_WT_P1	ENSMUSG00000022844	205.009	0.712559	0.529132	1.34666	0.178091	0.999757	Pdia5	protein disulfide isomerase associated 5	72599
1817	Bbs8_KO_P1 - Bbs8_WT_P1	ENSMUSG00000045658	354.531	-0.572102	0.424864	-1.34655	0.178124	0.999757	Pid1	phosphotyrosine interaction domain containing 1	98496
1818	Bbs8_KO_P1 - Bbs8_WT_P1	ENSMUSG00000020777	132.095	-0.985459	0.731948	-1.34635	0.178189	0.999757	Acox1	acyl-Coenzyme A oxidase 1, palmitoyl	11430
1819	Bbs8_KO_P1 - Bbs8_WT_P1	ENSMUSG00000014303	181.88	0.673368	0.500174	1.34627	0.178217	0.999757	Glis2	GLIS family zinc finger 2	83396
1820	Bbs8_KO_P1 - Bbs8_WT_P1	ENSMUSG00000040836	27.7968	1.96247	1.45798	1.34602	0.178298	0.999757	Gpr161	G protein-coupled receptor 161	240888
1821	Bbs8_KO_P1 - Bbs8_WT_P1	ENSMUSG00000028563	77.0479	0.844264	0.627269	1.34594	0.178323	0.999757	Tm2d1	TM2 domain containing 1	94043
1822	Bbs8_KO_P1 - Bbs8_WT_P1	ENSMUSG00000025722	57.7134	-1.27087	0.944677	-1.3453	0.17853	0.999757	Wdr73	WD repeat domain 73	71968
1823	Bbs8_KO_P1 - Bbs8_WT_P1	ENSMUSG00000021555	192.955	-0.584445	0.434495	-1.34511	0.178589	0.999757	Naa35	N(alpha)-acetyltransferase 35, NatC auxiliary subunit	78689
1824	Bbs8_KO_P1 - Bbs8_WT_P1	ENSMUSG00000041763	184.078	0.63541	0.472412	1.34503	0.178615	0.999757	Tpp2	tripeptidyl peptidase II	22019
1825	Bbs8_KO_P1 - Bbs8_WT_P1	ENSMUSG00000037017	111.817	-1.33601	0.993341	-1.34497	0.178635	0.999757	Zscan21	zinc finger and SCAN domain containing 21	22697
1826	Bbs8_KO_P1 - Bbs8_WT_P1	ENSMUSG00000078861	40.038	-1.65814	1.2331	-1.34469	0.178726	0.999757	Zfp931	zinc finger protein 931	353208
1827	Bbs8_KO_P1 - Bbs8_WT_P1	ENSMUSG00000034075	88.987	-0.846109	0.629626	-1.34383	0.179004	0.999757	Zdhhc5	zinc finger, DHHC domain containing 5	228136
1828	Bbs8_KO_P1 - Bbs8_WT_P1	ENSMUSG00000020546	125.009	-0.902822	0.671873	-1.34374	0.179033	0.999757	Stxbp4	syntaxin binding protein 4	20913
1829	Bbs8_KO_P1 - Bbs8_WT_P1	ENSMUSG00000025290	866.939	-0.290365	0.216124	-1.34351	0.179106	0.999757	Rps24	ribosomal protein S24	20088
1830	Bbs8_KO_P1 - Bbs8_WT_P1	ENSMUSG00000022568	75.9254	-1.2428	0.925487	-1.34286	0.179318	0.999757	Scrib	scribbled planar cell polarity	105782
1831	Bbs8_KO_P1 - Bbs8_WT_P1	ENSMUSG00000051243	59.2372	1.01496	0.755982	1.34257	0.179412	0.999757	Islr2	immunoglobulin superfamily containing leucine-rich repeat 2	320563
1832	Bbs8_KO_P1 - Bbs8_WT_P1	ENSMUSG00000024597	20.1335	1.68197	1.2529	1.34246	0.179448	0.999757	Slc12a2	solute carrier family 12, member 2	20496
1833	Bbs8_KO_P1 - Bbs8_WT_P1	ENSMUSG00000022841	401.791	0.365265	0.272172	1.34204	0.179584	0.999757	Ap2m1	adaptor-related protein complex 2, mu 1 subunit	11773
1834	Bbs8_KO_P1 - Bbs8_WT_P1	ENSMUSG00000023089	306.037	-0.45812	0.341364	-1.34203	0.179587	0.999757	Ndufa5	NADH:ubiquinone oxidoreductase subunit A5	68202
1835	Bbs8_KO_P1 - Bbs8_WT_P1	ENSMUSG00000032425	52.9465	1.07077	0.797884	1.34201	0.179594	0.999757	Zfp949	zinc finger protein 949	71640
1836	Bbs8_KO_P1 - Bbs8_WT_P1	ENSMUSG00000036833	39.6581	-2.1726	1.61925	-1.34173	0.179685	0.999757	Pnpla7	patatin-like phospholipase domain containing 7	241274
1837	Bbs8_KO_P1 - Bbs8_WT_P1	ENSMUSG00000030279	66.4055	-1.14654	0.855025	-1.34094	0.179938	0.999757	C2cd5	C2 calcium-dependent domain containing 5	74741
1838	Bbs8_KO_P1 - Bbs8_WT_P1	ENSMUSG00000106475	13.9309	-3.44055	2.56602	-1.34081	0.179981	0.999757	ENSMUSG00000106475
1839	Bbs8_KO_P1 - Bbs8_WT_P1	ENSMUSG00000029229	124.797	0.768969	0.573558	1.3407	0.180018	0.999757	Chic2	cysteine-rich hydrophobic domain 2	74277
1840	Bbs8_KO_P1 - Bbs8_WT_P1	ENSMUSG00000031897	318.878	0.663708	0.49539	1.33977	0.180321	0.999757	Psmb10	proteasome (prosome, macropain) subunit, beta type 10	19171
1841	Bbs8_KO_P1 - Bbs8_WT_P1	ENSMUSG00000116908	33.7804	1.35321	1.01016	1.33961	0.180373	0.999757	ENSMUSG00000116908
1842	Bbs8_KO_P1 - Bbs8_WT_P1	ENSMUSG00000113902	211.779	-0.485615	0.362514	-1.33957	0.180384	0.999757	Ndufb1	NADH:ubiquinone oxidoreductase subunit B1	102631912
1843	Bbs8_KO_P1 - Bbs8_WT_P1	ENSMUSG00000041328	150.443	-0.878103	0.655735	-1.33911	0.180534	0.999757	Pcf11	PCF11 cleavage and polyadenylation factor subunit	74737
1844	Bbs8_KO_P1 - Bbs8_WT_P1	ENSMUSG00000037075	134.167	0.775577	0.579274	1.33888	0.180611	0.999757	Rnf139	ring finger protein 139	75841
1845	Bbs8_KO_P1 - Bbs8_WT_P1	ENSMUSG00000028480	443.74	-0.502591	0.375458	-1.33861	0.180698	0.999757	Glipr2	GLI pathogenesis-related 2	384009
1846	Bbs8_KO_P1 - Bbs8_WT_P1	ENSMUSG00000034908	491.319	0.336323	0.251297	1.33835	0.180782	0.999757	Sidt2	SID1 transmembrane family, member 2	214597
1847	Bbs8_KO_P1 - Bbs8_WT_P1	ENSMUSG00000027387	19.2827	-2.01858	1.50836	-1.33826	0.180812	0.999757	Zc3h8	zinc finger CCCH type containing 8	57432
1848	Bbs8_KO_P1 - Bbs8_WT_P1	ENSMUSG00000019873	441.321	0.390292	0.291642	1.33826	0.180813	0.999757	Reep3	receptor accessory protein 3	28193
1849	Bbs8_KO_P1 - Bbs8_WT_P1	ENSMUSG00000052727	646.748	-0.481088	0.359566	-1.33797	0.180906	0.999757	Map1b	microtubule-associated protein 1B	17755
1850	Bbs8_KO_P1 - Bbs8_WT_P1	ENSMUSG00000006476	256.815	0.618123	0.462031	1.33784	0.180949	0.999757	Nsmf	NMDA receptor synaptonuclear signaling and neuronal migration factor	56876
1851	Bbs8_KO_P1 - Bbs8_WT_P1	ENSMUSG00000038510	50.1501	-1.10496	0.825962	-1.33778	0.180968	0.999757	Rpf2	ribosome production factor 2 homolog	67239
1852	Bbs8_KO_P1 - Bbs8_WT_P1	ENSMUSG00000037343	92.8144	-0.939612	0.702393	-1.33773	0.180985	0.999757	Taf2	TATA-box binding protein associated factor 2	319944
1853	Bbs8_KO_P1 - Bbs8_WT_P1	ENSMUSG00000021003	8.62523	3.16108	2.36327	1.33758	0.181032	0.999757	Galc	galactosylceramidase	14420
1854	Bbs8_KO_P1 - Bbs8_WT_P1	ENSMUSG00000010051	30.5822	1.23441	0.923002	1.33739	0.181096	0.999757	Hyal1	hyaluronoglucosaminidase 1	15586
1855	Bbs8_KO_P1 - Bbs8_WT_P1	ENSMUSG00000067071	61.6202	1.64608	1.2311	1.33708	0.181197	0.999757	Hes6	hairy and enhancer of split 6	55927
1856	Bbs8_KO_P1 - Bbs8_WT_P1	ENSMUSG00000019731	89.1147	1.02736	0.768502	1.33683	0.181277	0.999757	Slc35e1	solute carrier family 35, member E1	270066
1857	Bbs8_KO_P1 - Bbs8_WT_P1	ENSMUSG00000048874	167.35	0.678653	0.507657	1.33683	0.181277	0.999757	Phf3	PHD finger protein 3	213109
1858	Bbs8_KO_P1 - Bbs8_WT_P1	ENSMUSG00000025878	235.271	-0.808928	0.605128	-1.33679	0.181292	0.999757	Uimc1	ubiquitin interaction motif containing 1	20184
1859	Bbs8_KO_P1 - Bbs8_WT_P1	ENSMUSG00000030079	77.2243	-0.876553	0.655772	-1.33668	0.181329	0.999757	Ruvbl1	RuvB-like protein 1	56505
1860	Bbs8_KO_P1 - Bbs8_WT_P1	ENSMUSG00000020719	2175.12	-0.371488	0.277927	-1.33664	0.181341	0.999757	Ddx5	DEAD box helicase 5	13207
1861	Bbs8_KO_P1 - Bbs8_WT_P1	ENSMUSG00000030583	43.9327	1.75249	1.31122	1.33653	0.181376	0.999757	Sipa1l3	signal-induced proliferation-associated 1 like 3	74206
1862	Bbs8_KO_P1 - Bbs8_WT_P1	ENSMUSG00000104063	9.6166	3.65986	2.73874	1.33633	0.181441	0.999757	Pcdhgb7	protocadherin gamma subfamily B, 7	93704
1863	Bbs8_KO_P1 - Bbs8_WT_P1	ENSMUSG00000045827	119.84	0.838986	0.627841	1.3363	0.18145	0.999757	Serpinb9	serine (or cysteine) peptidase inhibitor, clade B, member 9	20723
1864	Bbs8_KO_P1 - Bbs8_WT_P1	ENSMUSG00000025728	141.543	-0.69686	0.521507	-1.33624	0.181469	0.999757	Pigq	phosphatidylinositol glycan anchor biosynthesis, class Q	14755
1865	Bbs8_KO_P1 - Bbs8_WT_P1	ENSMUSG00000000392	445.644	0.395883	0.296312	1.33603	0.181538	0.999757	Fap	fibroblast activation protein	14089
1866	Bbs8_KO_P1 - Bbs8_WT_P1	ENSMUSG00000097025	18.2021	1.69029	1.26547	1.3357	0.181648	0.999757	ENSMUSG00000097025
1867	Bbs8_KO_P1 - Bbs8_WT_P1	ENSMUSG00000032301	348.51	-0.38277	0.286606	-1.33553	0.181705	0.999757	Psma4	proteasome subunit alpha 4	26441
1868	Bbs8_KO_P1 - Bbs8_WT_P1	ENSMUSG00000041057	128.539	0.980387	0.734732	1.33435	0.18209	0.999757	Wdr43	WD repeat domain 43	72515
1869	Bbs8_KO_P1 - Bbs8_WT_P1	ENSMUSG00000039182	57.0093	-1.61021	1.20731	-1.33372	0.182295	0.999757	AW209491	expressed sequence AW209491	105351
1870	Bbs8_KO_P1 - Bbs8_WT_P1	ENSMUSG00000022201	259.895	0.611258	0.458724	1.33252	0.18269	0.999757	Zfr	zinc finger RNA binding protein	22763
1871	Bbs8_KO_P1 - Bbs8_WT_P1	ENSMUSG00000026489	87.9914	1.09225	0.820091	1.33186	0.182906	0.999757	Coq8a	coenzyme Q8A	67426
1872	Bbs8_KO_P1 - Bbs8_WT_P1	ENSMUSG00000033157	58.1177	-1.01593	0.762906	-1.33166	0.18297	0.999757	Abhd10	abhydrolase domain containing 10	213012
1873	Bbs8_KO_P1 - Bbs8_WT_P1	ENSMUSG00000052031	44.5607	-0.978146	0.734754	-1.33126	0.183104	0.999757	Tagap1	T cell activation GTPase activating protein 1	380608
1874	Bbs8_KO_P1 - Bbs8_WT_P1	ENSMUSG00000037286	171.043	0.572615	0.430319	1.33068	0.183296	0.999757	Stag1	stromal antigen 1	20842
1875	Bbs8_KO_P1 - Bbs8_WT_P1	ENSMUSG00000027852	409.897	0.503404	0.378571	1.32975	0.183601	0.999757	Nras	neuroblastoma ras oncogene	18176
1876	Bbs8_KO_P1 - Bbs8_WT_P1	ENSMUSG00000024800	64.4159	-1.18131	0.888424	-1.32967	0.183628	0.999757	Rpp30	ribonuclease P/MRP 30 subunit	54364
1877	Bbs8_KO_P1 - Bbs8_WT_P1	ENSMUSG00000097554	222.03	-1.07055	0.805163	-1.3296	0.183649	0.999757	ENSMUSG00000097554
1878	Bbs8_KO_P1 - Bbs8_WT_P1	ENSMUSG00000032035	60.0029	1.19308	0.897335	1.32958	0.183656	0.999757	Ets1	E26 avian leukemia oncogene 1, 5' domain	23871
1879	Bbs8_KO_P1 - Bbs8_WT_P1	ENSMUSG00000038335	182.644	0.85751	0.644997	1.32948	0.18369	0.999757	Tsr1	TSR1 20S rRNA accumulation	104662
1880	Bbs8_KO_P1 - Bbs8_WT_P1	ENSMUSG00000001054	199.931	-0.656205	0.493766	-1.32898	0.183855	0.999757	Rmnd5b	required for meiotic nuclear division 5 homolog B	66089
1881	Bbs8_KO_P1 - Bbs8_WT_P1	ENSMUSG00000023020	273.385	0.461361	0.347205	1.32879	0.183918	0.999757	Cox14	cytochrome c oxidase assembly protein 14	66379
1882	Bbs8_KO_P1 - Bbs8_WT_P1	ENSMUSG00000026939	28.0088	-2.26414	1.70405	-1.32868	0.183954	0.999757	Tmem141	transmembrane protein 141	51875
1883	Bbs8_KO_P1 - Bbs8_WT_P1	ENSMUSG00000019579	349.855	0.579107	0.436333	1.32721	0.184438	0.999757	Mydgf	myeloid derived growth factor	28106
1884	Bbs8_KO_P1 - Bbs8_WT_P1	ENSMUSG00000032420	127.72	1.01896	0.768007	1.32676	0.184589	0.999757	Nt5e	5' nucleotidase, ecto	23959
1885	Bbs8_KO_P1 - Bbs8_WT_P1	ENSMUSG00000027569	45.0277	-1.37621	1.03749	-1.32648	0.184679	0.999757	Mrgbp	MRG/MORF4L binding protein	73247
1886	Bbs8_KO_P1 - Bbs8_WT_P1	ENSMUSG00000044408	275.428	0.452977	0.34161	1.32601	0.184838	0.999757	Sptssa	serine palmitoyltransferase, small subunit A	104725
1887	Bbs8_KO_P1 - Bbs8_WT_P1	ENSMUSG00000079523	1444.31	0.240272	0.181205	1.32597	0.18485	0.999757	Tmsb10	thymosin, beta 10	19240
1888	Bbs8_KO_P1 - Bbs8_WT_P1	ENSMUSG00000001128	32.3202	2.01492	1.52077	1.32494	0.185192	0.999757	Cfp	complement factor properdin	18636
1889	Bbs8_KO_P1 - Bbs8_WT_P1	ENSMUSG00000028923	181.655	0.704643	0.532058	1.32437	0.185379	0.999757	Necap2	NECAP endocytosis associated 2	66147
1890	Bbs8_KO_P1 - Bbs8_WT_P1	ENSMUSG00000046865	48.8769	-0.981963	0.741746	-1.32385	0.185551	0.999757	Fbl	fibrillarin	14113
1891	Bbs8_KO_P1 - Bbs8_WT_P1	ENSMUSG00000020430	134.725	0.775979	0.586284	1.32355	0.185651	0.999757	Pes1	pescadillo ribosomal biogenesis factor 1	64934
1892	Bbs8_KO_P1 - Bbs8_WT_P1	ENSMUSG00000037111	141.773	-0.627074	0.47384	-1.32339	0.185707	0.999757	Setd7	SET domain containing (lysine methyltransferase) 7	73251
1893	Bbs8_KO_P1 - Bbs8_WT_P1	ENSMUSG00000045730	10.9705	3.07668	2.32498	1.32331	0.185732	0.999757	Adrb2	adrenergic receptor, beta 2	11555
1894	Bbs8_KO_P1 - Bbs8_WT_P1	ENSMUSG00000028690	19.6794	2.08772	1.57803	1.32299	0.185837	0.999757	Mmachc	methylmalonic aciduria cblC type, with homocystinuria	67096
1895	Bbs8_KO_P1 - Bbs8_WT_P1	ENSMUSG00000031736	15.2365	-1.77329	1.34045	-1.32291	0.185867	0.999757	Crnde	colorectal neoplasia differentially expressed (non-protein coding)	71296
1896	Bbs8_KO_P1 - Bbs8_WT_P1	ENSMUSG00000028973	47.5362	1.9015	1.43779	1.32251	0.185998	0.999757	Abcb8	ATP-binding cassette, sub-family B (MDR/TAP), member 8	74610
1897	Bbs8_KO_P1 - Bbs8_WT_P1	ENSMUSG00000096954	160.443	-0.623566	0.471816	-1.32163	0.186291	0.999757	ENSMUSG00000096954
1898	Bbs8_KO_P1 - Bbs8_WT_P1	ENSMUSG00000027742	88.1678	0.791809	0.599155	1.32154	0.186321	0.999757	Cog6	component of oligomeric golgi complex 6	67542
1899	Bbs8_KO_P1 - Bbs8_WT_P1	ENSMUSG00000028173	518.365	-0.397883	0.301113	-1.32137	0.186377	0.999757	Wls	wntless WNT ligand secretion mediator	68151
1900	Bbs8_KO_P1 - Bbs8_WT_P1	ENSMUSG00000061232	2774.03	0.252709	0.191258	1.3213	0.186401	0.999757	H2-K1	histocompatibility 2, K1, K region	14972
1901	Bbs8_KO_P1 - Bbs8_WT_P1	ENSMUSG00000020814	232.72	0.60987	0.461572	1.32129	0.186405	0.999757	Mxra7	matrix-remodelling associated 7	67622
1902	Bbs8_KO_P1 - Bbs8_WT_P1	ENSMUSG00000056228	73.2854	-1.07968	0.817215	-1.32117	0.186445	0.999757	Cars2	cysteinyl-tRNA synthetase 2 (mitochondrial)(putative)	71941
1903	Bbs8_KO_P1 - Bbs8_WT_P1	ENSMUSG00000020267	454.219	0.445353	0.33719	1.32078	0.186575	0.999757	Hint1	histidine triad nucleotide binding protein 1	15254
1904	Bbs8_KO_P1 - Bbs8_WT_P1	ENSMUSG00000028470	122.46	0.761707	0.576836	1.32049	0.186672	0.999757	Hint2	histidine triad nucleotide binding protein 2	68917
1905	Bbs8_KO_P1 - Bbs8_WT_P1	ENSMUSG00000035704	37.8944	1.16443	0.881901	1.32036	0.186715	0.999757	Alg8	asparagine-linked glycosylation 8 (alpha-1,3-glucosyltransferase)	381903
1906	Bbs8_KO_P1 - Bbs8_WT_P1	ENSMUSG00000029616	497.007	0.408717	0.309572	1.32027	0.186746	0.999757	Erp29	endoplasmic reticulum protein 29	67397
1907	Bbs8_KO_P1 - Bbs8_WT_P1	ENSMUSG00000020432	519.015	0.473008	0.35848	1.31948	0.187008	0.999757	Tcn2	transcobalamin 2	21452
1908	Bbs8_KO_P1 - Bbs8_WT_P1	ENSMUSG00000029482	96.9443	0.829604	0.628826	1.31929	0.187073	0.999757	Aacs	acetoacetyl-CoA synthetase	78894
1909	Bbs8_KO_P1 - Bbs8_WT_P1	ENSMUSG00000004642	194.112	-0.567707	0.43044	-1.3189	0.187202	0.999757	Slbp	stem-loop binding protein	20492
1910	Bbs8_KO_P1 - Bbs8_WT_P1	ENSMUSG00000003316	1040.96	0.309688	0.23481	1.31889	0.187206	0.999757	Glg1	golgi apparatus protein 1	20340
1911	Bbs8_KO_P1 - Bbs8_WT_P1	ENSMUSG00000020485	152.004	-0.629469	0.477472	-1.31834	0.187391	0.999757	Supt4a	SPT4A, DSIF elongation factor subunit	20922
1912	Bbs8_KO_P1 - Bbs8_WT_P1	ENSMUSG00000035678	100.088	-1.05395	0.799947	-1.31753	0.187663	0.999757	Tnfsf9	tumor necrosis factor (ligand) superfamily, member 9	21950
1913	Bbs8_KO_P1 - Bbs8_WT_P1	ENSMUSG00000037300	117.871	0.955126	0.725099	1.31724	0.18776	0.999757	Ttc13	tetratricopeptide repeat domain 13	234875
1914	Bbs8_KO_P1 - Bbs8_WT_P1	ENSMUSG00000017561	104.774	1.1374	0.864103	1.31627	0.188083	0.999757	Crlf3	cytokine receptor-like factor 3	54394
1915	Bbs8_KO_P1 - Bbs8_WT_P1	ENSMUSG00000027550	68.5143	-1.3302	1.01141	-1.31519	0.188447	0.999757	Lrrcc1	leucine rich repeat and coiled-coil domain containing 1	71710
1916	Bbs8_KO_P1 - Bbs8_WT_P1	ENSMUSG00000024991	634.714	-0.356379	0.27099	-1.3151	0.188476	0.999757	Eif3a	eukaryotic translation initiation factor 3, subunit A	13669
1917	Bbs8_KO_P1 - Bbs8_WT_P1	ENSMUSG00000042759	118.963	-0.956163	0.727107	-1.31502	0.188502	0.999757	Apobr	apolipoprotein B receptor	171504
1918	Bbs8_KO_P1 - Bbs8_WT_P1	ENSMUSG00000044674	129.487	0.991983	0.754415	1.3149	0.188543	0.999757	Fzd1	frizzled class receptor 1	14362
1919	Bbs8_KO_P1 - Bbs8_WT_P1	ENSMUSG00000014767	132.886	0.730606	0.555752	1.31463	0.188636	0.999757	Tbp	TATA box binding protein	21374
1920	Bbs8_KO_P1 - Bbs8_WT_P1	ENSMUSG00000068040	290.316	0.488718	0.371763	1.3146	0.188646	0.999757	Tm9sf4	transmembrane 9 superfamily member 4	99237
1921	Bbs8_KO_P1 - Bbs8_WT_P1	ENSMUSG00000026199	122.389	-0.962969	0.732613	-1.31443	0.188702	0.999757	Ankzf1	ankyrin repeat and zinc finger domain containing 1	52231
1922	Bbs8_KO_P1 - Bbs8_WT_P1	ENSMUSG00000031447	2614.78	0.242526	0.184522	1.31435	0.188729	0.999757	Lamp1	lysosomal-associated membrane protein 1	16783
1923	Bbs8_KO_P1 - Bbs8_WT_P1	ENSMUSG00000105376	15.4216	-2.16582	1.64799	-1.31422	0.188773	0.999757	ENSMUSG00000105376
1924	Bbs8_KO_P1 - Bbs8_WT_P1	ENSMUSG00000015714	510.319	-0.485944	0.369897	-1.31373	0.188938	0.999757	Cers2	ceramide synthase 2	76893
1925	Bbs8_KO_P1 - Bbs8_WT_P1	ENSMUSG00000017144	208.04	0.624974	0.475775	1.31359	0.188984	0.999757	Rnd3	Rho family GTPase 3	74194
1926	Bbs8_KO_P1 - Bbs8_WT_P1	ENSMUSG00000021707	18.7052	-2.14155	1.6313	-1.31279	0.189255	0.999757	Dhfr	dihydrofolate reductase	13361
1927	Bbs8_KO_P1 - Bbs8_WT_P1	ENSMUSG00000087366	207.854	0.630566	0.480353	1.31272	0.189279	0.999757	ENSMUSG00000087366
1928	Bbs8_KO_P1 - Bbs8_WT_P1	ENSMUSG00000067369	59.7297	-1.3238	1.00846	-1.31269	0.189287	0.999757	Trmt2b	TRM2 tRNA methyltransferase 2B	215201
1929	Bbs8_KO_P1 - Bbs8_WT_P1	ENSMUSG00000037788	146.379	0.584596	0.445842	1.31122	0.189784	0.999757	Vopp1	vesicular, overexpressed in cancer, prosurvival protein 1	232023
1930	Bbs8_KO_P1 - Bbs8_WT_P1	ENSMUSG00000022241	283.655	0.576168	0.439488	1.311	0.189859	0.999757	Tars	threonyl-tRNA synthetase	110960
1931	Bbs8_KO_P1 - Bbs8_WT_P1	ENSMUSG00000053730	61.1766	1.095	0.835865	1.31002	0.19019	0.999757	Tmem39b	transmembrane protein 39b	230770
1932	Bbs8_KO_P1 - Bbs8_WT_P1	ENSMUSG00000044365	9.43977	2.6438	2.01851	1.30978	0.19027	0.999757	Cxxc4	CXXC finger 4	319478
1933	Bbs8_KO_P1 - Bbs8_WT_P1	ENSMUSG00000024038	559.741	-0.468251	0.35767	-1.30917	0.190477	0.999757	Ndufv3	NADH:ubiquinone oxidoreductase core subunit V3	78330
1934	Bbs8_KO_P1 - Bbs8_WT_P1	ENSMUSG00000029782	40.5737	1.7034	1.3013	1.309	0.190535	0.999757	Tmem209	transmembrane protein 209	72649
1935	Bbs8_KO_P1 - Bbs8_WT_P1	ENSMUSG00000074925	17.2376	-2.07957	1.589	-1.30873	0.190626	0.999757	Ptar1	protein prenyltransferase alpha subunit repeat containing 1	72351
1936	Bbs8_KO_P1 - Bbs8_WT_P1	ENSMUSG00000024096	433.792	-0.326484	0.249491	-1.3086	0.19067	0.999757	Ralbp1	ralA binding protein 1	19765
1937	Bbs8_KO_P1 - Bbs8_WT_P1	ENSMUSG00000018507	40.9768	-1.69933	1.29891	-1.30828	0.190779	0.999757	Trpv2	transient receptor potential cation channel, subfamily V, member 2	22368
1938	Bbs8_KO_P1 - Bbs8_WT_P1	ENSMUSG00000052942	19.4416	-2.28579	1.74749	-1.30805	0.190858	0.999757	Glis3	GLIS family zinc finger 3	226075
1939	Bbs8_KO_P1 - Bbs8_WT_P1	ENSMUSG00000060802	5025.55	0.202417	0.154791	1.30768	0.190981	0.999757	B2m	beta-2 microglobulin	12010
1940	Bbs8_KO_P1 - Bbs8_WT_P1	ENSMUSG00000114028	14.4932	2.44533	1.8702	1.30752	0.191035	0.999757	ENSMUSG00000114028
1941	Bbs8_KO_P1 - Bbs8_WT_P1	ENSMUSG00000049791	365.214	0.451835	0.345608	1.30736	0.191089	0.999757	Fzd4	frizzled class receptor 4	14366
1942	Bbs8_KO_P1 - Bbs8_WT_P1	ENSMUSG00000027551	75.6253	-1.2509	0.956838	-1.30733	0.191102	0.999757	Zfp64	zinc finger protein 64	22722
1943	Bbs8_KO_P1 - Bbs8_WT_P1	ENSMUSG00000031111	102.848	1.05259	0.805186	1.30727	0.191121	0.999757	Igsf1	immunoglobulin superfamily, member 1	209268
1944	Bbs8_KO_P1 - Bbs8_WT_P1	ENSMUSG00000002845	184.247	0.796427	0.609235	1.30726	0.191125	0.999757	Tmem39a	transmembrane protein 39a	67846
1945	Bbs8_KO_P1 - Bbs8_WT_P1	ENSMUSG00000009927	540.638	-0.342618	0.262363	-1.30589	0.191589	0.999757	Rps25	ribosomal protein S25	75617
1946	Bbs8_KO_P1 - Bbs8_WT_P1	ENSMUSG00000020935	169.252	-0.920407	0.705025	-1.3055	0.191724	0.999757	Dcakd	dephospho-CoA kinase domain containing	68087
1947	Bbs8_KO_P1 - Bbs8_WT_P1	ENSMUSG00000043015	13.8358	-2.50301	1.91797	-1.30503	0.191882	0.999757	Nemp2	nuclear envelope integral membrane protein 2	227094
1948	Bbs8_KO_P1 - Bbs8_WT_P1	ENSMUSG00000063564	26.7304	2.3083	1.76898	1.30488	0.191934	0.999757	Col23a1	collagen, type XXIII, alpha 1	237759
1949	Bbs8_KO_P1 - Bbs8_WT_P1	ENSMUSG00000001962	115.822	-0.710313	0.5444	-1.30476	0.191974	0.999757	Fam50a	family with sequence similarity 50, member A	108160
1950	Bbs8_KO_P1 - Bbs8_WT_P1	ENSMUSG00000002289	1163.19	-0.270298	0.20729	-1.30396	0.192247	0.999757	Angptl4	angiopoietin-like 4	57875
1951	Bbs8_KO_P1 - Bbs8_WT_P1	ENSMUSG00000070372	52.4492	-0.918978	0.704765	-1.30395	0.19225	0.999757	Capza1	capping protein (actin filament) muscle Z-line, alpha 1	12340
1952	Bbs8_KO_P1 - Bbs8_WT_P1	ENSMUSG00000104292	20.4214	-1.87873	1.44132	-1.30348	0.19241	0.999757	ENSMUSG00000104292
1953	Bbs8_KO_P1 - Bbs8_WT_P1	ENSMUSG00000041890	288.654	-0.538828	0.413896	-1.30184	0.19297	0.999757	Git2	GIT ArfGAP 2	26431
1954	Bbs8_KO_P1 - Bbs8_WT_P1	ENSMUSG00000064105	23.8467	-2.3184	1.78087	-1.30184	0.192972	0.999757	Cnnm2	cyclin M2	94219
1955	Bbs8_KO_P1 - Bbs8_WT_P1	ENSMUSG00000033361	249.129	-0.624557	0.480154	-1.30074	0.193346	0.999757	Prrg3	proline rich Gla (G-carboxyglutamic acid) 3 (transmembrane)	208748
1956	Bbs8_KO_P1 - Bbs8_WT_P1	ENSMUSG00000030516	101.02	-0.893913	0.687685	-1.29989	0.193639	0.999757	Tjp1	tight junction protein 1	21872
1957	Bbs8_KO_P1 - Bbs8_WT_P1	ENSMUSG00000030306	56.3426	-1.90403	1.46485	-1.29981	0.193667	0.999757	Tmtc1	transmembrane and tetratricopeptide repeat containing 1	387314
1958	Bbs8_KO_P1 - Bbs8_WT_P1	ENSMUSG00000025555	151.824	-0.573637	0.44144	-1.29947	0.193783	0.999757	Farp1	FERM, RhoGEF (Arhgef) and pleckstrin domain protein 1 (chondrocyte-derived)	223254
1959	Bbs8_KO_P1 - Bbs8_WT_P1	ENSMUSG00000046434	114.648	-0.696037	0.535691	-1.29933	0.193832	0.999757	Hnrnpa1	heterogeneous nuclear ribonucleoprotein A1	15382
1960	Bbs8_KO_P1 - Bbs8_WT_P1	ENSMUSG00000046027	102.592	-0.766102	0.58971	-1.29912	0.193904	0.999757	Stard5	StAR-related lipid transfer (START) domain containing 5	170460
1961	Bbs8_KO_P1 - Bbs8_WT_P1	ENSMUSG00000097589	122.532	-0.813933	0.626731	-1.2987	0.194048	0.999757	Dleu2	deleted in lymphocytic leukemia, 2	668253
1962	Bbs8_KO_P1 - Bbs8_WT_P1	ENSMUSG00000056692	188.792	-0.502118	0.386797	-1.29814	0.194238	0.999757	Ilrun	inflammation and lipid regulator with UBA-like and NBR1-like domains	224647
1963	Bbs8_KO_P1 - Bbs8_WT_P1	ENSMUSG00000029614	982.709	-0.337059	0.259873	-1.29701	0.194626	0.999757	Rpl6	ribosomal protein L6	19988
1964	Bbs8_KO_P1 - Bbs8_WT_P1	ENSMUSG00000066152	396.52	-0.488241	0.376503	-1.29678	0.194708	0.999757	Slc31a2	solute carrier family 31, member 2	20530
1965	Bbs8_KO_P1 - Bbs8_WT_P1	ENSMUSG00000028920	55.2197	-0.904114	0.697223	-1.29674	0.194722	0.999757	Fbxo42	F-box protein 42	213499
1966	Bbs8_KO_P1 - Bbs8_WT_P1	ENSMUSG00000040102	177.51	-0.737311	0.568694	-1.2965	0.194804	0.999757	Klhl42	kelch-like 42	232539
1967	Bbs8_KO_P1 - Bbs8_WT_P1	ENSMUSG00000021238	104.991	-0.938377	0.723952	-1.29619	0.194911	0.999757	Aldh6a1	aldehyde dehydrogenase family 6, subfamily A1	104776
1968	Bbs8_KO_P1 - Bbs8_WT_P1	ENSMUSG00000031015	227.86	-0.538543	0.415637	-1.2957	0.195077	0.999757	Swap70	SWA-70 protein	20947
1969	Bbs8_KO_P1 - Bbs8_WT_P1	ENSMUSG00000038291	30.5278	1.71004	1.3198	1.29568	0.195085	0.999757	Snx25	sorting nexin 25	102141
1970	Bbs8_KO_P1 - Bbs8_WT_P1	ENSMUSG00000019943	717.043	0.344084	0.265573	1.29562	0.195105	0.999757	Atp2b1	ATPase, Ca++ transporting, plasma membrane 1	67972
1971	Bbs8_KO_P1 - Bbs8_WT_P1	ENSMUSG00000042650	440.036	0.335116	0.258665	1.29556	0.195127	0.999757	Alkbh5	alkB homolog 5, RNA demethylase	268420
1972	Bbs8_KO_P1 - Bbs8_WT_P1	ENSMUSG00000028538	26.7105	-1.74257	1.34509	-1.2955	0.195146	0.999757	St3gal3	ST3 beta-galactoside alpha-2,3-sialyltransferase 3	20441
1973	Bbs8_KO_P1 - Bbs8_WT_P1	ENSMUSG00000043391	254.955	0.613296	0.473426	1.29544	0.195168	0.999757	2510009E07Rik	RIKEN cDNA 2510009E07 gene	72190
1974	Bbs8_KO_P1 - Bbs8_WT_P1	ENSMUSG00000020937	28.3139	-1.64057	1.26674	-1.29511	0.195282	0.999757	Plcd3	phospholipase C, delta 3	72469
1975	Bbs8_KO_P1 - Bbs8_WT_P1	ENSMUSG00000028047	1288.55	0.348177	0.268851	1.29506	0.195301	0.999757	Thbs3	thrombospondin 3	21827
1976	Bbs8_KO_P1 - Bbs8_WT_P1	ENSMUSG00000022701	33.0336	-1.71582	1.32517	-1.2948	0.195391	0.999757	Ccdc191	coiled-coil domain containing 191	212153
1977	Bbs8_KO_P1 - Bbs8_WT_P1	ENSMUSG00000085714	64.7045	0.966798	0.746857	1.29449	0.195497	0.999757	ENSMUSG00000085714
1978	Bbs8_KO_P1 - Bbs8_WT_P1	ENSMUSG00000049107	41.9631	1.05462	0.81496	1.29408	0.195638	0.999757	Ntf3	neurotrophin 3	18205
1979	Bbs8_KO_P1 - Bbs8_WT_P1	ENSMUSG00000092395	49.2892	0.956548	0.739204	1.29402	0.195657	0.999757	ENSMUSG00000092395
1980	Bbs8_KO_P1 - Bbs8_WT_P1	ENSMUSG00000024404	134.192	-0.732567	0.566449	-1.29326	0.195921	0.999757	Riok3	RIO kinase 3	66878
1981	Bbs8_KO_P1 - Bbs8_WT_P1	ENSMUSG00000113341	4.66176	-4.70522	3.64077	-1.29237	0.196229	0.999757	ENSMUSG00000113341
1982	Bbs8_KO_P1 - Bbs8_WT_P1	ENSMUSG00000073795	13.5432	2.77792	2.14974	1.29221	0.196283	0.999757	Spef1l	sperm flagellar 1 like	381933
1983	Bbs8_KO_P1 - Bbs8_WT_P1	ENSMUSG00000024220	67.942	-1.00576	0.778557	-1.29183	0.196417	0.999757	Zfp523	zinc finger protein 523	224656
1984	Bbs8_KO_P1 - Bbs8_WT_P1	ENSMUSG00000041654	103.373	1.06621	0.825426	1.2917	0.19646	0.999757	Slc39a11	solute carrier family 39 (metal ion transporter), member 11	69806
1985	Bbs8_KO_P1 - Bbs8_WT_P1	ENSMUSG00000046020	151.628	0.927084	0.717741	1.29167	0.196472	0.999757	Pofut1	protein O-fucosyltransferase 1	140484
1986	Bbs8_KO_P1 - Bbs8_WT_P1	ENSMUSG00000038545	130.442	0.625381	0.484224	1.29151	0.196527	0.999757	Cul7	cullin 7	66515
1987	Bbs8_KO_P1 - Bbs8_WT_P1	ENSMUSG00000025586	45.2805	1.65069	1.27812	1.2915	0.196532	0.999757	Cpeb1	cytoplasmic polyadenylation element binding protein 1	12877
1988	Bbs8_KO_P1 - Bbs8_WT_P1	ENSMUSG00000018287	279.349	-0.555774	0.430364	-1.2914	0.196563	0.999757	Spag7	sperm associated antigen 7	216873
1989	Bbs8_KO_P1 - Bbs8_WT_P1	ENSMUSG00000031557	177.281	-0.754421	0.584199	-1.29138	0.196573	0.999757	Plekha2	pleckstrin homology domain-containing, family A (phosphoinositide binding specific) member 2	83436
1990	Bbs8_KO_P1 - Bbs8_WT_P1	ENSMUSG00000034602	258.975	-0.543406	0.421083	-1.2905	0.196878	0.999757	Mon2	MON2 homolog, regulator of endosome to Golgi trafficking	67074
1991	Bbs8_KO_P1 - Bbs8_WT_P1	ENSMUSG00000009035	179.628	-0.595394	0.461642	-1.28973	0.197144	0.999757	Tmem184b	transmembrane protein 184b	223693
1992	Bbs8_KO_P1 - Bbs8_WT_P1	ENSMUSG00000039910	32.6974	-1.18193	0.916509	-1.2896	0.197189	0.999757	Cited2	Cbp/p300-interacting transactivator, with Glu/Asp-rich carboxy-terminal domain, 2	17684
1993	Bbs8_KO_P1 - Bbs8_WT_P1	ENSMUSG00000113380	62.5472	0.91814	0.712059	1.28941	0.197254	0.999757	ENSMUSG00000113380
1994	Bbs8_KO_P1 - Bbs8_WT_P1	ENSMUSG00000034810	558.026	-0.38987	0.302418	-1.28918	0.197336	0.999757	Scn7a	sodium channel, voltage-gated, type VII, alpha	20272
1995	Bbs8_KO_P1 - Bbs8_WT_P1	ENSMUSG00000028034	320.235	-0.554748	0.430502	-1.28861	0.197535	0.999757	Fubp1	far upstream element (FUSE) binding protein 1	51886
1996	Bbs8_KO_P1 - Bbs8_WT_P1	ENSMUSG00000038039	121.373	0.850027	0.660359	1.28722	0.198018	0.999757	Gcc2	GRIP and coiled-coil domain containing 2	70297
1997	Bbs8_KO_P1 - Bbs8_WT_P1	ENSMUSG00000033792	35.0717	1.3154	1.02202	1.28707	0.19807	0.999757	Atp7a	ATPase, Cu++ transporting, alpha polypeptide	11977
1998	Bbs8_KO_P1 - Bbs8_WT_P1	ENSMUSG00000056209	17.3312	-2.32281	1.80473	-1.28707	0.19807	0.999757	Npm3	nucleoplasmin 3	18150
1999	Bbs8_KO_P1 - Bbs8_WT_P1	ENSMUSG00000029814	19.4419	2.32786	1.80869	1.28704	0.198081	0.999757	Igf2bp3	insulin-like growth factor 2 mRNA binding protein 3	140488
[truncated: 10,135 more rows]

## Sheet: Bbs8_KO_P2...Bbs8_WT_P2
rank.id	Comparison	Identifier	baseMean	log2FoldChange	lfcSE	stat	pvalue	padj	SYMBOL	GENENAME	ENTREZID
1	Bbs8_KO_P2 - Bbs8_WT_P2	ENSMUSG00000029272	619.758	-3.10811	0.384886	-8.07542	6.72467e-16	8.23167e-12	Sult1e1	sulfotransferase family 1E, member 1	20860
2	Bbs8_KO_P2 - Bbs8_WT_P2	ENSMUSG00000027875	356.958	-1.56969	0.31174	-5.03524	4.77239e-07	0.00292094	Hmgcs2	3-hydroxy-3-methylglutaryl-Coenzyme A synthase 2	15360
3	Bbs8_KO_P2 - Bbs8_WT_P2	ENSMUSG00000001739	540.735	1.22304	0.254511	4.80545	1.54401e-06	0.00630008	Cldn15	claudin 15	60363
4	Bbs8_KO_P2 - Bbs8_WT_P2	ENSMUSG00000027447	5360.85	0.807594	0.171674	4.70423	2.54824e-06	0.00667232	Cst3	cystatin C	13010
5	Bbs8_KO_P2 - Bbs8_WT_P2	ENSMUSG00000021013	30.3334	-5.5103	1.18081	-4.66653	3.06331e-06	0.00667232	Ttc8	tetratricopeptide repeat domain 8	76260
6	Bbs8_KO_P2 - Bbs8_WT_P2	ENSMUSG00000027641	26.0061	-7.4723	1.6095	-4.64261	3.44031e-06	0.00667232	Rbl1	RB transcriptional corepressor like 1	19650
7	Bbs8_KO_P2 - Bbs8_WT_P2	ENSMUSG00000023067	1629.7	0.893804	0.194584	4.59341	4.36052e-06	0.00667232	Cdkn1a	cyclin-dependent kinase inhibitor 1A (P21)	12575
8	Bbs8_KO_P2 - Bbs8_WT_P2	ENSMUSG00000025780	3947.9	0.861187	0.187483	4.59341	4.36064e-06	0.00667232	Itih5	inter-alpha (globulin) inhibitor H5	209378
9	Bbs8_KO_P2 - Bbs8_WT_P2	ENSMUSG00000028871	31.5856	-7.3837	1.63417	-4.51833	6.2329e-06	0.00847744	Rspo1	R-spondin 1	192199
10	Bbs8_KO_P2 - Bbs8_WT_P2	ENSMUSG00000028011	31.5955	-7.12228	1.59392	-4.4684	7.8806e-06	0.00964664	Tdo2	tryptophan 2,3-dioxygenase	56720
11	Bbs8_KO_P2 - Bbs8_WT_P2	ENSMUSG00000045930	76.9155	3.70388	0.8529	4.34269	1.40748e-05	0.0156627	Clec14a	C-type lectin domain family 14, member a	66864
12	Bbs8_KO_P2 - Bbs8_WT_P2	ENSMUSG00000029380	627.997	1.12947	0.270462	4.17608	2.96579e-05	0.0302536	Cxcl1	chemokine (C-X-C motif) ligand 1	14825
13	Bbs8_KO_P2 - Bbs8_WT_P2	ENSMUSG00000079105	800.706	-1.64762	0.399047	-4.12888	3.6454e-05	0.0343257	C7	complement component 7	109828
14	Bbs8_KO_P2 - Bbs8_WT_P2	ENSMUSG00000021108	17.4457	7.34358	1.80238	4.07438	4.61372e-05	0.0403404	Prkch	protein kinase C, eta	18755
15	Bbs8_KO_P2 - Bbs8_WT_P2	ENSMUSG00000059013	25.0069	7.50228	1.86451	4.02373	5.72826e-05	0.0467464	Sh2d3c	SH2 domain containing 3C	27387
16	Bbs8_KO_P2 - Bbs8_WT_P2	ENSMUSG00000030707	26.5317	6.15073	1.53876	3.99721	6.40941e-05	0.049036	Coro1a	coronin, actin binding protein 1A	12721
17	Bbs8_KO_P2 - Bbs8_WT_P2	ENSMUSG00000027243	30.6478	5.9746	1.50841	3.96085	7.46824e-05	0.0537757	Harbi1	harbinger transposase derived 1	241547
18	Bbs8_KO_P2 - Bbs8_WT_P2	ENSMUSG00000045573	1497.52	-0.994479	0.25321	-3.92749	8.58357e-05	0.0557381	Penk	preproenkephalin	18619
19	Bbs8_KO_P2 - Bbs8_WT_P2	ENSMUSG00000116508	17.2235	6.95958	1.78057	3.90863	9.28226e-05	0.0557381	ENSMUSG00000116508
20	Bbs8_KO_P2 - Bbs8_WT_P2	ENSMUSG00000062075	13.1906	-7.34812	1.88785	-3.89232	9.92897e-05	0.0557381	Lmnb2	lamin B2	16907
21	Bbs8_KO_P2 - Bbs8_WT_P2	ENSMUSG00000036528	35.8524	3.64777	0.937538	3.8908	9.99134e-05	0.0557381	Ppfibp2	PTPRF interacting protein, binding protein 2 (liprin beta 2)	19024
22	Bbs8_KO_P2 - Bbs8_WT_P2	ENSMUSG00000026073	887.362	-1.20536	0.309847	-3.89017	0.000100175	0.0557381	Il1r2	interleukin 1 receptor, type II	16178
23	Bbs8_KO_P2 - Bbs8_WT_P2	ENSMUSG00000029922	129.92	-2.15511	0.557246	-3.86743	0.000109989	0.0585381	Mkrn1	makorin, ring finger protein, 1	54484
24	Bbs8_KO_P2 - Bbs8_WT_P2	ENSMUSG00000011254	21.6604	-5.78087	1.51791	-3.80844	0.000139844	0.0689549	Thg1l	tRNA-histidine guanylyltransferase 1-like (S. cerevisiae)	66628
25	Bbs8_KO_P2 - Bbs8_WT_P2	ENSMUSG00000028364	15.3959	7.69416	2.02121	3.80671	0.000140828	0.0689549	Tnc	tenascin C	21923
26	Bbs8_KO_P2 - Bbs8_WT_P2	ENSMUSG00000046808	51.0343	-3.62893	0.961977	-3.77236	0.000161708	0.0761333	Atp10d	ATPase, class V, type 10D	231287
27	Bbs8_KO_P2 - Bbs8_WT_P2	ENSMUSG00000040152	217.68	2.64082	0.706783	3.73639	0.000186682	0.0791397	Thbs1	thrombospondin 1	21825
28	Bbs8_KO_P2 - Bbs8_WT_P2	ENSMUSG00000036537	15.4421	-7.69103	2.05891	-3.73549	0.000187351	0.0791397	Rnf113a1	ring finger protein 113A1	69942
29	Bbs8_KO_P2 - Bbs8_WT_P2	ENSMUSG00000090084	2057.87	-0.637356	0.17063	-3.7353	0.000187489	0.0791397	Srpx	sushi-repeat-containing protein	51795
30	Bbs8_KO_P2 - Bbs8_WT_P2	ENSMUSG00000074064	62.4621	-2.72377	0.731755	-3.72224	0.000197462	0.0805712	Mlycd	malonyl-CoA decarboxylase	56690
31	Bbs8_KO_P2 - Bbs8_WT_P2	ENSMUSG00000029923	28.5904	-7.35528	1.98779	-3.70022	0.000215409	0.0850589	Rab19	RAB19, member RAS oncogene family	19331
32	Bbs8_KO_P2 - Bbs8_WT_P2	ENSMUSG00000031748	27.9475	-6.67778	1.80945	-3.69049	0.000223821	0.0856184	Gnao1	guanine nucleotide binding protein, alpha O	14681
33	Bbs8_KO_P2 - Bbs8_WT_P2	ENSMUSG00000032246	54.5127	-2.66527	0.751843	-3.54498	0.000392646	0.145648	Calml4	calmodulin-like 4	75600
34	Bbs8_KO_P2 - Bbs8_WT_P2	ENSMUSG00000026163	18.3148	-7.27068	2.06418	-3.52232	0.000427795	0.154019	Sphkap	SPHK1 interactor, AKAP domain containing	77629
35	Bbs8_KO_P2 - Bbs8_WT_P2	ENSMUSG00000060063	14.8664	-7.06952	2.02394	-3.49295	0.000477716	0.166776	Alox5ap	arachidonate 5-lipoxygenase activating protein	11690
36	Bbs8_KO_P2 - Bbs8_WT_P2	ENSMUSG00000030790	1803.62	1.27415	0.365515	3.4859	0.000490479	0.166776	Adm	adrenomedullin	11535
37	Bbs8_KO_P2 - Bbs8_WT_P2	ENSMUSG00000063506	24.9824	6.95642	2.00192	3.47487	0.000511099	0.169091	Arhgap22	Rho GTPase activating protein 22	239027
38	Bbs8_KO_P2 - Bbs8_WT_P2	ENSMUSG00000041654	78.1377	2.52172	0.728405	3.46197	0.000536228	0.172736	Slc39a11	solute carrier family 39 (metal ion transporter), member 11	69806
39	Bbs8_KO_P2 - Bbs8_WT_P2	ENSMUSG00000031502	17189.1	0.406367	0.119213	3.40875	0.000652621	0.204839	Col4a1	collagen, type IV, alpha 1	12826
40	Bbs8_KO_P2 - Bbs8_WT_P2	ENSMUSG00000000126	13.8571	6.64646	1.95717	3.39595	0.000683902	0.206389	Wnt9a	wingless-type MMTV integration site family, member 9A	216795
41	Bbs8_KO_P2 - Bbs8_WT_P2	ENSMUSG00000048126	13313.1	0.548204	0.161568	3.39302	0.000691278	0.206389	Col6a3	collagen, type VI, alpha 3	12835
42	Bbs8_KO_P2 - Bbs8_WT_P2	ENSMUSG00000104912	16.4199	-6.55438	1.94642	-3.36741	0.00075878	0.221148	ENSMUSG00000104912
43	Bbs8_KO_P2 - Bbs8_WT_P2	ENSMUSG00000022220	78.2469	2.19781	0.655884	3.35092	0.000805447	0.22929	Adcy4	adenylate cyclase 4	104110
44	Bbs8_KO_P2 - Bbs8_WT_P2	ENSMUSG00000043029	18.3763	-7.72104	2.33221	-3.31061	0.000930919	0.25745	Trpv3	transient receptor potential cation channel, subfamily V, member 3	246788
45	Bbs8_KO_P2 - Bbs8_WT_P2	ENSMUSG00000035759	17.7557	-7.38887	2.235	-3.30599	0.00094643	0.25745	Bbs10	Bardet-Biedl syndrome 10 (human)	71769
46	Bbs8_KO_P2 - Bbs8_WT_P2	ENSMUSG00000024228	20.6572	5.39027	1.63929	3.28818	0.00100838	0.267602	Nudt12	nudix (nucleoside diphosphate linked moiety X)-type motif 12	67993
47	Bbs8_KO_P2 - Bbs8_WT_P2	ENSMUSG00000034274	78.4515	-2.03119	0.619409	-3.27924	0.00104086	0.267602	Thoc5	THO complex 5	107829
48	Bbs8_KO_P2 - Bbs8_WT_P2	ENSMUSG00000017801	115.396	-1.79697	0.549333	-3.27118	0.001071	0.267602	Mlx	MAX-like protein X	21428
49	Bbs8_KO_P2 - Bbs8_WT_P2	ENSMUSG00000020467	2015.13	-0.796598	0.243562	-3.27062	0.00107312	0.267602	Efemp1	epidermal growth factor-containing fibulin-like extracellular matrix protein 1	216616
50	Bbs8_KO_P2 - Bbs8_WT_P2	ENSMUSG00000020186	212.97	-1.29085	0.39531	-3.26541	0.00109306	0.267602	Csrp2	cysteine and glycine-rich protein 2	13008
51	Bbs8_KO_P2 - Bbs8_WT_P2	ENSMUSG00000046589	21.1856	-4.95893	1.52699	-3.24753	0.00116413	0.279413	Lrrc8e	leucine rich repeat containing 8 family, member E	72267
52	Bbs8_KO_P2 - Bbs8_WT_P2	ENSMUSG00000031503	7359.83	0.507744	0.156863	3.23685	0.00120855	0.284498	Col4a2	collagen, type IV, alpha 2	12827
53	Bbs8_KO_P2 - Bbs8_WT_P2	ENSMUSG00000108808	11.42	-7.2539	2.27815	-3.18413	0.00145192	0.329662	ENSMUSG00000108808
54	Bbs8_KO_P2 - Bbs8_WT_P2	ENSMUSG00000021536	38.8482	-4.15701	1.30767	-3.17894	0.00147812	0.329662	Adcy2	adenylate cyclase 2	210044
55	Bbs8_KO_P2 - Bbs8_WT_P2	ENSMUSG00000018068	100.634	-2.4701	0.780067	-3.16652	0.00154276	0.329662	Ints2	integrator complex subunit 2	70422
56	Bbs8_KO_P2 - Bbs8_WT_P2	ENSMUSG00000023944	3038.39	-0.44728	0.141258	-3.16641	0.00154332	0.329662	Hsp90ab1	heat shock protein 90 alpha (cytosolic), class B member 1	15516
57	Bbs8_KO_P2 - Bbs8_WT_P2	ENSMUSG00000024527	151.926	-1.44981	0.458576	-3.16154	0.00156937	0.329662	Afg3l2	AFG3-like AAA ATPase 2	69597
58	Bbs8_KO_P2 - Bbs8_WT_P2	ENSMUSG00000104671	12.3537	-7.25639	2.29631	-3.16002	0.00157757	0.329662	ENSMUSG00000104671
59	Bbs8_KO_P2 - Bbs8_WT_P2	ENSMUSG00000038781	20.3648	6.67826	2.11476	3.15793	0.00158893	0.329662	Stap2	signal transducing adaptor family member 2	106766
60	Bbs8_KO_P2 - Bbs8_WT_P2	ENSMUSG00000032265	866.767	0.843913	0.267824	3.151	0.00162711	0.331958	Tent5a	terminal nucleotidyltransferase 5A	212943
61	Bbs8_KO_P2 - Bbs8_WT_P2	ENSMUSG00000026193	2918.18	-0.792331	0.252081	-3.14316	0.00167135	0.335393	Fn1	fibronectin 1	14268
62	Bbs8_KO_P2 - Bbs8_WT_P2	ENSMUSG00000036819	26.6406	4.29135	1.3687	3.13534	0.00171657	0.337734	Jmjd4	jumonji domain containing 4	194952
63	Bbs8_KO_P2 - Bbs8_WT_P2	ENSMUSG00000030554	10.3184	-7.03057	2.245	-3.13166	0.0017382	0.337734	Synm	synemin, intermediate filament protein	233335
64	Bbs8_KO_P2 - Bbs8_WT_P2	ENSMUSG00000020122	3074.14	-0.574383	0.183732	-3.1262	0.00177081	0.338695	Egfr	epidermal growth factor receptor	13649
65	Bbs8_KO_P2 - Bbs8_WT_P2	ENSMUSG00000035385	89.7151	2.38757	0.766847	3.11349	0.00184891	0.345405	Ccl2	chemokine (C-C motif) ligand 2	20296
66	Bbs8_KO_P2 - Bbs8_WT_P2	ENSMUSG00000087639	17.6555	6.63734	2.13789	3.10463	0.00190518	0.345405	ENSMUSG00000087639
67	Bbs8_KO_P2 - Bbs8_WT_P2	ENSMUSG00000026586	931.803	-0.595353	0.191872	-3.10287	0.00191652	0.345405	Prrx1	paired related homeobox 1	18933
68	Bbs8_KO_P2 - Bbs8_WT_P2	ENSMUSG00000071256	15.1602	-6.35077	2.04697	-3.10253	0.00191876	0.345405	Zfp213	zinc finger protein 213	449521
69	Bbs8_KO_P2 - Bbs8_WT_P2	ENSMUSG00000040490	15.8136	-7.11648	2.30897	-3.0821	0.00205544	0.359551	Lrfn2	leucine rich repeat and fibronectin type III domain containing 2	70530
70	Bbs8_KO_P2 - Bbs8_WT_P2	ENSMUSG00000025403	114.059	-1.95508	0.634352	-3.08201	0.00205609	0.359551	Shmt2	serine hydroxymethyltransferase 2 (mitochondrial)	108037
71	Bbs8_KO_P2 - Bbs8_WT_P2	ENSMUSG00000024529	2222.85	0.586652	0.191963	3.05606	0.00224263	0.386649	Lox	lysyl oxidase	16948
72	Bbs8_KO_P2 - Bbs8_WT_P2	ENSMUSG00000031618	8.90431	6.29154	2.07192	3.03657	0.00239284	0.406816	Nr3c2	nuclear receptor subfamily 3, group C, member 2	110784
73	Bbs8_KO_P2 - Bbs8_WT_P2	ENSMUSG00000039959	80.7577	2.61587	0.864996	3.02414	0.00249338	0.417762	Hip1	huntingtin interacting protein 1	215114
74	Bbs8_KO_P2 - Bbs8_WT_P2	ENSMUSG00000024127	73.706	2.16516	0.716875	3.02027	0.00252548	0.417762	Prepl	prolyl endopeptidase-like	213760
75	Bbs8_KO_P2 - Bbs8_WT_P2	ENSMUSG00000042046	127.716	1.86921	0.621521	3.00748	0.00263427	0.429948	Dstyk	dual serine/threonine and tyrosine protein kinase	213452
76	Bbs8_KO_P2 - Bbs8_WT_P2	ENSMUSG00000040204	9.23209	6.90499	2.30711	2.99292	0.00276326	0.441631	Pclaf	PCNA clamp associated factor	68026
77	Bbs8_KO_P2 - Bbs8_WT_P2	ENSMUSG00000030562	106.564	1.71276	0.573492	2.98654	0.00282152	0.441631	Nox4	NADPH oxidase 4	50490
78	Bbs8_KO_P2 - Bbs8_WT_P2	ENSMUSG00000039043	110.358	1.75084	0.586328	2.98611	0.00282549	0.441631	Arpin	actin-related protein 2/3 complex inhibitor	70420
79	Bbs8_KO_P2 - Bbs8_WT_P2	ENSMUSG00000040548	187.604	1.52666	0.511711	2.98345	0.00285016	0.441631	Tex2	testis expressed gene 2	21763
80	Bbs8_KO_P2 - Bbs8_WT_P2	ENSMUSG00000045658	362.952	-1.20127	0.404476	-2.96994	0.00297854	0.442791	Pid1	phosphotyrosine interaction domain containing 1	98496
81	Bbs8_KO_P2 - Bbs8_WT_P2	ENSMUSG00000058240	230.571	-1.18155	0.397972	-2.96893	0.00298841	0.442791	Cryzl1	crystallin, zeta (quinone reductase)-like 1	66609
82	Bbs8_KO_P2 - Bbs8_WT_P2	ENSMUSG00000038884	157.884	-1.31544	0.443139	-2.96847	0.00299288	0.442791	Shfl	shiftless antiviral inhibitor of ribosomal frameshifting	319278
83	Bbs8_KO_P2 - Bbs8_WT_P2	ENSMUSG00000000901	129.335	2.06347	0.695421	2.96723	0.00300501	0.442791	Mmp11	matrix metallopeptidase 11	17385
84	Bbs8_KO_P2 - Bbs8_WT_P2	ENSMUSG00000066643	75.222	-1.74577	0.589173	-2.96309	0.00304569	0.442791	Wdr35	WD repeat domain 35	74682
85	Bbs8_KO_P2 - Bbs8_WT_P2	ENSMUSG00000063760	31.2246	3.03281	1.02454	2.96017	0.00307468	0.442791	Rnf217	ring finger protein 217	268291
86	Bbs8_KO_P2 - Bbs8_WT_P2	ENSMUSG00000048489	140.989	3.1689	1.07465	2.94877	0.00319044	0.44797	Depp1	DEPP1 autophagy regulator	213393
87	Bbs8_KO_P2 - Bbs8_WT_P2	ENSMUSG00000022817	479.26	0.838616	0.285958	2.93266	0.00336075	0.44797	Itgb5	integrin beta 5	16419
88	Bbs8_KO_P2 - Bbs8_WT_P2	ENSMUSG00000055320	59.8886	2.33297	0.796391	2.92943	0.00339582	0.44797	Tead1	TEA domain family member 1	21676
89	Bbs8_KO_P2 - Bbs8_WT_P2	ENSMUSG00000031523	830.105	-0.644581	0.220362	-2.9251	0.00344348	0.44797	Dlc1	deleted in liver cancer 1	50768
90	Bbs8_KO_P2 - Bbs8_WT_P2	ENSMUSG00000031485	208.231	1.08037	0.369409	2.92459	0.00344906	0.44797	Plpbp	pyridoxal phosphate binding protein	114863
91	Bbs8_KO_P2 - Bbs8_WT_P2	ENSMUSG00000053007	153.711	1.24955	0.427481	2.92305	0.00346625	0.44797	Creb5	cAMP responsive element binding protein 5	231991
92	Bbs8_KO_P2 - Bbs8_WT_P2	ENSMUSG00000036596	215.793	-1.71914	0.588405	-2.92169	0.00348135	0.44797	Cpz	carboxypeptidase Z	242939
93	Bbs8_KO_P2 - Bbs8_WT_P2	ENSMUSG00000044847	20.5584	4.06275	1.39077	2.92122	0.00348663	0.44797	Lsm11	U7 snRNP-specific Sm-like protein LSM11	72290
94	Bbs8_KO_P2 - Bbs8_WT_P2	ENSMUSG00000003208	61.0905	-2.2596	0.773729	-2.9204	0.00349579	0.44797	Yju2	YJU2 splicing factor	72886
95	Bbs8_KO_P2 - Bbs8_WT_P2	ENSMUSG00000029177	17.3305	5.15693	1.76584	2.92039	0.00349595	0.44797	Cenpa	centromere protein A	12615
96	Bbs8_KO_P2 - Bbs8_WT_P2	ENSMUSG00000074743	603.059	-0.682652	0.234046	-2.91674	0.00353713	0.44797	Thbd	thrombomodulin	21824
97	Bbs8_KO_P2 - Bbs8_WT_P2	ENSMUSG00000031375	5010.88	0.597318	0.205059	2.9129	0.00358086	0.44797	Bgn	biglycan	12111
98	Bbs8_KO_P2 - Bbs8_WT_P2	ENSMUSG00000031791	18.395	-3.96874	1.36469	-2.90816	0.00363563	0.44797	Tmem38a	transmembrane protein 38A	74166
99	Bbs8_KO_P2 - Bbs8_WT_P2	ENSMUSG00000026941	10.4126	-6.06729	2.08903	-2.90435	0.00368014	0.44797	Mamdc4	MAM domain containing 4	381352
100	Bbs8_KO_P2 - Bbs8_WT_P2	ENSMUSG00000087598	49.959	3.06458	1.05564	2.90306	0.00369533	0.44797	Zfp111	zinc finger protein 111	56707
101	Bbs8_KO_P2 - Bbs8_WT_P2	ENSMUSG00000031703	304.754	-0.950985	0.327588	-2.90299	0.00369618	0.44797	Itfg1	integrin alpha FG-GAP repeat containing 1	71927
102	Bbs8_KO_P2 - Bbs8_WT_P2	ENSMUSG00000020167	122.333	-1.56931	0.541279	-2.89925	0.00374054	0.448902	Tcf3	transcription factor 3	21423
103	Bbs8_KO_P2 - Bbs8_WT_P2	ENSMUSG00000019986	69.8609	-1.85736	0.642565	-2.89055	0.00384573	0.457045	Ahi1	Abelson helper integration site 1	52906
104	Bbs8_KO_P2 - Bbs8_WT_P2	ENSMUSG00000030849	64.8672	-1.86844	0.651266	-2.86894	0.00411847	0.458642	Fgfr2	fibroblast growth factor receptor 2	14183
105	Bbs8_KO_P2 - Bbs8_WT_P2	ENSMUSG00000036192	9.63257	-5.64964	1.97409	-2.8619	0.00421116	0.458642	Rorb	RAR-related orphan receptor beta	225998
106	Bbs8_KO_P2 - Bbs8_WT_P2	ENSMUSG00000029307	19.2657	-7.30473	2.55426	-2.85982	0.00423881	0.458642	Dmp1	dentin matrix protein 1	13406
107	Bbs8_KO_P2 - Bbs8_WT_P2	ENSMUSG00000022032	2087.38	-0.733064	0.256504	-2.8579	0.00426449	0.458642	Scara5	scavenger receptor class A, member 5	71145
108	Bbs8_KO_P2 - Bbs8_WT_P2	ENSMUSG00000051735	11.8086	5.86231	2.05193	2.85698	0.00427696	0.458642	Rinl	Ras and Rab interactor-like	320435
109	Bbs8_KO_P2 - Bbs8_WT_P2	ENSMUSG00000038305	155.152	1.52197	0.532842	2.85632	0.00428586	0.458642	Spats2l	spermatogenesis associated, serine-rich 2-like	67198
110	Bbs8_KO_P2 - Bbs8_WT_P2	ENSMUSG00000027030	56.9361	-2.59332	0.90911	-2.85259	0.00433648	0.458642	Stk39	serine/threonine kinase 39	53416
111	Bbs8_KO_P2 - Bbs8_WT_P2	ENSMUSG00000079547	17.4575	6.11969	2.14592	2.85178	0.00434752	0.458642	H2-DMb1	histocompatibility 2, class II, locus Mb1	14999
112	Bbs8_KO_P2 - Bbs8_WT_P2	ENSMUSG00000055632	213.041	2.27913	0.801956	2.84196	0.00448369	0.458642	Hmcn2	hemicentin 2	665700
113	Bbs8_KO_P2 - Bbs8_WT_P2	ENSMUSG00000031169	40.6789	-2.26331	0.796502	-2.84156	0.00448933	0.458642	Porcn	porcupine O-acyltransferase	53627
114	Bbs8_KO_P2 - Bbs8_WT_P2	ENSMUSG00000042834	6338.53	0.462842	0.162896	2.84134	0.00449244	0.458642	Nrep	neuronal regeneration related protein	27528
115	Bbs8_KO_P2 - Bbs8_WT_P2	ENSMUSG00000027456	12.9178	6.8051	2.39635	2.83978	0.00451449	0.458642	Sdcbp2	syndecan binding protein (syntenin) 2	228765
116	Bbs8_KO_P2 - Bbs8_WT_P2	ENSMUSG00000116338	11.2481	5.92159	2.08646	2.83811	0.00453821	0.458642	ENSMUSG00000116338
117	Bbs8_KO_P2 - Bbs8_WT_P2	ENSMUSG00000030724	14.3297	7.45541	2.6276	2.83735	0.00454894	0.458642	Cd19	CD19 antigen	12478
118	Bbs8_KO_P2 - Bbs8_WT_P2	ENSMUSG00000062760	35.0607	-4.12628	1.45452	-2.83687	0.00455581	0.458642	Shisal1	shisa like 1	72301
119	Bbs8_KO_P2 - Bbs8_WT_P2	ENSMUSG00000022426	103.292	1.79623	0.633217	2.83668	0.00455856	0.458642	Josd1	Josephin domain containing 1	74158
120	Bbs8_KO_P2 - Bbs8_WT_P2	ENSMUSG00000036019	11.5466	-6.71647	2.37077	-2.83304	0.00461082	0.458642	Tmtc2	transmembrane and tetratricopeptide repeat containing 2	278279
121	Bbs8_KO_P2 - Bbs8_WT_P2	ENSMUSG00000087385	19.5542	-6.03432	2.13001	-2.833	0.0046114	0.458642	Frg2f1	FSHD region gene 2 family member 1	433752
122	Bbs8_KO_P2 - Bbs8_WT_P2	ENSMUSG00000005667	83.3644	-1.68459	0.594981	-2.83134	0.00463534	0.458642	Mthfd2	methylenetetrahydrofolate dehydrogenase (NAD+ dependent), methenyltetrahydrofolate cyclohydrolase	17768
123	Bbs8_KO_P2 - Bbs8_WT_P2	ENSMUSG00000024164	16193	-0.720702	0.254669	-2.82995	0.00465549	0.458642	C3	complement component 3	12266
124	Bbs8_KO_P2 - Bbs8_WT_P2	ENSMUSG00000028093	85.345	-1.68793	0.59668	-2.82887	0.00467126	0.458642	Acp6	acid phosphatase 6, lysophosphatidic	66659
125	Bbs8_KO_P2 - Bbs8_WT_P2	ENSMUSG00000029173	50.7328	-3.10831	1.10001	-2.82571	0.00471765	0.458642	Sepsecs	Sep (O-phosphoserine) tRNA:Sec (selenocysteine) tRNA synthase	211006
126	Bbs8_KO_P2 - Bbs8_WT_P2	ENSMUSG00000020381	25.993	4.04487	1.43157	2.82548	0.00472093	0.458642	Mrnip	MRN complex interacting protein	68067
127	Bbs8_KO_P2 - Bbs8_WT_P2	ENSMUSG00000027188	105.23	1.74903	0.61978	2.82202	0.00477219	0.459971	Pamr1	peptidase domain containing associated with muscle regeneration 1	210622
128	Bbs8_KO_P2 - Bbs8_WT_P2	ENSMUSG00000015396	19.9799	6.71763	2.38704	2.8142	0.00488982	0.466413	Cd83	CD83 antigen	12522
129	Bbs8_KO_P2 - Bbs8_WT_P2	ENSMUSG00000057969	166.372	-1.12049	0.398391	-2.81254	0.00491523	0.466413	Sema3b	sema domain, immunoglobulin domain (Ig), short basic domain, secreted, (semaphorin) 3B	20347
130	Bbs8_KO_P2 - Bbs8_WT_P2	ENSMUSG00000031871	26.3028	3.35917	1.1967	2.80703	0.00500003	0.470393	Cdh5	cadherin 5	12562
131	Bbs8_KO_P2 - Bbs8_WT_P2	ENSMUSG00000021943	1738.63	-0.983082	0.350494	-2.80485	0.00503402	0.470393	Gdf10	growth differentiation factor 10	14560
132	Bbs8_KO_P2 - Bbs8_WT_P2	ENSMUSG00000036023	132.987	-1.69419	0.605269	-2.79907	0.00512503	0.475268	Parp2	poly (ADP-ribose) polymerase family, member 2	11546
133	Bbs8_KO_P2 - Bbs8_WT_P2	ENSMUSG00000073418	3129.62	-0.938086	0.335725	-2.79421	0.00520271	0.478845	C4b	complement component 4B (Chido blood group)	12268
134	Bbs8_KO_P2 - Bbs8_WT_P2	ENSMUSG00000042997	25.7068	4.05937	1.45897	2.78236	0.00539657	0.49298	Nhlrc3	NHL repeat containing 3	212114
135	Bbs8_KO_P2 - Bbs8_WT_P2	ENSMUSG00000069763	244.371	-1.05687	0.381033	-2.77369	0.0055424	0.500551	Tmem100	transmembrane protein 100	67888
136	Bbs8_KO_P2 - Bbs8_WT_P2	ENSMUSG00000097517	12.942	-6.40345	2.30956	-2.77259	0.00556122	0.500551	ENSMUSG00000097517
137	Bbs8_KO_P2 - Bbs8_WT_P2	ENSMUSG00000003273	33.6393	-3.09637	1.12065	-2.76301	0.00572705	0.511714	Car11	carbonic anhydrase 11	12348
138	Bbs8_KO_P2 - Bbs8_WT_P2	ENSMUSG00000063415	212.178	-2.54404	0.927379	-2.74326	0.0060832	0.53896	Cyp26b1	cytochrome P450, family 26, subfamily b, polypeptide 1	232174
139	Bbs8_KO_P2 - Bbs8_WT_P2	ENSMUSG00000074272	10.8523	6.79407	2.47843	2.74128	0.00612004	0.53896	Ceacam1	carcinoembryonic antigen-related cell adhesion molecule 1	26365
140	Bbs8_KO_P2 - Bbs8_WT_P2	ENSMUSG00000103251	17.4207	-5.93931	2.1718	-2.73475	0.00624286	0.545849	ENSMUSG00000103251
141	Bbs8_KO_P2 - Bbs8_WT_P2	ENSMUSG00000050315	17.7712	-7.17248	2.62598	-2.73135	0.00630753	0.547592	Synpo2	synaptopodin 2	118449
142	Bbs8_KO_P2 - Bbs8_WT_P2	ENSMUSG00000085687	16.022	3.7205	1.36636	2.72292	0.00647071	0.551563	ENSMUSG00000085687
143	Bbs8_KO_P2 - Bbs8_WT_P2	ENSMUSG00000021846	75.0357	-1.57102	0.577134	-2.7221	0.00648679	0.551563	Peli2;!Gm6498	pellino 2;!glyceraldehyde-3-phosphate dehydrogenase pseudogene	93834;!624367
144	Bbs8_KO_P2 - Bbs8_WT_P2	ENSMUSG00000045625	15.2308	-7.19103	2.6418	-2.72202	0.00648844	0.551563	Pigz	phosphatidylinositol glycan anchor biosynthesis, class Z	239827
145	Bbs8_KO_P2 - Bbs8_WT_P2	ENSMUSG00000085169	24.4544	-2.58259	0.955292	-2.70346	0.00686222	0.575935	Gm10785	predicted gene 10785	100038392
146	Bbs8_KO_P2 - Bbs8_WT_P2	ENSMUSG00000028108	8711.04	-0.505792	0.187223	-2.70155	0.00690162	0.575935	Ecm1	extracellular matrix protein 1	13601
147	Bbs8_KO_P2 - Bbs8_WT_P2	ENSMUSG00000027259	67.8423	2.5425	0.941372	2.70085	0.0069163	0.575935	Adal	adenosine deaminase-like	75894
148	Bbs8_KO_P2 - Bbs8_WT_P2	ENSMUSG00000042129	15.6204	7.11656	2.64014	2.69553	0.00702775	0.577902	Rassf4	Ras association (RalGDS/AF-6) domain family member 4	213391
149	Bbs8_KO_P2 - Bbs8_WT_P2	ENSMUSG00000020715	55.7626	2.14272	0.795008	2.69521	0.00703434	0.577902	Ern1	endoplasmic reticulum (ER) to nucleus signalling 1	78943
150	Bbs8_KO_P2 - Bbs8_WT_P2	ENSMUSG00000026273	661.594	-0.833006	0.309451	-2.69188	0.00710507	0.579821	Mterf4	mitochondrial transcription termination factor 4	69821
151	Bbs8_KO_P2 - Bbs8_WT_P2	ENSMUSG00000002885	235.919	1.6204	0.603311	2.68584	0.00723479	0.58413	Adgre5	adhesion G protein-coupled receptor E5	26364
152	Bbs8_KO_P2 - Bbs8_WT_P2	ENSMUSG00000031662	7.82552	5.99798	2.23541	2.68317	0.00729275	0.58413	Snx20	sorting nexin 20	71607
153	Bbs8_KO_P2 - Bbs8_WT_P2	ENSMUSG00000021113	59.0597	2.17535	0.811838	2.67953	0.00737253	0.58413	Snapc1	small nuclear RNA activating complex, polypeptide 1	75627
154	Bbs8_KO_P2 - Bbs8_WT_P2	ENSMUSG00000044948	14.0468	-7.31442	2.73002	-2.67925	0.00737865	0.58413	Cfap43	cilia and flagella associated protein 43	100048534
155	Bbs8_KO_P2 - Bbs8_WT_P2	ENSMUSG00000073139	157.304	1.30068	0.48561	2.67845	0.00739646	0.58413	Tmem185a	transmembrane protein 185A	236848
156	Bbs8_KO_P2 - Bbs8_WT_P2	ENSMUSG00000021190	693.008	0.83642	0.313791	2.66553	0.00768664	0.603155	Lgmn	legumain	19141
157	Bbs8_KO_P2 - Bbs8_WT_P2	ENSMUSG00000020150	40.5379	2.81804	1.05908	2.66084	0.00779463	0.605082	Gamt	guanidinoacetate methyltransferase	14431
158	Bbs8_KO_P2 - Bbs8_WT_P2	ENSMUSG00000068747	75.6121	2.02287	0.760427	2.66017	0.00781006	0.605082	Sort1	sortilin 1	20661
159	Bbs8_KO_P2 - Bbs8_WT_P2	ENSMUSG00000006010	226.331	-1.29186	0.487925	-2.64766	0.00810516	0.616056	Odr4	odr4 GPCR localization factor homolog	226499
160	Bbs8_KO_P2 - Bbs8_WT_P2	ENSMUSG00000042644	16.7277	-6.4418	2.43464	-2.64589	0.00814758	0.616056	Itpr3	inositol 1,4,5-triphosphate receptor 3	16440
161	Bbs8_KO_P2 - Bbs8_WT_P2	ENSMUSG00000020839	10.1124	-6.65281	2.51516	-2.64508	0.00816717	0.616056	Tmigd1	transmembrane and immunoglobulin domain containing 1	66601
162	Bbs8_KO_P2 - Bbs8_WT_P2	ENSMUSG00000020423	1283.74	0.797702	0.301719	2.64386	0.0081967	0.616056	Btg2	BTG anti-proliferation factor 2	12227
163	Bbs8_KO_P2 - Bbs8_WT_P2	ENSMUSG00000112483	10.7471	-6.79258	2.56946	-2.64358	0.00820334	0.616056	ENSMUSG00000112483
164	Bbs8_KO_P2 - Bbs8_WT_P2	ENSMUSG00000028475	277.729	1.00617	0.382521	2.63036	0.00852933	0.636632	Spaar	small regulatory polypeptide of amino acid response	71406
165	Bbs8_KO_P2 - Bbs8_WT_P2	ENSMUSG00000031980	547.421	-1.54854	0.589922	-2.62499	0.00866522	0.639425	Agt	angiotensinogen (serpin peptidase inhibitor, clade A, member 8)	11606
166	Bbs8_KO_P2 - Bbs8_WT_P2	ENSMUSG00000107529	9.63126	-5.88251	2.24162	-2.62422	0.00868478	0.639425	ENSMUSG00000107529
167	Bbs8_KO_P2 - Bbs8_WT_P2	ENSMUSG00000049148	38.687	-3.17911	1.21273	-2.62146	0.00875545	0.639425	Plcxd3	phosphatidylinositol-specific phospholipase C, X domain containing 3	239318
168	Bbs8_KO_P2 - Bbs8_WT_P2	ENSMUSG00000091345	73.5186	-2.40735	0.918911	-2.61978	0.00879854	0.639425	Col6a5	collagen, type VI, alpha 5	665033
169	Bbs8_KO_P2 - Bbs8_WT_P2	ENSMUSG00000034853	20.2647	-6.84601	2.61446	-2.61851	0.00883135	0.639425	Acot11	acyl-CoA thioesterase 11	329910
170	Bbs8_KO_P2 - Bbs8_WT_P2	ENSMUSG00000020003	75.3963	1.9064	0.728568	2.61663	0.00888018	0.639425	Pex7	peroxisomal biogenesis factor 7	18634
171	Bbs8_KO_P2 - Bbs8_WT_P2	ENSMUSG00000025479	23.0511	-4.26128	1.6351	-2.60613	0.0091573	0.652843	Cyp2e1	cytochrome P450, family 2, subfamily e, polypeptide 1	13106
172	Bbs8_KO_P2 - Bbs8_WT_P2	ENSMUSG00000040724	118.948	-1.76317	0.676856	-2.60494	0.00918913	0.652843	Kcna2	potassium voltage-gated channel, shaker-related subfamily, member 2	16490
173	Bbs8_KO_P2 - Bbs8_WT_P2	ENSMUSG00000046727	56.3037	2.17053	0.833731	2.6034	0.0092304	0.652843	Cystm1	cysteine-rich transmembrane module containing 1	66060
174	Bbs8_KO_P2 - Bbs8_WT_P2	ENSMUSG00000091017	7.72391	-5.71218	2.19873	-2.59795	0.0093783	0.652843	Fam71a	family with sequence similarity 71, member A	619288
175	Bbs8_KO_P2 - Bbs8_WT_P2	ENSMUSG00000015149	358.133	-0.967964	0.372746	-2.59685	0.0094083	0.652843	Sirt2	sirtuin 2	64383
176	Bbs8_KO_P2 - Bbs8_WT_P2	ENSMUSG00000050931	79.9782	1.49725	0.576603	2.59668	0.00941284	0.652843	Sgms2	sphingomyelin synthase 2	74442
177	Bbs8_KO_P2 - Bbs8_WT_P2	ENSMUSG00000021277	67.314	1.92817	0.742831	2.5957	0.00943985	0.652843	Traf3	TNF receptor-associated factor 3	22031
178	Bbs8_KO_P2 - Bbs8_WT_P2	ENSMUSG00000003955	160.313	1.14522	0.442097	2.59042	0.00958595	0.659222	Fam162a	family with sequence similarity 162, member A	70186
179	Bbs8_KO_P2 - Bbs8_WT_P2	ENSMUSG00000030393	8.12822	-6.62171	2.55986	-2.58675	0.00968856	0.662557	Zik1	zinc finger protein interacting with K protein 1	22775
180	Bbs8_KO_P2 - Bbs8_WT_P2	ENSMUSG00000066892	69.3865	-1.56904	0.607895	-2.5811	0.00984872	0.665839	Fbxl12	F-box and leucine-rich repeat protein 12	30843
181	Bbs8_KO_P2 - Bbs8_WT_P2	ENSMUSG00000024640	51.7855	2.52213	0.977351	2.58058	0.00986342	0.665839	Psat1	phosphoserine aminotransferase 1	107272
182	Bbs8_KO_P2 - Bbs8_WT_P2	ENSMUSG00000047045	85.3383	2.00666	0.777981	2.57931	0.00989974	0.665839	Tmem164	transmembrane protein 164	209497
183	Bbs8_KO_P2 - Bbs8_WT_P2	ENSMUSG00000071324	11.8242	-7.09838	2.75462	-2.5769	0.00996922	0.666848	Armc2	armadillo repeat containing 2	213402
184	Bbs8_KO_P2 - Bbs8_WT_P2	ENSMUSG00000028243	94.1164	1.47139	0.572905	2.56831	0.0102197	0.679888	Ubxn2b	UBX domain protein 2B	68053
185	Bbs8_KO_P2 - Bbs8_WT_P2	ENSMUSG00000097828	144.951	-1.83946	0.718361	-2.56063	0.0104483	0.68579	ENSMUSG00000097828
186	Bbs8_KO_P2 - Bbs8_WT_P2	ENSMUSG00000026580	7.60485	6.67665	2.60895	2.55913	0.0104934	0.68579	Selp	selectin, platelet	20344
187	Bbs8_KO_P2 - Bbs8_WT_P2	ENSMUSG00000018809	50.7518	1.80955	0.707416	2.55797	0.0105284	0.68579	Smyd4	SET and MYND domain containing 4	319822
188	Bbs8_KO_P2 - Bbs8_WT_P2	ENSMUSG00000055923	26.5266	-4.14437	1.62026	-2.55784	0.0105325	0.68579	Aasdh	aminoadipate-semialdehyde dehydrogenase	231326
189	Bbs8_KO_P2 - Bbs8_WT_P2	ENSMUSG00000024247	128.547	-1.27583	0.499562	-2.5539	0.0106524	0.689925	Pkdcc	protein kinase domain containing, cytoplasmic	106522
190	Bbs8_KO_P2 - Bbs8_WT_P2	ENSMUSG00000046449	11.749	-7.05948	2.7812	-2.53829	0.0111397	0.717688	Nexmif	neurite extension and migration factor	245555
191	Bbs8_KO_P2 - Bbs8_WT_P2	ENSMUSG00000027656	1046.64	-0.63107	0.249609	-2.52824	0.0114637	0.734696	Ccn5	cellular communication network factor 5	22403
192	Bbs8_KO_P2 - Bbs8_WT_P2	ENSMUSG00000010097	506.999	0.74146	0.293532	2.52599	0.0115372	0.735555	Nxf1	nuclear RNA export factor 1	53319
193	Bbs8_KO_P2 - Bbs8_WT_P2	ENSMUSG00000018042	745.045	0.974373	0.386619	2.52024	0.0117273	0.743804	Cyb5r3	cytochrome b5 reductase 3	109754
194	Bbs8_KO_P2 - Bbs8_WT_P2	ENSMUSG00000021095	277.923	-0.772537	0.30682	-2.51788	0.0118063	0.744955	Gsc	goosecoid homeobox	14836
195	Bbs8_KO_P2 - Bbs8_WT_P2	ENSMUSG00000109209	11.0223	5.7016	2.27275	2.50868	0.0121182	0.757724	ENSMUSG00000109209
196	Bbs8_KO_P2 - Bbs8_WT_P2	ENSMUSG00000049313	19.9878	3.39913	1.35636	2.50607	0.0122081	0.757724	Sorl1	sortilin-related receptor, LDLR class A repeats-containing	20660
197	Bbs8_KO_P2 - Bbs8_WT_P2	ENSMUSG00000057561	235.6	0.836673	0.334034	2.50475	0.0122536	0.757724	Eif1a	eukaryotic translation initiation factor 1A	13664
198	Bbs8_KO_P2 - Bbs8_WT_P2	ENSMUSG00000060935	823.694	0.608953	0.243126	2.50468	0.0122563	0.757724	Tmem263	transmembrane protein 263	103266
199	Bbs8_KO_P2 - Bbs8_WT_P2	ENSMUSG00000026080	32.1931	3.45785	1.38291	2.50041	0.0124048	0.760054	Chst10	carbohydrate sulfotransferase 10	98388
200	Bbs8_KO_P2 - Bbs8_WT_P2	ENSMUSG00000027574	14.5264	-6.68351	2.67614	-2.49745	0.0125091	0.760054	Nkain4	Na+/K+ transporting ATPase interacting 4	58237
201	Bbs8_KO_P2 - Bbs8_WT_P2	ENSMUSG00000007872	550.649	-0.803422	0.321858	-2.4962	0.0125532	0.760054	Id3	inhibitor of DNA binding 3	15903
202	Bbs8_KO_P2 - Bbs8_WT_P2	ENSMUSG00000019647	54.5245	2.30191	0.92267	2.49484	0.0126014	0.760054	Sema6a	sema domain, transmembrane domain (TM), and cytoplasmic domain, (semaphorin) 6A	20358
203	Bbs8_KO_P2 - Bbs8_WT_P2	ENSMUSG00000021595	249.661	-0.766218	0.307132	-2.49475	0.0126044	0.760054	Nsun2	NOL1/NOP2/Sun domain family member 2	28114
204	Bbs8_KO_P2 - Bbs8_WT_P2	ENSMUSG00000064080	3689.4	0.438264	0.175976	2.49047	0.0127573	0.765503	Fbln2	fibulin 2	14115
205	Bbs8_KO_P2 - Bbs8_WT_P2	ENSMUSG00000063904	217.391	-1.19084	0.479025	-2.48597	0.01292	0.766359	Dpp3	dipeptidylpeptidase 3	75221
206	Bbs8_KO_P2 - Bbs8_WT_P2	ENSMUSG00000040249	4197.13	-0.394654	0.159096	-2.4806	0.0131162	0.766359	Lrp1	low density lipoprotein receptor-related protein 1	16971
207	Bbs8_KO_P2 - Bbs8_WT_P2	ENSMUSG00000042632	60.8966	-3.21954	1.29881	-2.47883	0.0131814	0.766359	Pla2g6	phospholipase A2, group VI	53357
208	Bbs8_KO_P2 - Bbs8_WT_P2	ENSMUSG00000024039	13.4846	-6.15702	2.491	-2.47171	0.013447	0.766359	Cbs	cystathionine beta-synthase	12411
209	Bbs8_KO_P2 - Bbs8_WT_P2	ENSMUSG00000043866	853.208	0.509043	0.205955	2.47163	0.01345	0.766359	Taf10	TATA-box binding protein associated factor 10	24075
210	Bbs8_KO_P2 - Bbs8_WT_P2	ENSMUSG00000037661	14.7889	6.6492	2.69038	2.47147	0.0134559	0.766359	Gpr160	G protein-coupled receptor 160	71862
211	Bbs8_KO_P2 - Bbs8_WT_P2	ENSMUSG00000042197	170.744	-1.2538	0.507858	-2.4688	0.0135569	0.766359	Zfp451	zinc finger protein 451	98403
212	Bbs8_KO_P2 - Bbs8_WT_P2	ENSMUSG00000045216	23.0395	-3.47518	1.40791	-2.46832	0.013575	0.766359	Hs6st1	heparan sulfate 6-O-sulfotransferase 1	50785
213	Bbs8_KO_P2 - Bbs8_WT_P2	ENSMUSG00000039954	23.2632	-4.68223	1.89781	-2.46717	0.0136186	0.766359	Stk32a	serine/threonine kinase 32A	269019
214	Bbs8_KO_P2 - Bbs8_WT_P2	ENSMUSG00000024079	79.1753	1.62536	0.659114	2.46598	0.0136639	0.766359	Eif2ak2	eukaryotic translation initiation factor 2-alpha kinase 2	19106
215	Bbs8_KO_P2 - Bbs8_WT_P2	ENSMUSG00000039473	225.717	1.03781	0.421301	2.46334	0.0137648	0.766359	Ubn1	ubinuclein 1	170644
216	Bbs8_KO_P2 - Bbs8_WT_P2	ENSMUSG00000000753	16323.8	0.302187	0.122693	2.46295	0.0137799	0.766359	Serpinf1	serine (or cysteine) peptidase inhibitor, clade F, member 1	20317
217	Bbs8_KO_P2 - Bbs8_WT_P2	ENSMUSG00000006273	443.479	0.73106	0.296827	2.46291	0.0137813	0.766359	Atp6v1b2	ATPase, H+ transporting, lysosomal V1 subunit B2	11966
218	Bbs8_KO_P2 - Bbs8_WT_P2	ENSMUSG00000021171	336.302	0.808752	0.328373	2.46291	0.0137815	0.766359	Esyt2	extended synaptotagmin-like protein 2	52635
219	Bbs8_KO_P2 - Bbs8_WT_P2	ENSMUSG00000006463	58.7189	-1.70281	0.691454	-2.46265	0.0137914	0.766359	Zdhhc24	zinc finger, DHHC domain containing 24	70605
220	Bbs8_KO_P2 - Bbs8_WT_P2	ENSMUSG00000022044	10.2982	-5.78191	2.35022	-2.46016	0.0138874	0.766359	Stmn4	stathmin-like 4	56471
221	Bbs8_KO_P2 - Bbs8_WT_P2	ENSMUSG00000030681	343.129	-0.828145	0.336755	-2.45919	0.0139251	0.766359	Mvp	major vault protein	78388
222	Bbs8_KO_P2 - Bbs8_WT_P2	ENSMUSG00000037306	304.818	1.06881	0.434796	2.45819	0.0139637	0.766359	Man1c1	mannosidase, alpha, class 1C, member 1	230815
223	Bbs8_KO_P2 - Bbs8_WT_P2	ENSMUSG00000027435	26.9415	4.96454	2.02145	2.45593	0.014052	0.766359	Cd93	CD93 antigen	17064
224	Bbs8_KO_P2 - Bbs8_WT_P2	ENSMUSG00000055862	92.6639	1.6646	0.677912	2.45548	0.0140695	0.766359	Izumo4	IZUMO family member 4	71564
225	Bbs8_KO_P2 - Bbs8_WT_P2	ENSMUSG00000068566	1117.51	0.547727	0.223102	2.45505	0.0140863	0.766359	Myadm	myeloid-associated differentiation marker	50918
226	Bbs8_KO_P2 - Bbs8_WT_P2	ENSMUSG00000067586	428.293	-0.853905	0.348324	-2.45147	0.0142274	0.767896	S1pr3	sphingosine-1-phosphate receptor 3	13610
227	Bbs8_KO_P2 - Bbs8_WT_P2	ENSMUSG00000017344	561.728	-0.974363	0.397513	-2.45115	0.01424	0.767896	Vtn	vitronectin	22370
228	Bbs8_KO_P2 - Bbs8_WT_P2	ENSMUSG00000037762	122.13	-1.29013	0.526843	-2.4488	0.0143334	0.768491	Slc16a9	solute carrier family 16 (monocarboxylic acid transporters), member 9	66859
229	Bbs8_KO_P2 - Bbs8_WT_P2	ENSMUSG00000070323	583.06	-0.901894	0.368464	-2.44771	0.0143766	0.768491	Mmp27	matrix metallopeptidase 27	234911
230	Bbs8_KO_P2 - Bbs8_WT_P2	ENSMUSG00000005846	215.134	-1.21792	0.499933	-2.43617	0.0148435	0.785187	Rsl1d1	ribosomal L1 domain containing 1	66409
231	Bbs8_KO_P2 - Bbs8_WT_P2	ENSMUSG00000041696	123.339	-1.2045	0.494606	-2.43528	0.0148805	0.785187	Rasl12	RAS-like, family 12	70784
232	Bbs8_KO_P2 - Bbs8_WT_P2	ENSMUSG00000085971	10.6953	6.899	2.83297	2.43525	0.0148814	0.785187	ENSMUSG00000085971
233	Bbs8_KO_P2 - Bbs8_WT_P2	ENSMUSG00000021235	73.1929	-1.57845	0.64913	-2.43164	0.0150307	0.789658	Coq6	coenzyme Q6 monooxygenase	217707
234	Bbs8_KO_P2 - Bbs8_WT_P2	ENSMUSG00000049305	131.83	1.19383	0.491564	2.42864	0.0151556	0.792819	Ccdc71	coiled-coil domain containing 71	72454
235	Bbs8_KO_P2 - Bbs8_WT_P2	ENSMUSG00000060716	43.9756	1.74328	0.718742	2.42546	0.0152888	0.7945	Plekhh1	pleckstrin homology domain containing, family H (with MyTH4 domain) member 1	211945
236	Bbs8_KO_P2 - Bbs8_WT_P2	ENSMUSG00000000567	59.5124	-1.82481	0.752639	-2.42455	0.0153273	0.7945	Sox9	SRY (sex determining region Y)-box 9	20682
237	Bbs8_KO_P2 - Bbs8_WT_P2	ENSMUSG00000021120	78.0371	1.62068	0.669527	2.42064	0.0154934	0.7945	Pigh	phosphatidylinositol glycan anchor biosynthesis, class H	110417
238	Bbs8_KO_P2 - Bbs8_WT_P2	ENSMUSG00000027366	252.416	-1.06406	0.439835	-2.41923	0.0155536	0.7945	Sppl2a	signal peptide peptidase like 2A	66552
239	Bbs8_KO_P2 - Bbs8_WT_P2	ENSMUSG00000037007	37.463	2.92703	1.21152	2.416	0.015692	0.7945	Zfp113	zinc finger protein 113	56314
240	Bbs8_KO_P2 - Bbs8_WT_P2	ENSMUSG00000039220	107.164	-1.20439	0.498584	-2.41562	0.0157085	0.7945	Ppp1r10	protein phosphatase 1, regulatory subunit 10	52040
241	Bbs8_KO_P2 - Bbs8_WT_P2	ENSMUSG00000074582	143.215	1.24763	0.516804	2.41414	0.0157725	0.7945	Arfgef2	ADP-ribosylation factor guanine nucleotide-exchange factor 2 (brefeldin A-inhibited)	99371
242	Bbs8_KO_P2 - Bbs8_WT_P2	ENSMUSG00000029640	22.9477	2.8503	1.18167	2.41211	0.0158607	0.7945	Usp12	ubiquitin specific peptidase 12	22217
243	Bbs8_KO_P2 - Bbs8_WT_P2	ENSMUSG00000034401	59.5998	1.76557	0.732279	2.41106	0.0159063	0.7945	Spata6	spermatogenesis associated 6	67946
244	Bbs8_KO_P2 - Bbs8_WT_P2	ENSMUSG00000098923	76.1472	-1.53255	0.635768	-2.41056	0.0159282	0.7945	Tmem185b	transmembrane protein 185B	226351
245	Bbs8_KO_P2 - Bbs8_WT_P2	ENSMUSG00000061979	97.8735	-1.62304	0.673505	-2.40985	0.0159592	0.7945	Rcc1l	reculator of chromosome condensation 1 like	94254
246	Bbs8_KO_P2 - Bbs8_WT_P2	ENSMUSG00000028487	86.7159	-1.63843	0.679937	-2.40968	0.0159666	0.7945	Bnc2	basonuclin 2	242509
247	Bbs8_KO_P2 - Bbs8_WT_P2	ENSMUSG00000032348	11.232	-5.40792	2.24917	-2.40441	0.0161986	0.802781	Gsta4	glutathione S-transferase, alpha 4	14860
248	Bbs8_KO_P2 - Bbs8_WT_P2	ENSMUSG00000053600	32.6124	-3.93096	1.64075	-2.39583	0.0165827	0.808333	Zfp472	zinc finger protein 472	224691
249	Bbs8_KO_P2 - Bbs8_WT_P2	ENSMUSG00000115987	377.38	-0.681318	0.284456	-2.39516	0.0166131	0.808333	Vps28	vacuolar protein sorting 28	66914
250	Bbs8_KO_P2 - Bbs8_WT_P2	ENSMUSG00000032621	300.319	-0.73666	0.30787	-2.39277	0.0167219	0.808333	Srek1	splicing regulatory glutamine/lysine-rich protein 1	218543
251	Bbs8_KO_P2 - Bbs8_WT_P2	ENSMUSG00000097296	248.346	1.36573	0.570833	2.39253	0.0167327	0.808333	ENSMUSG00000097296
252	Bbs8_KO_P2 - Bbs8_WT_P2	ENSMUSG00000022604	22.8747	-3.24803	1.35938	-2.38935	0.016878	0.808333	Cep97	centrosomal protein 97	74201
253	Bbs8_KO_P2 - Bbs8_WT_P2	ENSMUSG00000028430	90.1209	-1.87356	0.784212	-2.3891	0.0168898	0.808333	Nol6	nucleolar protein family 6 (RNA-associated)	230082
254	Bbs8_KO_P2 - Bbs8_WT_P2	ENSMUSG00000038886	257.089	0.976919	0.409283	2.38691	0.0169908	0.808333	Man2a2	mannosidase 2, alpha 2	140481
255	Bbs8_KO_P2 - Bbs8_WT_P2	ENSMUSG00000048163	11.3857	6.67357	2.79605	2.38678	0.0169966	0.808333	Selplg	selectin, platelet (p-selectin) ligand	20345
256	Bbs8_KO_P2 - Bbs8_WT_P2	ENSMUSG00000022579	62.5618	3.04637	1.27703	2.38551	0.0170554	0.808333	Gpihbp1	GPI-anchored HDL-binding protein 1	68453
257	Bbs8_KO_P2 - Bbs8_WT_P2	ENSMUSG00000047446	608.361	-0.692631	0.290623	-2.38326	0.01716	0.808333	Arl4a	ADP-ribosylation factor-like 4A	11861
258	Bbs8_KO_P2 - Bbs8_WT_P2	ENSMUSG00000005514	779.329	0.551576	0.231472	2.38291	0.0171766	0.808333	Por	cytochrome p450 oxidoreductase	18984
259	Bbs8_KO_P2 - Bbs8_WT_P2	ENSMUSG00000002957	1055.15	0.532837	0.22361	2.38289	0.0171774	0.808333	Ap2a2	adaptor-related protein complex 2, alpha 2 subunit	11772
260	Bbs8_KO_P2 - Bbs8_WT_P2	ENSMUSG00000035198	69.6077	-2.04941	0.860448	-2.38179	0.0172287	0.808333	Tubg1	tubulin, gamma 1	103733
261	Bbs8_KO_P2 - Bbs8_WT_P2	ENSMUSG00000038086	38.9745	-2.16486	0.909432	-2.38045	0.0172915	0.808333	Hspb2	heat shock protein 2	69253
262	Bbs8_KO_P2 - Bbs8_WT_P2	ENSMUSG00000067235	201.128	1.33215	0.559757	2.37987	0.0173187	0.808333	H2-Q10	histocompatibility 2, Q region locus 10	15007
263	Bbs8_KO_P2 - Bbs8_WT_P2	ENSMUSG00000047875	18.8132	3.58901	1.50872	2.37884	0.0173672	0.808333	Gpr157	G protein-coupled receptor 157	269604
264	Bbs8_KO_P2 - Bbs8_WT_P2	ENSMUSG00000025217	149.404	0.904918	0.380674	2.37715	0.0174472	0.808352	Btrc	beta-transducin repeat containing protein	12234
265	Bbs8_KO_P2 - Bbs8_WT_P2	ENSMUSG00000035357	81.0587	1.43082	0.602189	2.37604	0.0174997	0.808352	Pdzrn3	PDZ domain containing RING finger 3	55983
266	Bbs8_KO_P2 - Bbs8_WT_P2	ENSMUSG00000032872	63.9256	-1.91007	0.80481	-2.37331	0.0176292	0.808681	Cyb5r4	cytochrome b5 reductase 4	266690
267	Bbs8_KO_P2 - Bbs8_WT_P2	ENSMUSG00000026473	426.91	0.752643	0.317251	2.37239	0.0176735	0.808681	Glul	glutamate-ammonia ligase (glutamine synthetase)	14645
268	Bbs8_KO_P2 - Bbs8_WT_P2	ENSMUSG00000049285	18.5206	-6.103	2.57452	-2.37054	0.0177622	0.808681	Mblac1	metallo-beta-lactamase domain containing 1	330216
269	Bbs8_KO_P2 - Bbs8_WT_P2	ENSMUSG00000025856	9.51383	-6.85337	2.89128	-2.37035	0.017771	0.808681	Pdgfa	platelet derived growth factor, alpha	18590
270	Bbs8_KO_P2 - Bbs8_WT_P2	ENSMUSG00000021567	75.929	-2.72883	1.15309	-2.36655	0.0179549	0.81278	Nkd2	naked cuticle 2	72293
271	Bbs8_KO_P2 - Bbs8_WT_P2	ENSMUSG00000025576	10.7879	-4.28278	1.81316	-2.36205	0.018174	0.81278	Rbfox3	RNA binding protein, fox-1 homolog (C. elegans) 3	52897
272	Bbs8_KO_P2 - Bbs8_WT_P2	ENSMUSG00000028111	3662.28	0.442537	0.187502	2.36017	0.0182667	0.81278	Ctsk	cathepsin K	13038
273	Bbs8_KO_P2 - Bbs8_WT_P2	ENSMUSG00000009185	159.826	1.4008	0.593565	2.35998	0.0182758	0.81278	Ccl8	chemokine (C-C motif) ligand 8	20307
274	Bbs8_KO_P2 - Bbs8_WT_P2	ENSMUSG00000018411	6.19414	6.24717	2.64955	2.35783	0.0183823	0.81278	Mapt	microtubule-associated protein tau	17762
275	Bbs8_KO_P2 - Bbs8_WT_P2	ENSMUSG00000024500	37.3777	-2.18489	0.926826	-2.35739	0.0184041	0.81278	Ppp2r2b	protein phosphatase 2, regulatory subunit B, beta	72930
276	Bbs8_KO_P2 - Bbs8_WT_P2	ENSMUSG00000008305	84.5403	-1.37718	0.58424	-2.35722	0.0184122	0.81278	Tle1	transducin-like enhancer of split 1	21885
277	Bbs8_KO_P2 - Bbs8_WT_P2	ENSMUSG00000033174	82.9952	1.87865	0.797228	2.35647	0.0184494	0.81278	Mgll	monoglyceride lipase	23945
278	Bbs8_KO_P2 - Bbs8_WT_P2	ENSMUSG00000021504	83.2043	1.55028	0.657935	2.35629	0.0184587	0.81278	B4galt7	xylosylprotein beta1,4-galactosyltransferase, polypeptide 7 (galactosyltransferase I)	218271
279	Bbs8_KO_P2 - Bbs8_WT_P2	ENSMUSG00000019139	203.953	-1.32245	0.561961	-2.35327	0.018609	0.816022	Isyna1	myo-inositol 1-phosphate synthase A1	71780
280	Bbs8_KO_P2 - Bbs8_WT_P2	ENSMUSG00000028760	648.826	0.642031	0.27308	2.35107	0.0187194	0.816022	Eif4g3	eukaryotic translation initiation factor 4 gamma, 3	230861
281	Bbs8_KO_P2 - Bbs8_WT_P2	ENSMUSG00000021453	1562.62	-0.70203	0.298632	-2.35082	0.0187323	0.816022	Gadd45g	growth arrest and DNA-damage-inducible 45 gamma	23882
282	Bbs8_KO_P2 - Bbs8_WT_P2	ENSMUSG00000029330	11.3057	6.65403	2.83263	2.34907	0.0188206	0.816959	Cds1	CDP-diacylglycerol synthase 1	74596
283	Bbs8_KO_P2 - Bbs8_WT_P2	ENSMUSG00000047180	13.0672	6.46062	2.75416	2.34577	0.0189879	0.818278	Neurl3	neuralized E3 ubiquitin protein ligase 3	214854
284	Bbs8_KO_P2 - Bbs8_WT_P2	ENSMUSG00000026970	1052.15	0.447834	0.191143	2.34293	0.0191329	0.818278	Rbms1	RNA binding motif, single stranded interacting protein 1	56878
285	Bbs8_KO_P2 - Bbs8_WT_P2	ENSMUSG00000041378	168.222	1.94078	0.829075	2.3409	0.0192374	0.818278	Cldn5	claudin 5	12741
286	Bbs8_KO_P2 - Bbs8_WT_P2	ENSMUSG00000015002	367.494	-0.722654	0.308713	-2.34086	0.0192393	0.818278	Efr3a	EFR3 homolog A	76740
287	Bbs8_KO_P2 - Bbs8_WT_P2	ENSMUSG00000060594	190.769	1.20402	0.515378	2.33618	0.0194816	0.818278	Layn	layilin	244864
288	Bbs8_KO_P2 - Bbs8_WT_P2	ENSMUSG00000085492	12.4388	-4.56849	1.9561	-2.33551	0.0195168	0.818278	Trmt61b	tRNA methyltransferase 61B	68789
289	Bbs8_KO_P2 - Bbs8_WT_P2	ENSMUSG00000031616	37.4343	1.78555	0.764697	2.33498	0.0195444	0.818278	Ednra	endothelin receptor type A	13617
290	Bbs8_KO_P2 - Bbs8_WT_P2	ENSMUSG00000019731	135.21	1.3925	0.596417	2.33477	0.0195556	0.818278	Slc35e1	solute carrier family 35, member E1	270066
291	Bbs8_KO_P2 - Bbs8_WT_P2	ENSMUSG00000026510	69.3034	1.65458	0.709171	2.33312	0.0196418	0.818278	Trp53bp2	transformation related protein 53 binding protein 2	209456
292	Bbs8_KO_P2 - Bbs8_WT_P2	ENSMUSG00000024875	519.479	-0.736726	0.315804	-2.33286	0.0196555	0.818278	Yif1a	Yip1 interacting factor homolog A (S. cerevisiae)	68090
293	Bbs8_KO_P2 - Bbs8_WT_P2	ENSMUSG00000041729	228.86	0.976044	0.418537	2.33204	0.0196987	0.818278	Coro2b	coronin, actin binding protein, 2B	235431
294	Bbs8_KO_P2 - Bbs8_WT_P2	ENSMUSG00000026365	258.774	-1.12531	0.482604	-2.33174	0.0197143	0.818278	Cfh	complement component factor h	12628
295	Bbs8_KO_P2 - Bbs8_WT_P2	ENSMUSG00000024948	29.5267	3.26926	1.40213	2.33163	0.01972	0.818278	Map4k2	mitogen-activated protein kinase kinase kinase kinase 2	26412
296	Bbs8_KO_P2 - Bbs8_WT_P2	ENSMUSG00000038860	91.6101	-1.43773	0.617048	-2.33001	0.0198055	0.818485	Garnl3	GTPase activating RANGAP domain-like 3	99326
297	Bbs8_KO_P2 - Bbs8_WT_P2	ENSMUSG00000091971	786.538	-1.08901	0.467586	-2.32901	0.0198587	0.818485	Hspa1a	heat shock protein 1A	193740
298	Bbs8_KO_P2 - Bbs8_WT_P2	ENSMUSG00000027534	61.3261	-1.86035	0.799234	-2.32767	0.0199298	0.818659	Snx16	sorting nexin 16	74718
299	Bbs8_KO_P2 - Bbs8_WT_P2	ENSMUSG00000006638	55.109	2.05218	0.882541	2.32531	0.0200554	0.821064	Abhd1	abhydrolase domain containing 1	57742
300	Bbs8_KO_P2 - Bbs8_WT_P2	ENSMUSG00000024556	63.7736	-2.41883	1.04204	-2.32124	0.020274	0.824609	Me2	malic enzyme 2, NAD(+)-dependent, mitochondrial	107029
301	Bbs8_KO_P2 - Bbs8_WT_P2	ENSMUSG00000032536	170.578	1.01455	0.437129	2.32093	0.0202905	0.824609	Trak1	trafficking protein, kinesin binding 1	67095
302	Bbs8_KO_P2 - Bbs8_WT_P2	ENSMUSG00000043384	86.7108	-1.94984	0.840538	-2.31975	0.0203546	0.824609	Gprasp1	G protein-coupled receptor associated sorting protein 1	67298
303	Bbs8_KO_P2 - Bbs8_WT_P2	ENSMUSG00000023886	7651.54	0.509091	0.219559	2.3187	0.0204115	0.824609	Smoc2	SPARC related modular calcium binding 2	64074
304	Bbs8_KO_P2 - Bbs8_WT_P2	ENSMUSG00000023909	62.8134	-1.50707	0.654019	-2.30432	0.0212047	0.853837	Paqr4	progestin and adipoQ receptor family member IV	76498
305	Bbs8_KO_P2 - Bbs8_WT_P2	ENSMUSG00000035356	252.776	0.896879	0.389504	2.30262	0.0213004	0.854469	Nfkbiz	nuclear factor of kappa light polypeptide gene enhancer in B cells inhibitor, zeta	80859
306	Bbs8_KO_P2 - Bbs8_WT_P2	ENSMUSG00000041740	414.587	-0.588772	0.255814	-2.30156	0.02136	0.854469	Rnf10	ring finger protein 10	50849
307	Bbs8_KO_P2 - Bbs8_WT_P2	ENSMUSG00000025723	302.796	-1.06979	0.465258	-2.29935	0.021485	0.856669	Nmb	neuromedin B	68039
308	Bbs8_KO_P2 - Bbs8_WT_P2	ENSMUSG00000034168	257.26	0.916158	0.399149	2.29528	0.0217171	0.860131	Irf2bpl	interferon regulatory factor 2 binding protein-like	238330
309	Bbs8_KO_P2 - Bbs8_WT_P2	ENSMUSG00000079614	132.475	1.34693	0.587271	2.29355	0.0218165	0.860131	Seh1l	SEH1-like (S. cerevisiae	72124
310	Bbs8_KO_P2 - Bbs8_WT_P2	ENSMUSG00000029322	247.088	-1.45908	0.636517	-2.29229	0.0218891	0.860131	Plac8	placenta-specific 8	231507
311	Bbs8_KO_P2 - Bbs8_WT_P2	ENSMUSG00000067148	146.677	-0.973902	0.424932	-2.2919	0.0219113	0.860131	Polr1c	polymerase (RNA) I polypeptide C	20016
312	Bbs8_KO_P2 - Bbs8_WT_P2	ENSMUSG00000025934	10.9104	4.84098	2.11241	2.29168	0.0219239	0.860131	Gsta3	glutathione S-transferase, alpha 3	14859
313	Bbs8_KO_P2 - Bbs8_WT_P2	ENSMUSG00000053134	80.0889	1.71733	0.749767	2.29048	0.0219934	0.860131	Supt7l	SPT7-like, STAGA complex gamma subunit	72195
314	Bbs8_KO_P2 - Bbs8_WT_P2	ENSMUSG00000030268	166.123	-1.22016	0.533538	-2.28692	0.0222003	0.865207	Bcat1	branched chain aminotransferase 1, cytosolic	12035
315	Bbs8_KO_P2 - Bbs8_WT_P2	ENSMUSG00000030987	313.557	-0.825037	0.361058	-2.28506	0.0223096	0.865207	Stim1	stromal interaction molecule 1	20866
316	Bbs8_KO_P2 - Bbs8_WT_P2	ENSMUSG00000002289	3086.21	-0.329691	0.144331	-2.28427	0.0223557	0.865207	Angptl4	angiopoietin-like 4	57875
317	Bbs8_KO_P2 - Bbs8_WT_P2	ENSMUSG00000026495	15.6799	-5.97831	2.61819	-2.28338	0.0224081	0.865207	Efcab2	EF-hand calcium binding domain 2	68226
318	Bbs8_KO_P2 - Bbs8_WT_P2	ENSMUSG00000075486	177.8	-0.997296	0.437052	-2.28187	0.022497	0.865207	Commd6	COMM domain containing 6	66200
319	Bbs8_KO_P2 - Bbs8_WT_P2	ENSMUSG00000027750	594.857	1.07268	0.470879	2.27804	0.0227239	0.865207	Postn	periostin, osteoblast specific factor	50706
320	Bbs8_KO_P2 - Bbs8_WT_P2	ENSMUSG00000105135	14.2705	3.38313	1.48588	2.27686	0.0227947	0.865207	ENSMUSG00000105135
321	Bbs8_KO_P2 - Bbs8_WT_P2	ENSMUSG00000024431	582.272	0.555465	0.2441	2.27557	0.022872	0.865207	Nr3c1	nuclear receptor subfamily 3, group C, member 1	14815
322	Bbs8_KO_P2 - Bbs8_WT_P2	ENSMUSG00000025964	696.178	0.675655	0.296987	2.27503	0.0229039	0.865207	Adam23	a disintegrin and metallopeptidase domain 23	23792
323	Bbs8_KO_P2 - Bbs8_WT_P2	ENSMUSG00000031451	2243.26	-0.620439	0.272739	-2.27485	0.0229151	0.865207	Gas6	growth arrest specific 6	14456
324	Bbs8_KO_P2 - Bbs8_WT_P2	ENSMUSG00000086742	26.4605	-3.79946	1.67126	-2.27341	0.0230013	0.865207	Gm16201	predicted gene 16201	102635948
325	Bbs8_KO_P2 - Bbs8_WT_P2	ENSMUSG00000027217	73.079	-2.16454	0.952219	-2.27316	0.0230168	0.865207	Tspan18	tetraspanin 18	241556
326	Bbs8_KO_P2 - Bbs8_WT_P2	ENSMUSG00000054715	36.9955	-2.98153	1.31187	-2.27274	0.023042	0.865207	Zscan22	zinc finger and SCAN domain containing 22	232878
327	Bbs8_KO_P2 - Bbs8_WT_P2	ENSMUSG00000038784	125.803	-1.05857	0.466348	-2.26993	0.0232121	0.866891	Cnot4	CCR4-NOT transcription complex, subunit 4	53621
328	Bbs8_KO_P2 - Bbs8_WT_P2	ENSMUSG00000031753	160.567	-1.32246	0.582669	-2.26966	0.0232285	0.866891	Cog4	component of oligomeric golgi complex 4	102339
329	Bbs8_KO_P2 - Bbs8_WT_P2	ENSMUSG00000038880	184.87	1.05388	0.464691	2.26791	0.0233346	0.867669	Mrps34	mitochondrial ribosomal protein S34	79044
330	Bbs8_KO_P2 - Bbs8_WT_P2	ENSMUSG00000004558	461.914	-0.772636	0.340836	-2.26688	0.0233973	0.867669	Ndrg2	N-myc downstream regulated gene 2	29811
331	Bbs8_KO_P2 - Bbs8_WT_P2	ENSMUSG00000026832	15.5315	6.02036	2.65703	2.26583	0.023462	0.867669	Cytip	cytohesin 1 interacting protein	227929
332	Bbs8_KO_P2 - Bbs8_WT_P2	ENSMUSG00000055782	80.2249	-1.65685	0.732772	-2.26106	0.0237553	0.87587	Abcd2	ATP-binding cassette, sub-family D (ALD), member 2	26874
333	Bbs8_KO_P2 - Bbs8_WT_P2	ENSMUSG00000104222	9.52135	4.40201	1.94802	2.25974	0.0238376	0.876266	ENSMUSG00000104222
334	Bbs8_KO_P2 - Bbs8_WT_P2	ENSMUSG00000028538	60.731	-1.7004	0.754096	-2.25489	0.0241403	0.884735	St3gal3	ST3 beta-galactoside alpha-2,3-sialyltransferase 3	20441
335	Bbs8_KO_P2 - Bbs8_WT_P2	ENSMUSG00000067567	31.871	-3.36018	1.49538	-2.24704	0.0246377	0.896971	Hdac8	histone deacetylase 8	70315
336	Bbs8_KO_P2 - Bbs8_WT_P2	ENSMUSG00000027104	180.408	1.0384	0.462741	2.24402	0.0248309	0.896971	Atf2	activating transcription factor 2	11909
337	Bbs8_KO_P2 - Bbs8_WT_P2	ENSMUSG00000069516	52.709	2.842	1.26669	2.24365	0.0248552	0.896971	Lyz2	lysozyme 2	17105
338	Bbs8_KO_P2 - Bbs8_WT_P2	ENSMUSG00000025264	182.571	-0.915333	0.408133	-2.24273	0.0249141	0.896971	Tsr2	TSR2 20S rRNA accumulation	69499
339	Bbs8_KO_P2 - Bbs8_WT_P2	ENSMUSG00000031548	425.056	0.66151	0.295059	2.24196	0.024964	0.896971	Sfrp1	secreted frizzled-related protein 1	20377
340	Bbs8_KO_P2 - Bbs8_WT_P2	ENSMUSG00000022475	514.694	0.531739	0.237251	2.24125	0.0250099	0.896971	Hdac7	histone deacetylase 7	56233
341	Bbs8_KO_P2 - Bbs8_WT_P2	ENSMUSG00000020409	186.527	-1.14139	0.510138	-2.23742	0.025259	0.896971	Slu7	SLU7 splicing factor homolog (S. cerevisiae)	193116
342	Bbs8_KO_P2 - Bbs8_WT_P2	ENSMUSG00000045613	9.70057	-6.65906	2.97805	-2.23605	0.0253487	0.896971	Chrm2	cholinergic receptor, muscarinic 2, cardiac	243764
343	Bbs8_KO_P2 - Bbs8_WT_P2	ENSMUSG00000020176	513.555	0.768	0.343606	2.23512	0.0254096	0.896971	Grb10	growth factor receptor bound protein 10	14783
344	Bbs8_KO_P2 - Bbs8_WT_P2	ENSMUSG00000043572	13.5181	-4.86234	2.1756	-2.23494	0.025421	0.896971	Pars2	prolyl-tRNA synthetase (mitochondrial)(putative)	230577
345	Bbs8_KO_P2 - Bbs8_WT_P2	ENSMUSG00000097343	9.02817	-5.58853	2.50645	-2.22965	0.0257704	0.896971	ENSMUSG00000097343
346	Bbs8_KO_P2 - Bbs8_WT_P2	ENSMUSG00000041842	10.4614	6.57456	2.94936	2.22914	0.0258043	0.896971	Fhdc1	FH2 domain containing 1	229474
347	Bbs8_KO_P2 - Bbs8_WT_P2	ENSMUSG00000001588	9.00943	6.59489	2.95978	2.22817	0.0258692	0.896971	Acap1	ArfGAP with coiled-coil, ankyrin repeat and PH domains 1	216859
348	Bbs8_KO_P2 - Bbs8_WT_P2	ENSMUSG00000053436	266.909	-0.877512	0.393864	-2.22796	0.0258835	0.896971	Mapk14	mitogen-activated protein kinase 14	26416
349	Bbs8_KO_P2 - Bbs8_WT_P2	ENSMUSG00000027198	406.508	-0.657627	0.295199	-2.22774	0.0258979	0.896971	Ext2	exostosin glycosyltransferase 2	14043
350	Bbs8_KO_P2 - Bbs8_WT_P2	ENSMUSG00000032291	9.62698	-4.87088	2.1869	-2.22729	0.0259276	0.896971	Crabp1	cellular retinoic acid binding protein I	12903
351	Bbs8_KO_P2 - Bbs8_WT_P2	ENSMUSG00000053475	436.617	0.669261	0.300577	2.22659	0.0259745	0.896971	Tnfaip6	tumor necrosis factor alpha induced protein 6	21930
352	Bbs8_KO_P2 - Bbs8_WT_P2	ENSMUSG00000022553	276.641	-0.989948	0.444822	-2.22549	0.0260481	0.896971	Maf1	MAF1 homolog, negative regulator of RNA polymerase III	68877
353	Bbs8_KO_P2 - Bbs8_WT_P2	ENSMUSG00000024683	60.39	2.23882	1.00615	2.22512	0.026073	0.896971	Mrpl16	mitochondrial ribosomal protein L16	94063
354	Bbs8_KO_P2 - Bbs8_WT_P2	ENSMUSG00000002257	44.4248	-2.88766	1.29834	-2.22411	0.0261412	0.896971	Def6	differentially expressed in FDCP 6	23853
355	Bbs8_KO_P2 - Bbs8_WT_P2	ENSMUSG00000030116	3123.12	0.413719	0.186167	2.2223	0.0262633	0.896971	Mfap5	microfibrillar associated protein 5	50530
356	Bbs8_KO_P2 - Bbs8_WT_P2	ENSMUSG00000010054	89.0639	-1.27527	0.574218	-2.22087	0.0263595	0.896971	Tusc2	tumor suppressor 2, mitochondrial calcium regulator	80385
357	Bbs8_KO_P2 - Bbs8_WT_P2	ENSMUSG00000038342	211.798	0.9442	0.42521	2.22055	0.0263817	0.896971	Mlxip	MLX interacting protein	208104
358	Bbs8_KO_P2 - Bbs8_WT_P2	ENSMUSG00000016481	374.139	0.571144	0.257309	2.21968	0.0264406	0.896971	Cr1l	complement component (3b/4b) receptor 1-like	12946
359	Bbs8_KO_P2 - Bbs8_WT_P2	ENSMUSG00000025188	43.8899	-2.31891	1.04553	-2.21792	0.0265605	0.896971	Hps1	HPS1, biogenesis of lysosomal organelles complex 3 subunit 1	192236
360	Bbs8_KO_P2 - Bbs8_WT_P2	ENSMUSG00000019261	103.52	-1.42334	0.642217	-2.21629	0.0266714	0.896971	Map1s	microtubule-associated protein 1S	270058
361	Bbs8_KO_P2 - Bbs8_WT_P2	ENSMUSG00000028434	64.1177	2.39444	1.08055	2.21594	0.0266954	0.896971	Epb41l4b	erythrocyte membrane protein band 4.1 like 4b	54357
362	Bbs8_KO_P2 - Bbs8_WT_P2	ENSMUSG00000099966	35.4162	2.78806	1.25851	2.21536	0.0267351	0.896971	ENSMUSG00000099966
363	Bbs8_KO_P2 - Bbs8_WT_P2	ENSMUSG00000037847	65.9885	-1.43404	0.647356	-2.21522	0.0267447	0.896971	Nmrk1	nicotinamide riboside kinase 1	225994
364	Bbs8_KO_P2 - Bbs8_WT_P2	ENSMUSG00000039648	21.9331	-3.14869	1.42148	-2.21508	0.0267544	0.896971	Kyat1	kynurenine aminotransferase 1	70266
365	Bbs8_KO_P2 - Bbs8_WT_P2	ENSMUSG00000049792	290.269	-0.958908	0.433056	-2.21428	0.0268093	0.896971	Bag5	BCL2-associated athanogene 5	70369
366	Bbs8_KO_P2 - Bbs8_WT_P2	ENSMUSG00000008206	178.042	0.977231	0.441359	2.21414	0.026819	0.896971	Cers4	ceramide synthase 4	67260
367	Bbs8_KO_P2 - Bbs8_WT_P2	ENSMUSG00000033423	335.519	-0.69485	0.314285	-2.21089	0.0270436	0.900634	Eri3	exoribonuclease 3	140546
368	Bbs8_KO_P2 - Bbs8_WT_P2	ENSMUSG00000097924	6.95084	-6.04755	2.73779	-2.20891	0.0271808	0.900634	ENSMUSG00000097924
369	Bbs8_KO_P2 - Bbs8_WT_P2	ENSMUSG00000054277	363.372	0.670926	0.303995	2.20703	0.0273122	0.900634	Arfgap3	ADP-ribosylation factor GTPase activating protein 3	66251
370	Bbs8_KO_P2 - Bbs8_WT_P2	ENSMUSG00000066877	67.4678	1.30252	0.590191	2.20694	0.0273183	0.900634	Nck2	non-catalytic region of tyrosine kinase adaptor protein 2	17974
371	Bbs8_KO_P2 - Bbs8_WT_P2	ENSMUSG00000117050	154.131	0.966338	0.437989	2.20631	0.0273626	0.900634	ENSMUSG00000117050
372	Bbs8_KO_P2 - Bbs8_WT_P2	ENSMUSG00000024474	283.828	-0.829722	0.376205	-2.2055	0.0274188	0.900634	Ik	IK cytokine	24010
373	Bbs8_KO_P2 - Bbs8_WT_P2	ENSMUSG00000038371	212.053	0.878514	0.398657	2.20369	0.0275465	0.900634	Sbf2	SET binding factor 2	319934
374	Bbs8_KO_P2 - Bbs8_WT_P2	ENSMUSG00000042178	53.8322	-1.8067	0.820074	-2.20309	0.0275882	0.900634	Armc5	armadillo repeat containing 5	233912
375	Bbs8_KO_P2 - Bbs8_WT_P2	ENSMUSG00000040283	12.553	5.12581	2.32821	2.20161	0.027693	0.900634	Btnl9	butyrophilin-like 9	237754
376	Bbs8_KO_P2 - Bbs8_WT_P2	ENSMUSG00000075419	217.198	1.00269	0.455498	2.20131	0.0277144	0.900634	Dolk	dolichol kinase	227697
377	Bbs8_KO_P2 - Bbs8_WT_P2	ENSMUSG00000053477	1207.91	0.554578	0.251969	2.20097	0.0277378	0.900634	Tcf4	transcription factor 4	21413
378	Bbs8_KO_P2 - Bbs8_WT_P2	ENSMUSG00000032431	796.125	0.659608	0.299847	2.19981	0.0278201	0.900916	Crtap	cartilage associated protein	56693
379	Bbs8_KO_P2 - Bbs8_WT_P2	ENSMUSG00000028964	709.742	-0.577535	0.262787	-2.19773	0.0279682	0.903321	Park7	Parkinson disease (autosomal recessive, early onset) 7	57320
380	Bbs8_KO_P2 - Bbs8_WT_P2	ENSMUSG00000031075	39.6818	-2.47396	1.12846	-2.19233	0.0283559	0.912819	Ano1	anoctamin 1, calcium activated chloride channel	101772
381	Bbs8_KO_P2 - Bbs8_WT_P2	ENSMUSG00000019818	1086.01	-0.528597	0.241197	-2.19156	0.0284114	0.912819	Cd164	CD164 antigen	53599
382	Bbs8_KO_P2 - Bbs8_WT_P2	ENSMUSG00000020471	145.656	-1.37112	0.626126	-2.18984	0.0285358	0.914415	Pold2	polymerase (DNA directed), delta 2, regulatory subunit	18972
383	Bbs8_KO_P2 - Bbs8_WT_P2	ENSMUSG00000055991	30.847	3.65937	1.67249	2.18798	0.028671	0.914467	Zkscan5	zinc finger with KRAB and SCAN domains 5	22757
384	Bbs8_KO_P2 - Bbs8_WT_P2	ENSMUSG00000026209	497.539	-0.842283	0.385218	-2.18651	0.0287782	0.914467	Dnpep	aspartyl aminopeptidase	13437
385	Bbs8_KO_P2 - Bbs8_WT_P2	ENSMUSG00000028394	111.866	1.05774	0.483798	2.18631	0.0287926	0.914467	Pole3	polymerase (DNA directed), epsilon 3 (p17 subunit)	59001
386	Bbs8_KO_P2 - Bbs8_WT_P2	ENSMUSG00000010721	160.833	-1.06486	0.487269	-2.18537	0.0288618	0.914467	Lmbr1	limb region 1	56873
387	Bbs8_KO_P2 - Bbs8_WT_P2	ENSMUSG00000085996	98.7201	-1.1459	0.52451	-2.1847	0.0289109	0.914467	ENSMUSG00000085996
388	Bbs8_KO_P2 - Bbs8_WT_P2	ENSMUSG00000028089	50.928	1.49444	0.684945	2.18184	0.0291214	0.916391	Chd1l	chromodomain helicase DNA binding protein 1-like	68058
389	Bbs8_KO_P2 - Bbs8_WT_P2	ENSMUSG00000025810	1211.41	-0.478576	0.219345	-2.18184	0.0291215	0.916391	Nrp1	neuropilin 1	18186
390	Bbs8_KO_P2 - Bbs8_WT_P2	ENSMUSG00000024238	345.046	0.889414	0.408567	2.17691	0.0294873	0.917761	Zeb1	zinc finger E-box binding homeobox 1	21417
391	Bbs8_KO_P2 - Bbs8_WT_P2	ENSMUSG00000020486	139.99	1.07433	0.493529	2.17683	0.0294936	0.917761	Septin4	septin 4	18952
392	Bbs8_KO_P2 - Bbs8_WT_P2	ENSMUSG00000056394	41.682	-2.54291	1.16848	-2.17625	0.0295368	0.917761	Lig1	ligase I, DNA, ATP-dependent	16881
393	Bbs8_KO_P2 - Bbs8_WT_P2	ENSMUSG00000089817	58.2035	1.66211	0.763761	2.17622	0.0295389	0.917761	Gm7162	RAN GTPase activating protein 1 pseudogene	635617
394	Bbs8_KO_P2 - Bbs8_WT_P2	ENSMUSG00000060802	7251.72	0.474333	0.217968	2.17616	0.0295435	0.917761	B2m	beta-2 microglobulin	12010
395	Bbs8_KO_P2 - Bbs8_WT_P2	ENSMUSG00000044068	62.8905	-1.54978	0.712581	-2.17488	0.0296393	0.917761	Zrsr1	zinc finger (CCCH type), RNA binding motif and serine/arginine rich 1	22183
396	Bbs8_KO_P2 - Bbs8_WT_P2	ENSMUSG00000047003	29.8941	3.16024	1.45364	2.17401	0.0297045	0.917761	Zfp41	zinc finger protein 41	22701
397	Bbs8_KO_P2 - Bbs8_WT_P2	ENSMUSG00000046768	1859.37	0.418335	0.192497	2.17321	0.0297648	0.917761	Rhoj	ras homolog family member J	80837
398	Bbs8_KO_P2 - Bbs8_WT_P2	ENSMUSG00000030798	12.5309	6.03037	2.77967	2.16945	0.0300482	0.923645	Cd37	CD37 antigen	12493
399	Bbs8_KO_P2 - Bbs8_WT_P2	ENSMUSG00000028191	126.247	1.43983	0.663917	2.16869	0.0301065	0.923645	Bcl10	B cell leukemia/lymphoma 10	12042
400	Bbs8_KO_P2 - Bbs8_WT_P2	ENSMUSG00000047767	50.4653	2.1877	1.01061	2.16474	0.0304078	0.923691	Atg16l2	autophagy related 16-like 2 (S. cerevisiae)	73683
401	Bbs8_KO_P2 - Bbs8_WT_P2	ENSMUSG00000026766	258.999	-1.04411	0.482599	-2.16352	0.0305009	0.923691	Mmadhc	methylmalonic aciduria (cobalamin deficiency) cblD type, with homocystinuria	109129
402	Bbs8_KO_P2 - Bbs8_WT_P2	ENSMUSG00000037211	206.418	0.966887	0.446952	2.16329	0.0305189	0.923691	Spry1	sprouty RTK signaling antagonist 1	24063
403	Bbs8_KO_P2 - Bbs8_WT_P2	ENSMUSG00000018340	937.881	-0.485071	0.224253	-2.16305	0.0305373	0.923691	Anxa6	annexin A6	11749
404	Bbs8_KO_P2 - Bbs8_WT_P2	ENSMUSG00000031639	35.3268	-1.87076	0.865371	-2.1618	0.0306334	0.923691	Tlr3	toll-like receptor 3	142980
405	Bbs8_KO_P2 - Bbs8_WT_P2	ENSMUSG00000055401	212.526	0.935767	0.43292	2.16153	0.0306548	0.923691	Fbxo6	F-box protein 6	50762
406	Bbs8_KO_P2 - Bbs8_WT_P2	ENSMUSG00000005610	1153.47	-0.439624	0.203478	-2.16056	0.0307297	0.923691	Eif4g2	eukaryotic translation initiation factor 4, gamma 2	13690
407	Bbs8_KO_P2 - Bbs8_WT_P2	ENSMUSG00000032598	52.6212	2.31379	1.07155	2.1593	0.0308272	0.923691	Nckipsd	NCK interacting protein with SH3 domain	80987
408	Bbs8_KO_P2 - Bbs8_WT_P2	ENSMUSG00000028811	234.784	0.765859	0.354818	2.15846	0.0308924	0.923691	Yars	tyrosyl-tRNA synthetase	107271
409	Bbs8_KO_P2 - Bbs8_WT_P2	ENSMUSG00000036989	120.6	-1.28525	0.595573	-2.158	0.0309277	0.923691	Trim3	tripartite motif-containing 3	55992
410	Bbs8_KO_P2 - Bbs8_WT_P2	ENSMUSG00000027820	555.744	0.584927	0.271158	2.15715	0.0309943	0.923691	Mme	membrane metallo endopeptidase	17380
411	Bbs8_KO_P2 - Bbs8_WT_P2	ENSMUSG00000037820	206.414	-1.08634	0.503897	-2.15588	0.0310929	0.923691	Tgm2	transglutaminase 2, C polypeptide	21817
412	Bbs8_KO_P2 - Bbs8_WT_P2	ENSMUSG00000027884	213.188	-0.929161	0.431213	-2.15476	0.0311805	0.923691	Clcc1	chloride channel CLIC-like 1	229725
413	Bbs8_KO_P2 - Bbs8_WT_P2	ENSMUSG00000032737	74.8897	-1.23416	0.572933	-2.15411	0.0312312	0.923691	Inppl1	inositol polyphosphate phosphatase-like 1	16332
414	Bbs8_KO_P2 - Bbs8_WT_P2	ENSMUSG00000034485	128.49	1.1735	0.54493	2.15349	0.03128	0.923691	Uaca	uveal autoantigen with coiled-coil domains and ankyrin repeats	72565
415	Bbs8_KO_P2 - Bbs8_WT_P2	ENSMUSG00000052426	26.6555	-2.11543	0.982873	-2.15229	0.0313744	0.923691	ENSMUSG00000052426
416	Bbs8_KO_P2 - Bbs8_WT_P2	ENSMUSG00000112239	9.2811	-5.30312	2.46418	-2.15208	0.0313909	0.923691	Gm17823	transaldolase 1 pseudogene	100381209
417	Bbs8_KO_P2 - Bbs8_WT_P2	ENSMUSG00000024524	93.4807	1.38842	0.64669	2.14697	0.0317956	0.933356	Gnal	guanine nucleotide binding protein, alpha stimulating, olfactory type	14680
418	Bbs8_KO_P2 - Bbs8_WT_P2	ENSMUSG00000032380	29.199	-2.63613	1.23126	-2.141	0.0322742	0.942138	Dapk2	death-associated protein kinase 2	13143
419	Bbs8_KO_P2 - Bbs8_WT_P2	ENSMUSG00000049287	10.7794	6.29945	2.94307	2.14043	0.0323199	0.942138	Iba57	IBA57 homolog, iron-sulfur cluster assembly	216792
420	Bbs8_KO_P2 - Bbs8_WT_P2	ENSMUSG00000036371	583.981	-0.610743	0.285346	-2.14036	0.0323256	0.942138	Serbp1	serpine1 mRNA binding protein 1	66870
421	Bbs8_KO_P2 - Bbs8_WT_P2	ENSMUSG00000027460	59.2486	-2.81378	1.31617	-2.13785	0.0325292	0.945818	Angpt4	angiopoietin 4	11602
422	Bbs8_KO_P2 - Bbs8_WT_P2	ENSMUSG00000025969	48.6359	2.51537	1.1774	2.13638	0.0326487	0.947043	Nrp2	neuropilin 2	18187
423	Bbs8_KO_P2 - Bbs8_WT_P2	ENSMUSG00000029670	93.7027	1.27657	0.597822	2.13538	0.0327303	0.947168	Ing3	inhibitor of growth family, member 3	71777
424	Bbs8_KO_P2 - Bbs8_WT_P2	ENSMUSG00000033278	123.428	-1.27502	0.597752	-2.13303	0.032922	0.948392	Ptprm	protein tyrosine phosphatase, receptor type, M	19274
425	Bbs8_KO_P2 - Bbs8_WT_P2	ENSMUSG00000020328	177.785	1.03679	0.486078	2.13297	0.0329276	0.948392	Nudcd2	NudC domain containing 2	52653
426	Bbs8_KO_P2 - Bbs8_WT_P2	ENSMUSG00000031210	5.68204	-6.24704	2.93218	-2.13051	0.0331294	0.951202	Gpr165	G protein-coupled receptor 165	76206
427	Bbs8_KO_P2 - Bbs8_WT_P2	ENSMUSG00000022091	144.507	0.970199	0.455637	2.12933	0.0332273	0.951202	Sorbs3	sorbin and SH3 domain containing 3	20410
428	Bbs8_KO_P2 - Bbs8_WT_P2	ENSMUSG00000024140	494.798	0.619513	0.291117	2.12805	0.0333328	0.951202	Epas1	endothelial PAS domain protein 1	13819
429	Bbs8_KO_P2 - Bbs8_WT_P2	ENSMUSG00000027404	730.792	0.479284	0.225226	2.12801	0.033336	0.951202	Snrpb	small nuclear ribonucleoprotein B	20638
430	Bbs8_KO_P2 - Bbs8_WT_P2	ENSMUSG00000027630	117.222	-1.4107	0.663753	-2.12534	0.0335582	0.952318	Tbl1xr1	transducin (beta)-like 1X-linked receptor 1	81004
431	Bbs8_KO_P2 - Bbs8_WT_P2	ENSMUSG00000053985	39.0987	-1.81972	0.856703	-2.1241	0.0336619	0.952318	Zfp14	zinc finger protein 14	243906
432	Bbs8_KO_P2 - Bbs8_WT_P2	ENSMUSG00000046402	224.004	0.971772	0.457838	2.12253	0.0337935	0.952318	Rbp1	retinol binding protein 1, cellular	19659
433	Bbs8_KO_P2 - Bbs8_WT_P2	ENSMUSG00000045092	72.5735	1.54324	0.72738	2.12164	0.0338681	0.952318	S1pr1	sphingosine-1-phosphate receptor 1	13609
434	Bbs8_KO_P2 - Bbs8_WT_P2	ENSMUSG00000006457	20.4974	-3.54621	1.67215	-2.12075	0.0339427	0.952318	Actn3	actinin alpha 3	11474
435	Bbs8_KO_P2 - Bbs8_WT_P2	ENSMUSG00000032590	137.543	-1.35693	0.639895	-2.12055	0.0339596	0.952318	Apeh	acylpeptide hydrolase	235606
436	Bbs8_KO_P2 - Bbs8_WT_P2	ENSMUSG00000021870	137.414	1.11462	0.525948	2.11925	0.034069	0.952318	Slmap	sarcolemma associated protein	83997
437	Bbs8_KO_P2 - Bbs8_WT_P2	ENSMUSG00000097246	24.9026	-2.53452	1.19598	-2.11919	0.034074	0.952318	ENSMUSG00000097246
438	Bbs8_KO_P2 - Bbs8_WT_P2	ENSMUSG00000029755	9.42913	-6.22153	2.93611	-2.11897	0.0340929	0.952318	Dlx5	distal-less homeobox 5	13395
439	Bbs8_KO_P2 - Bbs8_WT_P2	ENSMUSG00000035754	193.524	1.11514	0.526439	2.11826	0.034153	0.952318	Wdr18	WD repeat domain 18	216156
440	Bbs8_KO_P2 - Bbs8_WT_P2	ENSMUSG00000106834	10.9409	-2.8855	1.36449	-2.11471	0.0344547	0.958546	ENSMUSG00000106834
441	Bbs8_KO_P2 - Bbs8_WT_P2	ENSMUSG00000021765	2188.61	-0.463623	0.219589	-2.11132	0.0347445	0.962308	Fst	follistatin	14313
442	Bbs8_KO_P2 - Bbs8_WT_P2	ENSMUSG00000003031	169	1.00474	0.475887	2.11129	0.0347472	0.962308	Cdkn1b	cyclin-dependent kinase inhibitor 1B	12576
443	Bbs8_KO_P2 - Bbs8_WT_P2	ENSMUSG00000010290	38.9164	2.79026	1.32233	2.11011	0.0348485	0.962935	AI597479	expressed sequence AI597479	98404
444	Bbs8_KO_P2 - Bbs8_WT_P2	ENSMUSG00000055612	8.66677	5.72367	2.7149	2.10824	0.0350103	0.965227	Cdca7	cell division cycle associated 7	66953
445	Bbs8_KO_P2 - Bbs8_WT_P2	ENSMUSG00000066440	96.0188	-1.18867	0.564501	-2.1057	0.0352308	0.965524	Zfyve26	zinc finger, FYVE domain containing 26	211978
446	Bbs8_KO_P2 - Bbs8_WT_P2	ENSMUSG00000028573	23.7709	-2.85828	1.35748	-2.10557	0.0352416	0.965524	Fggy	FGGY carbohydrate kinase domain containing	75578
447	Bbs8_KO_P2 - Bbs8_WT_P2	ENSMUSG00000033624	55.8981	1.69011	0.803054	2.1046	0.035326	0.965524	Pdpr	pyruvate dehydrogenase phosphatase regulatory subunit	319518
448	Bbs8_KO_P2 - Bbs8_WT_P2	ENSMUSG00000032562	695.156	0.511216	0.242918	2.10448	0.0353366	0.965524	Gnai2	guanine nucleotide binding protein (G protein), alpha inhibiting 2	14678
449	Bbs8_KO_P2 - Bbs8_WT_P2	ENSMUSG00000038811	87.3878	1.53514	0.729925	2.10315	0.0354525	0.965656	Gngt2	guanine nucleotide binding protein (G protein), gamma transducing activity polypeptide 2	14710
450	Bbs8_KO_P2 - Bbs8_WT_P2	ENSMUSG00000047766	59.2718	-2.5202	1.19904	-2.10184	0.0355669	0.965656	Lrrc49	leucine rich repeat containing 49	102747
451	Bbs8_KO_P2 - Bbs8_WT_P2	ENSMUSG00000029061	642.762	0.608275	0.289418	2.10172	0.035578	0.965656	Mmp23	matrix metallopeptidase 23	26561
452	Bbs8_KO_P2 - Bbs8_WT_P2	ENSMUSG00000038816	72.1901	-1.59587	0.759848	-2.10025	0.0357072	0.967019	Ctnnal1	catenin (cadherin associated protein), alpha-like 1	54366
453	Bbs8_KO_P2 - Bbs8_WT_P2	ENSMUSG00000021715	81.012	1.45578	0.693678	2.09865	0.035848	0.968688	Cwc27	CWC27 spliceosome-associated protein	67285
454	Bbs8_KO_P2 - Bbs8_WT_P2	ENSMUSG00000020044	3031.01	0.620333	0.29585	2.09678	0.0360129	0.970999	Timp3	tissue inhibitor of metalloproteinase 3	21859
455	Bbs8_KO_P2 - Bbs8_WT_P2	ENSMUSG00000020956	43.098	-1.52565	0.727948	-2.09583	0.0360973	0.971137	Dtd2	D-tyrosyl-tRNA deacylase 2	328092
456	Bbs8_KO_P2 - Bbs8_WT_P2	ENSMUSG00000029001	7.22646	-6.44352	3.08122	-2.09123	0.0365076	0.977976	Fbxo44	F-box protein 44	230903
457	Bbs8_KO_P2 - Bbs8_WT_P2	ENSMUSG00000017679	142.964	1.22862	0.587524	2.09119	0.0365113	0.977976	Ttpal	tocopherol (alpha) transfer protein-like	76080
458	Bbs8_KO_P2 - Bbs8_WT_P2	ENSMUSG00000078779	7.71624	-4.27128	2.04395	-2.08972	0.0366426	0.979134	Zfp59	zinc finger protein 59	22717
459	Bbs8_KO_P2 - Bbs8_WT_P2	ENSMUSG00000021133	211.24	-0.969448	0.464089	-2.08892	0.0367145	0.979134	Susd6	sushi domain containing 6	217684
460	Bbs8_KO_P2 - Bbs8_WT_P2	ENSMUSG00000024659	2930.79	0.391275	0.187447	2.08739	0.0368532	0.980539	Anxa1	annexin A1	16952
461	Bbs8_KO_P2 - Bbs8_WT_P2	ENSMUSG00000052957	825.516	-0.560494	0.268698	-2.08596	0.0369819	0.980539	Gas1	growth arrest specific 1	14451
462	Bbs8_KO_P2 - Bbs8_WT_P2	ENSMUSG00000116802	12.6922	4.95378	2.37595	2.08497	0.0370721	0.980539	Gm5165	predicted gene 5165	102640673
463	Bbs8_KO_P2 - Bbs8_WT_P2	ENSMUSG00000099034	8.06056	5.83056	2.7967	2.0848	0.0370876	0.980539	ENSMUSG00000099034
464	Bbs8_KO_P2 - Bbs8_WT_P2	ENSMUSG00000032386	95.4904	1.37482	0.659835	2.08359	0.0371975	0.981324	Trip4	thyroid hormone receptor interactor 4	56404
465	Bbs8_KO_P2 - Bbs8_WT_P2	ENSMUSG00000056900	24.4523	-3.47452	1.66841	-2.08253	0.0372937	0.981747	Usp13	ubiquitin specific peptidase 13 (isopeptidase T-3)	72607
466	Bbs8_KO_P2 - Bbs8_WT_P2	ENSMUSG00000022360	43.6307	-1.95875	0.943255	-2.07658	0.0378399	0.993987	Atad2	ATPase family, AAA domain containing 2	70472
467	Bbs8_KO_P2 - Bbs8_WT_P2	ENSMUSG00000024866	73.041	-1.89676	0.913979	-2.07527	0.0379611	0.994112	Acy3	aspartoacylase (aminoacylase) 3	71670
468	Bbs8_KO_P2 - Bbs8_WT_P2	ENSMUSG00000020023	159.866	-1.00665	0.485183	-2.07478	0.0380071	0.994112	Tmcc3	transmembrane and coiled coil domains 3	319880
469	Bbs8_KO_P2 - Bbs8_WT_P2	ENSMUSG00000035547	83.1135	2.08745	1.00699	2.07295	0.0381765	0.996415	Capn5	calpain 5	12337
470	Bbs8_KO_P2 - Bbs8_WT_P2	ENSMUSG00000024054	122.73	1.16222	0.561319	2.07053	0.0384032	0.999948	Smchd1	SMC hinge domain containing 1	74355
471	Bbs8_KO_P2 - Bbs8_WT_P2	ENSMUSG00000006932	916.799	0.573485	0.277564	2.06614	0.0388155	0.999948	Ctnnb1	catenin (cadherin associated protein), beta 1	12387
472	Bbs8_KO_P2 - Bbs8_WT_P2	ENSMUSG00000062866	326.467	0.846228	0.409645	2.06576	0.038851	0.999948	Phactr2	phosphatase and actin regulator 2	215789
473	Bbs8_KO_P2 - Bbs8_WT_P2	ENSMUSG00000016528	145.299	-1.09097	0.528714	-2.06345	0.0390701	0.999948	Mapkapk2	MAP kinase-activated protein kinase 2	17164
474	Bbs8_KO_P2 - Bbs8_WT_P2	ENSMUSG00000017493	1961.31	-0.520833	0.252435	-2.06324	0.03909	0.999948	Igfbp4	insulin-like growth factor binding protein 4	16010
475	Bbs8_KO_P2 - Bbs8_WT_P2	ENSMUSG00000026761	105.301	-1.02289	0.496101	-2.06186	0.0392208	0.999948	Orc4	origin recognition complex, subunit 4	26428
476	Bbs8_KO_P2 - Bbs8_WT_P2	ENSMUSG00000026288	15.0677	4.31726	2.09453	2.06121	0.0392835	0.999948	Inpp5d	inositol polyphosphate-5-phosphatase D	16331
477	Bbs8_KO_P2 - Bbs8_WT_P2	ENSMUSG00000043505	8.42325	6.18147	3.00125	2.05963	0.0394337	0.999948	Gimap5	GTPase, IMAP family member 5	317757
478	Bbs8_KO_P2 - Bbs8_WT_P2	ENSMUSG00000028221	95.5204	1.63267	0.79295	2.05899	0.0394954	0.999948	Pip4p2	phosphatidylinositol-4,5-bisphosphate 4-phosphatase 2	72519
479	Bbs8_KO_P2 - Bbs8_WT_P2	ENSMUSG00000031425	17.0023	-4.02134	1.95644	-2.05544	0.0398364	0.999948	Plp1	proteolipid protein (myelin) 1	18823
480	Bbs8_KO_P2 - Bbs8_WT_P2	ENSMUSG00000022546	22.7783	2.9636	1.44292	2.05389	0.0399859	0.999948	Gpt	glutamic pyruvic transaminase, soluble	76282
481	Bbs8_KO_P2 - Bbs8_WT_P2	ENSMUSG00000068039	405.786	0.733808	0.35729	2.05382	0.0399936	0.999948	Tcp1	t-complex protein 1	21454
482	Bbs8_KO_P2 - Bbs8_WT_P2	ENSMUSG00000062515	1946.17	0.797625	0.388368	2.05378	0.0399966	0.999948	Fabp4	fatty acid binding protein 4, adipocyte	11770
483	Bbs8_KO_P2 - Bbs8_WT_P2	ENSMUSG00000026037	71.7024	-1.22496	0.59691	-2.05217	0.0401529	0.999948	Orc2	origin recognition complex, subunit 2	18393
484	Bbs8_KO_P2 - Bbs8_WT_P2	ENSMUSG00000022025	87.284	1.59984	0.779584	2.05217	0.0401534	0.999948	Cnmd	chondromodulin	16840
485	Bbs8_KO_P2 - Bbs8_WT_P2	ENSMUSG00000020677	142.839	-0.860518	0.419507	-2.05126	0.0402415	0.999948	Ddx52	DExD box helicase 52	78394
486	Bbs8_KO_P2 - Bbs8_WT_P2	ENSMUSG00000031951	31.1495	-2.12697	1.03749	-2.05011	0.040354	0.999948	Tmem231	transmembrane protein 231	234740
487	Bbs8_KO_P2 - Bbs8_WT_P2	ENSMUSG00000047878	135.656	-1.08895	0.531416	-2.04915	0.0404476	0.999948	A4galt	alpha 1,4-galactosyltransferase	239559
488	Bbs8_KO_P2 - Bbs8_WT_P2	ENSMUSG00000036564	279.663	-0.629291	0.307202	-2.04846	0.0405148	0.999948	Ndrg4	N-myc downstream regulated gene 4	234593
489	Bbs8_KO_P2 - Bbs8_WT_P2	ENSMUSG00000004896	168.037	-0.847781	0.414313	-2.04623	0.0407335	0.999948	Rrnad1	ribosomal RNA adenine dimethylase domain containing 1	229503
490	Bbs8_KO_P2 - Bbs8_WT_P2	ENSMUSG00000038351	95.037	-1.15169	0.562936	-2.04587	0.0407689	0.999948	Sgsm2	small G protein signaling modulator 2	97761
491	Bbs8_KO_P2 - Bbs8_WT_P2	ENSMUSG00000003865	37.4149	2.69848	1.31904	2.04579	0.0407767	0.999948	Gys1	glycogen synthase 1, muscle	14936
492	Bbs8_KO_P2 - Bbs8_WT_P2	ENSMUSG00000039357	292.637	0.849329	0.415261	2.04529	0.0408263	0.999948	Fut11	fucosyltransferase 11	73068
493	Bbs8_KO_P2 - Bbs8_WT_P2	ENSMUSG00000105691	11.0539	5.3666	2.6287	2.04155	0.0411966	0.999948	ENSMUSG00000105691
494	Bbs8_KO_P2 - Bbs8_WT_P2	ENSMUSG00000029659	1065.59	-0.413974	0.202941	-2.03987	0.041363	0.999948	Medag	mesenteric estrogen dependent adipogenesis	70717
495	Bbs8_KO_P2 - Bbs8_WT_P2	ENSMUSG00000024870	370.428	-0.792105	0.388797	-2.03732	0.0416179	0.999948	Rab1b	RAB1B, member RAS oncogene family	76308
496	Bbs8_KO_P2 - Bbs8_WT_P2	ENSMUSG00000078429	964.834	0.425197	0.208759	2.03679	0.0416716	0.999948	Ctdsp2	CTD (carboxy-terminal domain, RNA polymerase II, polypeptide A) small phosphatase 2	52468
497	Bbs8_KO_P2 - Bbs8_WT_P2	ENSMUSG00000040006	385.438	0.673941	0.330984	2.03618	0.0417327	0.999948	Ginm1	glycoprotein integral membrane 1	215751
498	Bbs8_KO_P2 - Bbs8_WT_P2	ENSMUSG00000028483	175.406	0.757708	0.372284	2.03529	0.0418212	0.999948	Snapc3	small nuclear RNA activating complex, polypeptide 3	77634
499	Bbs8_KO_P2 - Bbs8_WT_P2	ENSMUSG00000028480	462.869	-0.814706	0.40054	-2.03402	0.0419498	0.999948	Glipr2	GLI pathogenesis-related 2	384009
500	Bbs8_KO_P2 - Bbs8_WT_P2	ENSMUSG00000024076	135.793	-1.0251	0.504121	-2.03344	0.0420079	0.999948	Vit	vitrin	74199
501	Bbs8_KO_P2 - Bbs8_WT_P2	ENSMUSG00000038535	69.0428	1.45491	0.716108	2.03169	0.0421855	0.999948	Zfp280d	zinc finger protein 280D	235469
502	Bbs8_KO_P2 - Bbs8_WT_P2	ENSMUSG00000034108	283.267	-0.652529	0.321235	-2.03132	0.042223	0.999948	Ccs	copper chaperone for superoxide dismutase	12460
503	Bbs8_KO_P2 - Bbs8_WT_P2	ENSMUSG00000006519	875.133	-0.450183	0.221812	-2.02957	0.0424003	0.999948	Cyba	cytochrome b-245, alpha polypeptide	13057
504	Bbs8_KO_P2 - Bbs8_WT_P2	ENSMUSG00000052712	346.435	0.719198	0.354422	2.02921	0.0424366	0.999948	BC004004	cDNA sequence BC004004	80748
505	Bbs8_KO_P2 - Bbs8_WT_P2	ENSMUSG00000037408	59.8026	-1.8261	0.900668	-2.02749	0.0426122	0.999948	Cnnm4	cyclin M4	94220
506	Bbs8_KO_P2 - Bbs8_WT_P2	ENSMUSG00000027953	439.684	0.563151	0.277788	2.02727	0.0426345	0.999948	Slc50a1	solute carrier family 50 (sugar transporter), member 1	19729
507	Bbs8_KO_P2 - Bbs8_WT_P2	ENSMUSG00000025572	42.5255	-2.26391	1.11959	-2.02209	0.0431666	0.999948	Tmc6	transmembrane channel-like gene family 6	217353
508	Bbs8_KO_P2 - Bbs8_WT_P2	ENSMUSG00000025324	56.6639	1.54031	0.761908	2.02165	0.043213	0.999948	Atp10a	ATPase, class V, type 10A	11982
509	Bbs8_KO_P2 - Bbs8_WT_P2	ENSMUSG00000041949	46.5398	-2.1969	1.08698	-2.0211	0.0432699	0.999948	Tango6	transport and golgi organization 6	272538
510	Bbs8_KO_P2 - Bbs8_WT_P2	ENSMUSG00000033983	49.6832	-1.6847	0.834079	-2.01983	0.0434009	0.999948	Coil	coilin	12812
511	Bbs8_KO_P2 - Bbs8_WT_P2	ENSMUSG00000034422	111.627	1.05002	0.519966	2.0194	0.0434452	0.999948	Parp14	poly (ADP-ribose) polymerase family, member 14	547253
512	Bbs8_KO_P2 - Bbs8_WT_P2	ENSMUSG00000020592	158.537	-1.12375	0.557057	-2.0173	0.0436645	0.999948	Sdc1	syndecan 1	20969
513	Bbs8_KO_P2 - Bbs8_WT_P2	ENSMUSG00000037523	126.898	-1.24819	0.618781	-2.01718	0.0436764	0.999948	Mavs	mitochondrial antiviral signaling protein	228607
514	Bbs8_KO_P2 - Bbs8_WT_P2	ENSMUSG00000040181	589.404	0.596854	0.295943	2.01678	0.0437181	0.999948	Fmo1	flavin containing monooxygenase 1	14261
515	Bbs8_KO_P2 - Bbs8_WT_P2	ENSMUSG00000054676	112.05	1.29723	0.643487	2.01594	0.0438063	0.999948	1600014C10Rik	RIKEN cDNA 1600014C10 gene	72244
516	Bbs8_KO_P2 - Bbs8_WT_P2	ENSMUSG00000005370	47.0192	-2.23892	1.11378	-2.01019	0.0444108	0.999948	Msh6	mutS homolog 6	17688
517	Bbs8_KO_P2 - Bbs8_WT_P2	ENSMUSG00000026864	5079.23	-0.368198	0.183258	-2.00918	0.0445181	0.999948	Hspa5	heat shock protein 5	14828
518	Bbs8_KO_P2 - Bbs8_WT_P2	ENSMUSG00000031536	146.621	-1.00325	0.499581	-2.00818	0.0446242	0.999948	Polb	polymerase (DNA directed), beta	18970
519	Bbs8_KO_P2 - Bbs8_WT_P2	ENSMUSG00000027692	91.9417	1.0704	0.533181	2.00757	0.0446887	0.999948	Tnik	TRAF2 and NCK interacting kinase	665113
520	Bbs8_KO_P2 - Bbs8_WT_P2	ENSMUSG00000041309	64.1298	1.49325	0.743908	2.0073	0.0447178	0.999948	Nkx6-2	NK6 homeobox 2	14912
521	Bbs8_KO_P2 - Bbs8_WT_P2	ENSMUSG00000037617	14.6472	-4.17342	2.08156	-2.00495	0.0449687	0.999948	Spag1	sperm associated antigen 1	26942
522	Bbs8_KO_P2 - Bbs8_WT_P2	ENSMUSG00000000730	23.4799	-3.25104	1.62289	-2.00324	0.0451513	0.999948	Dnmt3l	DNA (cytosine-5-)-methyltransferase 3-like	54427
523	Bbs8_KO_P2 - Bbs8_WT_P2	ENSMUSG00000033577	100.766	0.955858	0.477178	2.00315	0.0451613	0.999948	Myo6	myosin VI	17920
524	Bbs8_KO_P2 - Bbs8_WT_P2	ENSMUSG00000040272	30.8008	2.30661	1.15201	2.00225	0.0452576	0.999948	Accs	1-aminocyclopropane-1-carboxylate synthase (non-functional)	329470
525	Bbs8_KO_P2 - Bbs8_WT_P2	ENSMUSG00000042616	36.7536	2.76364	1.38176	2.00009	0.0454904	0.999948	Oscp1	organic solute carrier partner 1	230751
526	Bbs8_KO_P2 - Bbs8_WT_P2	ENSMUSG00000089832	40.525	-2.74176	1.37092	-1.99994	0.0455069	0.999948	Shkbp1	Sh3kbp1 binding protein 1	192192
527	Bbs8_KO_P2 - Bbs8_WT_P2	ENSMUSG00000062906	118.755	1.03462	0.517451	1.99945	0.0455592	0.999948	Hdac10	histone deacetylase 10	170787
528	Bbs8_KO_P2 - Bbs8_WT_P2	ENSMUSG00000029048	640.064	-0.438656	0.219463	-1.99877	0.0456327	0.999948	Rer1	retention in endoplasmic reticulum sorting receptor 1	67830
529	Bbs8_KO_P2 - Bbs8_WT_P2	ENSMUSG00000047182	106.91	2.51658	1.26044	1.99659	0.0458703	0.999948	Irs3	insulin receptor substrate 3	16369
530	Bbs8_KO_P2 - Bbs8_WT_P2	ENSMUSG00000097660	41.0805	-1.61301	0.80794	-1.99645	0.0458845	0.999948	ENSMUSG00000097660
531	Bbs8_KO_P2 - Bbs8_WT_P2	ENSMUSG00000031161	60.0663	-2.73397	1.36973	-1.996	0.0459344	0.999948	Hdac6	histone deacetylase 6	15185
532	Bbs8_KO_P2 - Bbs8_WT_P2	ENSMUSG00000053334	58.6638	3.05813	1.53319	1.99462	0.0460845	0.999948	Ficd	FIC domain containing	231630
533	Bbs8_KO_P2 - Bbs8_WT_P2	ENSMUSG00000039883	774.087	-0.802093	0.402621	-1.99218	0.0463516	0.999948	Lrrc17	leucine rich repeat containing 17	74511
534	Bbs8_KO_P2 - Bbs8_WT_P2	ENSMUSG00000073423	73.9791	-1.2146	0.609755	-1.99195	0.0463767	0.999948	Zfp414	zinc finger protein 414	328801
535	Bbs8_KO_P2 - Bbs8_WT_P2	ENSMUSG00000036636	229.798	-1.06724	0.535865	-1.99162	0.0464123	0.999948	Clcn7	chloride channel, voltage-sensitive 7	26373
536	Bbs8_KO_P2 - Bbs8_WT_P2	ENSMUSG00000020829	88.9328	-1.2858	0.645754	-1.99116	0.046463	0.999948	Slc46a1	solute carrier family 46, member 1	52466
537	Bbs8_KO_P2 - Bbs8_WT_P2	ENSMUSG00000033594	51.748	-1.77014	0.889209	-1.99069	0.0465148	0.999948	Spata2l	spermatogenesis associated 2-like	78779
538	Bbs8_KO_P2 - Bbs8_WT_P2	ENSMUSG00000104030	116.597	1.16662	0.586158	1.99028	0.0465602	0.999948	ENSMUSG00000104030
539	Bbs8_KO_P2 - Bbs8_WT_P2	ENSMUSG00000052833	519.046	0.774805	0.389312	1.99019	0.04657	0.999948	Sae1	SUMO1 activating enzyme subunit 1	56459
540	Bbs8_KO_P2 - Bbs8_WT_P2	ENSMUSG00000028156	240.341	0.731759	0.367709	1.99005	0.0465856	0.999948	Eif4e	eukaryotic translation initiation factor 4E	13684
541	Bbs8_KO_P2 - Bbs8_WT_P2	ENSMUSG00000026219	308.218	0.756139	0.380774	1.9858	0.047056	0.999948	Trip12	thyroid hormone receptor interactor 12	14897
542	Bbs8_KO_P2 - Bbs8_WT_P2	ENSMUSG00000022485	41.2966	-2.2157	1.11631	-1.98484	0.0471621	0.999948	Hoxc5	homeobox C5	15424
543	Bbs8_KO_P2 - Bbs8_WT_P2	ENSMUSG00000022555	121.558	-1.2916	0.651085	-1.98377	0.0472814	0.999948	Dgat1	diacylglycerol O-acyltransferase 1	13350
544	Bbs8_KO_P2 - Bbs8_WT_P2	ENSMUSG00000047434	45.7936	-1.82717	0.921081	-1.98372	0.0472872	0.999948	Xxylt1	xyloside xylosyltransferase 1	268880
545	Bbs8_KO_P2 - Bbs8_WT_P2	ENSMUSG00000096954	131.793	1.09215	0.550632	1.98344	0.0473182	0.999948	ENSMUSG00000096954
546	Bbs8_KO_P2 - Bbs8_WT_P2	ENSMUSG00000027509	193.204	-0.757253	0.382136	-1.98164	0.0475201	0.999948	Rae1	ribonucleic acid export 1	66679
547	Bbs8_KO_P2 - Bbs8_WT_P2	ENSMUSG00000034064	132.088	-0.981059	0.495366	-1.98047	0.0476504	0.999948	Poglut1	protein O-glucosyltransferase 1	224143
548	Bbs8_KO_P2 - Bbs8_WT_P2	ENSMUSG00000067336	200.762	0.949581	0.479722	1.97944	0.0477667	0.999948	Bmpr2	bone morphogenetic protein receptor, type II (serine/threonine kinase)	12168
549	Bbs8_KO_P2 - Bbs8_WT_P2	ENSMUSG00000107610	11.9566	-2.90699	1.46864	-1.97937	0.0477742	0.999948	ENSMUSG00000107610
550	Bbs8_KO_P2 - Bbs8_WT_P2	ENSMUSG00000058317	101.302	1.28409	0.648891	1.97889	0.0478279	0.999948	Ube2e2	ubiquitin-conjugating enzyme E2E 2	218793
551	Bbs8_KO_P2 - Bbs8_WT_P2	ENSMUSG00000003308	246.213	-0.719808	0.363811	-1.97852	0.0478699	0.999948	Keap1	kelch-like ECH-associated protein 1	50868
552	Bbs8_KO_P2 - Bbs8_WT_P2	ENSMUSG00000022889	110.87	-1.23938	0.627239	-1.97592	0.0481637	0.999948	Mrpl39	mitochondrial ribosomal protein L39	27393
553	Bbs8_KO_P2 - Bbs8_WT_P2	ENSMUSG00000029199	107.302	1.2248	0.620258	1.97467	0.0483061	0.999948	Lias	lipoic acid synthetase	79464
554	Bbs8_KO_P2 - Bbs8_WT_P2	ENSMUSG00000021025	1827.02	0.520213	0.263451	1.97461	0.0483126	0.999948	Nfkbia	nuclear factor of kappa light polypeptide gene enhancer in B cells inhibitor, alpha	18035
555	Bbs8_KO_P2 - Bbs8_WT_P2	ENSMUSG00000030890	867.464	0.434036	0.220068	1.97228	0.0485773	0.999948	Ilk	integrin linked kinase	16202
556	Bbs8_KO_P2 - Bbs8_WT_P2	ENSMUSG00000028910	133.153	-1.07926	0.54775	-1.97035	0.0487981	0.999948	Mecr	mitochondrial trans-2-enoyl-CoA reductase	26922
557	Bbs8_KO_P2 - Bbs8_WT_P2	ENSMUSG00000043909	158.756	-1.37717	0.699737	-1.96812	0.0490541	0.999948	Trp53bp1	transformation related protein 53 binding protein 1	27223
558	Bbs8_KO_P2 - Bbs8_WT_P2	ENSMUSG00000037152	135.297	-0.902314	0.459285	-1.96461	0.0494597	0.999948	Ndufc1	NADH:ubiquinone oxidoreductase subunit C1	66377
559	Bbs8_KO_P2 - Bbs8_WT_P2	ENSMUSG00000027996	380.677	-0.932296	0.475089	-1.96236	0.0497203	0.999948	Sfrp2	secreted frizzled-related protein 2	20319
560	Bbs8_KO_P2 - Bbs8_WT_P2	ENSMUSG00000030352	151.286	-1.08633	0.553945	-1.96108	0.0498691	0.999948	Tspan9	tetraspanin 9	109246
561	Bbs8_KO_P2 - Bbs8_WT_P2	ENSMUSG00000025532	118.263	-1.20338	0.613952	-1.96005	0.0499899	0.999948	Crcp	calcitonin gene-related peptide-receptor component protein	12909
562	Bbs8_KO_P2 - Bbs8_WT_P2	ENSMUSG00000021681	122.264	1.06303	0.542747	1.95861	0.0501581	0.999948	Aggf1	angiogenic factor with G patch and FHA domains 1	66549
563	Bbs8_KO_P2 - Bbs8_WT_P2	ENSMUSG00000004098	6984.8	0.269148	0.137449	1.95817	0.0502105	0.999948	Col5a3	collagen, type V, alpha 3	53867
564	Bbs8_KO_P2 - Bbs8_WT_P2	ENSMUSG00000021018	75.0853	-1.57634	0.805062	-1.95804	0.0502258	0.999948	Polr2h	polymerase (RNA) II (DNA directed) polypeptide H	245841
565	Bbs8_KO_P2 - Bbs8_WT_P2	ENSMUSG00000104399	7.2245	-5.46176	2.79289	-1.95559	0.050513	0.999948	ENSMUSG00000104399
566	Bbs8_KO_P2 - Bbs8_WT_P2	ENSMUSG00000028893	9.53133	-5.81526	2.97396	-1.95539	0.050537	0.999948	Sesn2	sestrin 2	230784
567	Bbs8_KO_P2 - Bbs8_WT_P2	ENSMUSG00000020590	71.3167	1.42286	0.729041	1.95168	0.0509759	0.999948	Snx13	sorting nexin 13	217463
568	Bbs8_KO_P2 - Bbs8_WT_P2	ENSMUSG00000084917	15.8716	-2.73895	1.40371	-1.95122	0.0510313	0.999948	ENSMUSG00000084917
569	Bbs8_KO_P2 - Bbs8_WT_P2	ENSMUSG00000017309	98.6207	1.59295	0.81664	1.95061	0.0511031	0.999948	Cd300lg	CD300 molecule like family member G	52685
570	Bbs8_KO_P2 - Bbs8_WT_P2	ENSMUSG00000025888	65.9051	-1.83416	0.94043	-1.95035	0.0511348	0.999948	Casp1	caspase 1	12362
571	Bbs8_KO_P2 - Bbs8_WT_P2	ENSMUSG00000034021	97.4427	-1.2581	0.645159	-1.95005	0.0511696	0.999948	Pds5b	PDS5 cohesin associated factor B	100710
572	Bbs8_KO_P2 - Bbs8_WT_P2	ENSMUSG00000009073	109.807	1.11055	0.569602	1.9497	0.0512114	0.999948	Nf2	neurofibromin 2	18016
573	Bbs8_KO_P2 - Bbs8_WT_P2	ENSMUSG00000001847	941.961	0.491647	0.252242	1.94911	0.0512826	0.999948	Rac1	Rac family small GTPase 1	19353
574	Bbs8_KO_P2 - Bbs8_WT_P2	ENSMUSG00000028086	45.3307	-1.93222	0.991632	-1.94852	0.0513524	0.999948	Fbxw7	F-box and WD-40 domain protein 7	50754
575	Bbs8_KO_P2 - Bbs8_WT_P2	ENSMUSG00000054405	286.752	-0.758756	0.389712	-1.94696	0.0515391	0.999948	Dnajc8	DnaJ heat shock protein family (Hsp40) member C8	68598
576	Bbs8_KO_P2 - Bbs8_WT_P2	ENSMUSG00000069378	6.4309	-6.196	3.18308	-1.94654	0.0515896	0.999948	Prdm6	PR domain containing 6	225518
577	Bbs8_KO_P2 - Bbs8_WT_P2	ENSMUSG00000041115	29.8697	-1.8125	0.931269	-1.94627	0.0516219	0.999948	Iqsec2	IQ motif and Sec7 domain 2	245666
578	Bbs8_KO_P2 - Bbs8_WT_P2	ENSMUSG00000003068	178.089	0.748169	0.384735	1.94463	0.0518191	0.999948	Stk11	serine/threonine kinase 11	20869
579	Bbs8_KO_P2 - Bbs8_WT_P2	ENSMUSG00000032504	354.407	0.657032	0.337933	1.94427	0.051863	0.999948	Pdcd6ip	programmed cell death 6 interacting protein	18571
580	Bbs8_KO_P2 - Bbs8_WT_P2	ENSMUSG00000032786	612.264	-0.728193	0.374556	-1.94415	0.0518774	0.999948	Alas1	aminolevulinic acid synthase 1	11655
581	Bbs8_KO_P2 - Bbs8_WT_P2	ENSMUSG00000003355	218.214	-0.67921	0.349409	-1.94388	0.0519097	0.999948	Fkbp11	FK506 binding protein 11	66120
582	Bbs8_KO_P2 - Bbs8_WT_P2	ENSMUSG00000020130	170.746	-0.854328	0.440227	-1.94066	0.0523001	0.999948	Tbc1d15	TBC1 domain family, member 15	66687
583	Bbs8_KO_P2 - Bbs8_WT_P2	ENSMUSG00000103183	21.6527	-3.4256	1.76554	-1.94026	0.0523486	0.999948	ENSMUSG00000103183
584	Bbs8_KO_P2 - Bbs8_WT_P2	ENSMUSG00000019082	43.0641	1.92587	0.992675	1.94008	0.05237	0.999948	Slc25a22	solute carrier family 25 (mitochondrial carrier, glutamate), member 22	68267
585	Bbs8_KO_P2 - Bbs8_WT_P2	ENSMUSG00000001829	164.677	-0.90729	0.467813	-1.93943	0.0524492	0.999948	Clpb	ClpB caseinolytic peptidase B	20480
586	Bbs8_KO_P2 - Bbs8_WT_P2	ENSMUSG00000038058	212.496	-0.746553	0.38505	-1.93885	0.0525197	0.999948	Nod1	nucleotide-binding oligomerization domain containing 1	107607
587	Bbs8_KO_P2 - Bbs8_WT_P2	ENSMUSG00000033392	290.79	0.76004	0.392126	1.93825	0.0525923	0.999948	Clasp2	CLIP associating protein 2	76499
588	Bbs8_KO_P2 - Bbs8_WT_P2	ENSMUSG00000005034	178.721	0.752215	0.388236	1.93752	0.0526818	0.999948	Prkacb	protein kinase, cAMP dependent, catalytic, beta	18749
589	Bbs8_KO_P2 - Bbs8_WT_P2	ENSMUSG00000022436	15.3307	-2.50627	1.29429	-1.93641	0.0528177	0.999948	Sh3bp1	SH3-domain binding protein 1	20401
590	Bbs8_KO_P2 - Bbs8_WT_P2	ENSMUSG00000037369	56.586	1.99548	1.03126	1.935	0.0529898	0.999948	Kdm6a	lysine (K)-specific demethylase 6A	22289
591	Bbs8_KO_P2 - Bbs8_WT_P2	ENSMUSG00000031441	224.344	0.718859	0.37152	1.93491	0.0530009	0.999948	Atp11a	ATPase, class VI, type 11A	50770
592	Bbs8_KO_P2 - Bbs8_WT_P2	ENSMUSG00000022248	68.3799	-1.5927	0.823607	-1.93381	0.0531367	0.999948	Rad1	RAD1 checkpoint DNA exonuclease	19355
593	Bbs8_KO_P2 - Bbs8_WT_P2	ENSMUSG00000040483	135.95	-0.954314	0.4937	-1.93298	0.0532382	0.999948	Xaf1	XIAP associated factor 1	327959
594	Bbs8_KO_P2 - Bbs8_WT_P2	ENSMUSG00000100005	12.915	-3.22933	1.67108	-1.93248	0.0532998	0.999948	B130024G19Rik	RIKEN cDNA B130024G19 gene	434198
595	Bbs8_KO_P2 - Bbs8_WT_P2	ENSMUSG00000030752	17.2914	4.10967	2.12698	1.93216	0.0533394	0.999948	Kdm8	lysine (K)-specific demethylase 8	77035
596	Bbs8_KO_P2 - Bbs8_WT_P2	ENSMUSG00000070923	343.826	0.552531	0.28624	1.93031	0.0535685	0.999948	Klhl9	kelch-like 9	242521
597	Bbs8_KO_P2 - Bbs8_WT_P2	ENSMUSG00000022412	69.275	1.28839	0.667457	1.9303	0.0535696	0.999948	Mief1	mitochondrial elongation factor 1	239555
598	Bbs8_KO_P2 - Bbs8_WT_P2	ENSMUSG00000026097	18.7918	2.63106	1.36401	1.92891	0.0537421	0.999948	Ormdl1	ORM1-like 1 (S. cerevisiae)	227102
599	Bbs8_KO_P2 - Bbs8_WT_P2	ENSMUSG00000022514	82.2228	-1.21622	0.630872	-1.92784	0.0538753	0.999948	Il1rap	interleukin 1 receptor accessory protein	16180
600	Bbs8_KO_P2 - Bbs8_WT_P2	ENSMUSG00000055912	215.222	0.969956	0.503162	1.92772	0.0538897	0.999948	Tmem150a	transmembrane protein 150A	232086
601	Bbs8_KO_P2 - Bbs8_WT_P2	ENSMUSG00000000346	632.561	0.589276	0.305696	1.92765	0.0538981	0.999948	Dazap2	DAZ associated protein 2	23994
602	Bbs8_KO_P2 - Bbs8_WT_P2	ENSMUSG00000003680	171.643	1.18845	0.617255	1.92538	0.0541824	0.999948	Taf6l;!Gm2518	TATA-box binding protein associated factor 6 like;!interferon induced transmembrane protein 2 pseudogene	225895;!100039957
603	Bbs8_KO_P2 - Bbs8_WT_P2	ENSMUSG00000000976	171.37	1.00078	0.519842	1.92517	0.0542086	0.999948	Heatr6	HEAT repeat containing 6	217026
604	Bbs8_KO_P2 - Bbs8_WT_P2	ENSMUSG00000026483	567.072	-0.533385	0.277086	-1.92498	0.0542317	0.999948	Niban1	niban apoptosis regulator 1	63913
605	Bbs8_KO_P2 - Bbs8_WT_P2	ENSMUSG00000033703	27.0571	2.312	1.20105	1.92498	0.0542317	0.999948	Fcsk	fucose kinase	234730
606	Bbs8_KO_P2 - Bbs8_WT_P2	ENSMUSG00000003662	216.263	-0.851927	0.442616	-1.92475	0.0542601	0.999948	Ciao1	cytosolic iron-sulfur protein assembly 1	26371
607	Bbs8_KO_P2 - Bbs8_WT_P2	ENSMUSG00000029449	24.409	-2.78927	1.4492	-1.92469	0.054268	0.999948	Rhof	ras homolog family member F (in filopodia)	23912
608	Bbs8_KO_P2 - Bbs8_WT_P2	ENSMUSG00000021023	31.4188	1.73754	0.903407	1.92332	0.05444	0.999948	Prorp	protein only RNase P catalytic subunit	66132
609	Bbs8_KO_P2 - Bbs8_WT_P2	ENSMUSG00000028653	30.7671	2.37637	1.23558	1.92328	0.0544448	0.999948	Trit1	tRNA isopentenyltransferase 1	66966
610	Bbs8_KO_P2 - Bbs8_WT_P2	ENSMUSG00000009894	165.111	-1.03035	0.536472	-1.9206	0.0547821	0.999948	Snap47	synaptosomal-associated protein, 47	67826
611	Bbs8_KO_P2 - Bbs8_WT_P2	ENSMUSG00000074170	494.738	0.455338	0.237164	1.91993	0.0548666	0.999948	Plekhf1	pleckstrin homology domain containing, family F (with FYVE domain) member 1	72287
612	Bbs8_KO_P2 - Bbs8_WT_P2	ENSMUSG00000030720	83.422	0.98787	0.514703	1.9193	0.0549463	0.999948	Cln3	ceroid lipofuscinosis, neuronal 3, juvenile (Batten, Spielmeyer-Vogt disease)	12752
613	Bbs8_KO_P2 - Bbs8_WT_P2	ENSMUSG00000009630	73.5043	1.14837	0.598771	1.91787	0.0551273	0.999948	Ppp2cb	protein phosphatase 2 (formerly 2A), catalytic subunit, beta isoform	19053
614	Bbs8_KO_P2 - Bbs8_WT_P2	ENSMUSG00000024104	242.83	0.707936	0.369713	1.91483	0.0555147	0.999948	Washc2	WASH complex subunit 2`	28006
615	Bbs8_KO_P2 - Bbs8_WT_P2	ENSMUSG00000022540	266.335	0.681188	0.355849	1.91426	0.0555865	0.999948	Rogdi	rogdi homolog	66049
616	Bbs8_KO_P2 - Bbs8_WT_P2	ENSMUSG00000036898	48.3092	-2.27286	1.18739	-1.91417	0.0555986	0.999948	Zfp157	zinc finger protein 157	72154
617	Bbs8_KO_P2 - Bbs8_WT_P2	ENSMUSG00000025488	85.4167	1.27126	0.664498	1.91311	0.0557334	0.999948	Cox8b	cytochrome c oxidase subunit 8B	12869
618	Bbs8_KO_P2 - Bbs8_WT_P2	ENSMUSG00000026987	234.033	-0.678285	0.354916	-1.91111	0.0559899	0.999948	Baz2b	bromodomain adjacent to zinc finger domain, 2B	407823
619	Bbs8_KO_P2 - Bbs8_WT_P2	ENSMUSG00000039834	89.6078	-1.33659	0.699792	-1.90998	0.0561355	0.999948	Zfp335	zinc finger protein 335	329559
620	Bbs8_KO_P2 - Bbs8_WT_P2	ENSMUSG00000066026	2304.25	-0.436726	0.228803	-1.90874	0.0562954	0.999948	Dhrs3	dehydrogenase/reductase (SDR family) member 3	20148
621	Bbs8_KO_P2 - Bbs8_WT_P2	ENSMUSG00000032333	181.342	-1.08999	0.571112	-1.90854	0.0563221	0.999948	Stoml1	stomatin-like 1	69106
622	Bbs8_KO_P2 - Bbs8_WT_P2	ENSMUSG00000038650	850.301	0.583324	0.305659	1.90842	0.0563375	0.999948	Rnh1	ribonuclease/angiogenin inhibitor 1	107702
623	Bbs8_KO_P2 - Bbs8_WT_P2	ENSMUSG00000024990	185.701	-1.619	0.84906	-1.90681	0.0565452	0.999948	Rbp4	retinol binding protein 4, plasma	19662
624	Bbs8_KO_P2 - Bbs8_WT_P2	ENSMUSG00000070604	8.80293	4.71022	2.47026	1.90677	0.0565504	0.999948	Vsig10l	V-set and immunoglobulin domain containing 10 like	75690
625	Bbs8_KO_P2 - Bbs8_WT_P2	ENSMUSG00000015837	1626.04	0.371833	0.195028	1.90656	0.0565774	0.999948	Sqstm1	sequestosome 1	18412
626	Bbs8_KO_P2 - Bbs8_WT_P2	ENSMUSG00000056268	70.1731	1.41299	0.741299	1.9061	0.0566374	0.999948	Dennd1b	DENN/MADD domain containing 1B	329260
627	Bbs8_KO_P2 - Bbs8_WT_P2	ENSMUSG00000032405	261.747	0.650799	0.341581	1.90525	0.0567474	0.999948	Pias1	protein inhibitor of activated STAT 1	56469
628	Bbs8_KO_P2 - Bbs8_WT_P2	ENSMUSG00000003032	2022.46	0.551934	0.289701	1.90518	0.0567562	0.999948	Klf4	Kruppel-like factor 4 (gut)	16600
629	Bbs8_KO_P2 - Bbs8_WT_P2	ENSMUSG00000061232	5234.1	0.409806	0.215162	1.90464	0.0568264	0.999948	H2-K1	histocompatibility 2, K1, K region	14972
630	Bbs8_KO_P2 - Bbs8_WT_P2	ENSMUSG00000017697	190.659	0.784683	0.412215	1.90357	0.0569656	0.999948	Ada	adenosine deaminase	11486
631	Bbs8_KO_P2 - Bbs8_WT_P2	ENSMUSG00000032194	125.312	-1.08494	0.570246	-1.90259	0.057094	0.999948	Kank2	KN motif and ankyrin repeat domains 2	235041
632	Bbs8_KO_P2 - Bbs8_WT_P2	ENSMUSG00000030214	13.317	4.7546	2.50098	1.9011	0.0572893	0.999948	Plbd1	phospholipase B domain containing 1	66857
633	Bbs8_KO_P2 - Bbs8_WT_P2	ENSMUSG00000071454	12.5658	2.75625	1.4507	1.89995	0.0574392	0.999948	Dtnb	dystrobrevin, beta	13528
634	Bbs8_KO_P2 - Bbs8_WT_P2	ENSMUSG00000074398	780.856	0.45547	0.239778	1.89955	0.0574922	0.999948	Gm15441	predicted gene 15441	100038464
635	Bbs8_KO_P2 - Bbs8_WT_P2	ENSMUSG00000034738	17.1543	2.96928	1.56416	1.89832	0.0576539	0.999948	Nostrin	nitric oxide synthase trafficker	329416
636	Bbs8_KO_P2 - Bbs8_WT_P2	ENSMUSG00000006219	43.3678	2.92665	1.54177	1.89824	0.0576645	0.999948	Fblim1	filamin binding LIM protein 1	74202
637	Bbs8_KO_P2 - Bbs8_WT_P2	ENSMUSG00000070284	201.939	-1.07723	0.567615	-1.89782	0.0577192	0.999948	Gmppb	GDP-mannose pyrophosphorylase B	331026
638	Bbs8_KO_P2 - Bbs8_WT_P2	ENSMUSG00000018381	7.00468	3.30008	1.7392	1.89747	0.0577662	0.999948	Abi3	ABI family member 3	66610
639	Bbs8_KO_P2 - Bbs8_WT_P2	ENSMUSG00000049409	43.4137	-2.31869	1.22225	-1.89706	0.0578195	0.999948	Prokr1	prokineticin receptor 1	58182
640	Bbs8_KO_P2 - Bbs8_WT_P2	ENSMUSG00000044629	229.896	0.80217	0.42316	1.89567	0.058004	0.999948	Cnrip1	cannabinoid receptor interacting protein 1	380686
641	Bbs8_KO_P2 - Bbs8_WT_P2	ENSMUSG00000030513	140.269	1.66336	0.877834	1.89485	0.0581125	0.999948	Pcsk6	proprotein convertase subtilisin/kexin type 6	18553
642	Bbs8_KO_P2 - Bbs8_WT_P2	ENSMUSG00000040699	134.4	0.945182	0.499088	1.89382	0.0582489	0.999948	Limd2	LIM domain containing 2	67803
643	Bbs8_KO_P2 - Bbs8_WT_P2	ENSMUSG00000024993	152.437	-0.960601	0.50732	-1.89348	0.0582938	0.999948	Dennd10	DENN domain containing 10	67894
644	Bbs8_KO_P2 - Bbs8_WT_P2	ENSMUSG00000028980	764.86	0.517863	0.273569	1.89299	0.0583594	0.999948	H6pd	hexose-6-phosphate dehydrogenase (glucose 1-dehydrogenase)	100198
645	Bbs8_KO_P2 - Bbs8_WT_P2	ENSMUSG00000034595	56.6678	1.25078	0.66089	1.89257	0.0584153	0.999948	Ppp1r18	protein phosphatase 1, regulatory subunit 18	76448
646	Bbs8_KO_P2 - Bbs8_WT_P2	ENSMUSG00000042063	81.6543	-1.54894	0.818609	-1.89216	0.0584702	0.999948	Zfp386	zinc finger protein 386 (Kruppel-like)	56220
647	Bbs8_KO_P2 - Bbs8_WT_P2	ENSMUSG00000021470	34.0507	1.67693	0.886526	1.89157	0.0585477	0.999948	Ercc6l2	excision repair cross-complementing rodent repair deficiency, complementation group 6 like 2	76251
648	Bbs8_KO_P2 - Bbs8_WT_P2	ENSMUSG00000109408	27.9598	-2.11846	1.1201	-1.89131	0.0585831	0.999948	A930037H05Rik	RIKEN cDNA A930037H05 gene	78439
649	Bbs8_KO_P2 - Bbs8_WT_P2	ENSMUSG00000001472	800.169	-0.364617	0.192986	-1.88935	0.0588454	0.999948	Tcf25	transcription factor 25 (basic helix-loop-helix)	66855
650	Bbs8_KO_P2 - Bbs8_WT_P2	ENSMUSG00000003575	82.2193	1.26161	0.667968	1.88873	0.0589283	0.999948	Crtc1	CREB regulated transcription coactivator 1	382056
651	Bbs8_KO_P2 - Bbs8_WT_P2	ENSMUSG00000044340	88.026	-1.78324	0.944826	-1.88738	0.0591098	0.999948	Phlpp1	PH domain and leucine rich repeat protein phosphatase 1	98432
652	Bbs8_KO_P2 - Bbs8_WT_P2	ENSMUSG00000029480	12.9596	2.95407	1.56719	1.88494	0.0594381	0.999948	Dhx37	DEAH (Asp-Glu-Ala-His) box polypeptide 37	208144
653	Bbs8_KO_P2 - Bbs8_WT_P2	ENSMUSG00000002320	218.119	-0.784009	0.41636	-1.88301	0.059699	0.999948	Tm9sf1	transmembrane 9 superfamily member 1	74140
654	Bbs8_KO_P2 - Bbs8_WT_P2	ENSMUSG00000030246	100.203	-1.0809	0.574742	-1.88067	0.0600162	0.999948	Ldhb	lactate dehydrogenase B	16832
655	Bbs8_KO_P2 - Bbs8_WT_P2	ENSMUSG00000030983	311.807	0.576767	0.306714	1.88047	0.060044	0.999948	Bccip	BRCA2 and CDKN1A interacting protein	66165
656	Bbs8_KO_P2 - Bbs8_WT_P2	ENSMUSG00000023572	211.435	-0.783021	0.417458	-1.87569	0.060698	0.999948	Ccndbp1	cyclin D-type binding-protein 1	17151
657	Bbs8_KO_P2 - Bbs8_WT_P2	ENSMUSG00000026020	145.419	1.01796	0.54274	1.87559	0.0607118	0.999948	Nop58	NOP58 ribonucleoprotein	55989
658	Bbs8_KO_P2 - Bbs8_WT_P2	ENSMUSG00000057788	124.008	-1.05281	0.561604	-1.87465	0.060841	0.999948	Ddx49	DEAD box helicase 49	234374
659	Bbs8_KO_P2 - Bbs8_WT_P2	ENSMUSG00000002550	117.512	1.2383	0.660703	1.87421	0.0609014	0.999948	Uck1	uridine-cytidine kinase 1	22245
660	Bbs8_KO_P2 - Bbs8_WT_P2	ENSMUSG00000059883	150.13	-1.09137	0.582384	-1.87397	0.0609346	0.999948	Irak4	interleukin-1 receptor-associated kinase 4	266632
661	Bbs8_KO_P2 - Bbs8_WT_P2	ENSMUSG00000014243	21.8161	-2.52458	1.3481	-1.87269	0.061111	0.999948	Zswim7	zinc finger SWIM-type containing 7	69747
662	Bbs8_KO_P2 - Bbs8_WT_P2	ENSMUSG00000038393	9531.79	0.264487	0.14129	1.87195	0.0612135	0.999948	Txnip	thioredoxin interacting protein	56338
663	Bbs8_KO_P2 - Bbs8_WT_P2	ENSMUSG00000037253	107.892	-1.08777	0.581252	-1.87143	0.0612852	0.999948	Mex3c	mex3 RNA binding family member C	240396
664	Bbs8_KO_P2 - Bbs8_WT_P2	ENSMUSG00000033902	103.773	-1.28061	0.684529	-1.87079	0.0613736	0.999948	Mapkbp1	mitogen-activated protein kinase binding protein 1	26390
665	Bbs8_KO_P2 - Bbs8_WT_P2	ENSMUSG00000005533	155.978	1.01382	0.542104	1.87017	0.0614605	0.999948	Igf1r	insulin-like growth factor I receptor	16001
666	Bbs8_KO_P2 - Bbs8_WT_P2	ENSMUSG00000005469	228.675	0.685741	0.366755	1.86975	0.0615183	0.999948	Prkaca	protein kinase, cAMP dependent, catalytic, alpha	18747
667	Bbs8_KO_P2 - Bbs8_WT_P2	ENSMUSG00000020846	26.6101	2.9887	1.59979	1.86818	0.0617371	0.999948	Rflnb	refilin B	76566
668	Bbs8_KO_P2 - Bbs8_WT_P2	ENSMUSG00000109781	10.882	-4.02583	2.15525	-1.86792	0.0617738	0.999948	ENSMUSG00000109781
669	Bbs8_KO_P2 - Bbs8_WT_P2	ENSMUSG00000035666	78.6981	1.07481	0.575757	1.86678	0.0619321	0.999948	Gtf3c4	general transcription factor IIIC, polypeptide 4	269252
670	Bbs8_KO_P2 - Bbs8_WT_P2	ENSMUSG00000026687	232.761	-0.747041	0.400189	-1.86672	0.0619406	0.999948	Aldh9a1	aldehyde dehydrogenase 9, subfamily A1	56752
671	Bbs8_KO_P2 - Bbs8_WT_P2	ENSMUSG00000045275	20.3908	2.70505	1.44998	1.86558	0.0621001	0.999948	Lca5l	Leber congenital amaurosis 5-like	385668
672	Bbs8_KO_P2 - Bbs8_WT_P2	ENSMUSG00000029408	53.2235	-1.4814	0.794855	-1.86373	0.0623593	0.999948	Abcb9	ATP-binding cassette, sub-family B (MDR/TAP), member 9	56325
673	Bbs8_KO_P2 - Bbs8_WT_P2	ENSMUSG00000023952	134.591	0.879521	0.471926	1.86368	0.0623661	0.999948	Gtpbp2	GTP binding protein 2	56055
674	Bbs8_KO_P2 - Bbs8_WT_P2	ENSMUSG00000037754	22.5584	3.01396	1.61728	1.8636	0.0623786	0.999948	Ppp1r16b	protein phosphatase 1, regulatory subunit 16B	228852
675	Bbs8_KO_P2 - Bbs8_WT_P2	ENSMUSG00000022772	132.036	1.15566	0.620147	1.86353	0.0623877	0.999948	Senp5	SUMO/sentrin specific peptidase 5	320213
676	Bbs8_KO_P2 - Bbs8_WT_P2	ENSMUSG00000050064	14.3151	-4.09644	2.19911	-1.86277	0.0624952	0.999948	Zfp697	zinc finger protein 697	242109
677	Bbs8_KO_P2 - Bbs8_WT_P2	ENSMUSG00000001175	1783.82	0.354261	0.190386	1.86075	0.0627793	0.999948	Calm1	calmodulin 1	12313
678	Bbs8_KO_P2 - Bbs8_WT_P2	ENSMUSG00000026778	14.8604	4.65328	2.50191	1.85989	0.0629007	0.999948	Prkcq	protein kinase C, theta	18761
679	Bbs8_KO_P2 - Bbs8_WT_P2	ENSMUSG00000049115	530.291	0.873977	0.470072	1.85924	0.0629929	0.999948	Agtr1a	angiotensin II receptor, type 1a	11607
680	Bbs8_KO_P2 - Bbs8_WT_P2	ENSMUSG00000040282	5.71408	6.08324	3.27357	1.85829	0.063128	0.999948	Cdin1	CDAN1 interacting nuclease 1	399568
681	Bbs8_KO_P2 - Bbs8_WT_P2	ENSMUSG00000064294	77.499	-1.35459	0.728986	-1.85818	0.0631437	0.999948	Aox3	aldehyde oxidase 3	71724
682	Bbs8_KO_P2 - Bbs8_WT_P2	ENSMUSG00000025477	186.724	1.04419	0.562277	1.85707	0.0633008	0.999948	Inpp5a	inositol polyphosphate-5-phosphatase A	212111
683	Bbs8_KO_P2 - Bbs8_WT_P2	ENSMUSG00000022253	28.1422	1.75834	0.946957	1.85683	0.0633355	0.999948	Nadk2	NAD kinase 2, mitochondrial	68646
684	Bbs8_KO_P2 - Bbs8_WT_P2	ENSMUSG00000039701	32.6865	-1.91152	1.02958	-1.85661	0.0633671	0.999948	Usp53	ubiquitin specific peptidase 53	99526
685	Bbs8_KO_P2 - Bbs8_WT_P2	ENSMUSG00000035011	248.926	-0.961767	0.518122	-1.85626	0.0634171	0.999948	Zbtb7a	zinc finger and BTB domain containing 7a	16969
686	Bbs8_KO_P2 - Bbs8_WT_P2	ENSMUSG00000024830	93.3931	1.31272	0.707548	1.85531	0.0635519	0.999948	Rps6kb2	ribosomal protein S6 kinase, polypeptide 2	58988
687	Bbs8_KO_P2 - Bbs8_WT_P2	ENSMUSG00000059173	131.061	1.05949	0.571202	1.85485	0.0636177	0.999948	Pde1a	phosphodiesterase 1A, calmodulin-dependent	18573
688	Bbs8_KO_P2 - Bbs8_WT_P2	ENSMUSG00000030083	77.4776	1.35337	0.729658	1.8548	0.0636246	0.999948	Abtb1	ankyrin repeat and BTB (POZ) domain containing 1	80283
689	Bbs8_KO_P2 - Bbs8_WT_P2	ENSMUSG00000056383	56.2171	-1.3674	0.737904	-1.85309	0.0638692	0.999948	AI987944	expressed sequence AI987944	233168
690	Bbs8_KO_P2 - Bbs8_WT_P2	ENSMUSG00000012609	28.9209	-1.96407	1.06231	-1.84886	0.0644773	0.999948	Ttll5	tubulin tyrosine ligase-like family, member 5	320244
691	Bbs8_KO_P2 - Bbs8_WT_P2	ENSMUSG00000049100	6.91757	-4.96464	2.6858	-1.84847	0.0645337	0.999948	Pcdh10	protocadherin 10	18526
692	Bbs8_KO_P2 - Bbs8_WT_P2	ENSMUSG00000026005	58.2813	1.5633	0.846012	1.84784	0.0646254	0.999948	Rpe	ribulose-5-phosphate-3-epimerase	66646
693	Bbs8_KO_P2 - Bbs8_WT_P2	ENSMUSG00000018965	181.498	0.760444	0.411542	1.84779	0.0646324	0.999948	Ywhah	tyrosine 3-monooxygenase/tryptophan 5-monooxygenase activation protein, eta polypeptide	22629
694	Bbs8_KO_P2 - Bbs8_WT_P2	ENSMUSG00000026525	12.3196	-3.55651	1.92482	-1.84771	0.0646445	0.999948	Opn3	opsin 3	13603
695	Bbs8_KO_P2 - Bbs8_WT_P2	ENSMUSG00000070509	33.3203	1.57918	0.854729	1.84757	0.064664	0.999948	Rgma	repulsive guidance molecule family member A	244058
696	Bbs8_KO_P2 - Bbs8_WT_P2	ENSMUSG00000027680	161.097	-0.746609	0.404204	-1.84711	0.0647309	0.999948	Fxr1	fragile X mental retardation gene 1, autosomal homolog	14359
697	Bbs8_KO_P2 - Bbs8_WT_P2	ENSMUSG00000093629	7.91601	3.56769	1.93271	1.84595	0.0648996	0.999948	ENSMUSG00000093629
698	Bbs8_KO_P2 - Bbs8_WT_P2	ENSMUSG00000032306	68.1798	-1.72982	0.937134	-1.84587	0.0649117	0.999948	Mpi	mannose phosphate isomerase	110119
699	Bbs8_KO_P2 - Bbs8_WT_P2	ENSMUSG00000059890	136.975	-1.12614	0.610157	-1.84565	0.0649431	0.999948	Ube4a	ubiquitination factor E4A	140630
700	Bbs8_KO_P2 - Bbs8_WT_P2	ENSMUSG00000002900	3078.67	0.40891	0.221618	1.84511	0.0650213	0.999948	Lamb1	laminin B1	16777
701	Bbs8_KO_P2 - Bbs8_WT_P2	ENSMUSG00000117171	9.05085	4.84196	2.6243	1.84505	0.065031	0.999948	ENSMUSG00000117171
702	Bbs8_KO_P2 - Bbs8_WT_P2	ENSMUSG00000004383	82.5736	1.15655	0.626957	1.8447	0.0650806	0.999948	Large1	LARGE xylosyl- and glucuronyltransferase 1	16795
703	Bbs8_KO_P2 - Bbs8_WT_P2	ENSMUSG00000018932	243.836	1.01158	0.548645	1.84378	0.0652153	0.999948	Map2k3	mitogen-activated protein kinase kinase 3	26397
704	Bbs8_KO_P2 - Bbs8_WT_P2	ENSMUSG00000025790	115.804	-1.18096	0.640514	-1.84376	0.0652176	0.999948	Slco3a1	solute carrier organic anion transporter family, member 3a1	108116
705	Bbs8_KO_P2 - Bbs8_WT_P2	ENSMUSG00000062526	131.76	1.22107	0.662547	1.84299	0.0653309	0.999948	Mppe1	metallophosphoesterase 1	225651
706	Bbs8_KO_P2 - Bbs8_WT_P2	ENSMUSG00000089917	156.04	-0.851088	0.461864	-1.84272	0.0653696	0.999948	Uckl1	uridine-cytidine kinase 1-like 1	68556
707	Bbs8_KO_P2 - Bbs8_WT_P2	ENSMUSG00000026926	235.368	0.758042	0.411371	1.84272	0.0653697	0.999948	Pmpca	peptidase (mitochondrial processing) alpha	66865
708	Bbs8_KO_P2 - Bbs8_WT_P2	ENSMUSG00000002102	804.747	0.398245	0.216186	1.84214	0.0654545	0.999948	Psmc3	proteasome (prosome, macropain) 26S subunit, ATPase 3	19182
709	Bbs8_KO_P2 - Bbs8_WT_P2	ENSMUSG00000045790	32.1366	-2.44312	1.32637	-1.84196	0.065481	0.999948	Ccdc149	coiled-coil domain containing 149	100503884
710	Bbs8_KO_P2 - Bbs8_WT_P2	ENSMUSG00000031924	346.689	0.650047	0.352924	1.84189	0.0654911	0.999948	Cyb5b	cytochrome b5 type B	66427
711	Bbs8_KO_P2 - Bbs8_WT_P2	ENSMUSG00000035649	268.68	-0.704309	0.382566	-1.84101	0.0656198	0.999948	Zcchc7	zinc finger, CCHC domain containing 7	319885
[truncated: 11,530 more rows]

## Sheet: Bbs8_KO_P3...Bbs8_WT_P3
Dataset EV1, DEGs of bulk RNA sequencing of P1, P2, and P3 from Bbs8+/+ and Bbs8-/- mice
[truncated: 11,884 more rows]
