# Supplementary material for: BBS8-dependent ciliary Hedgehog signaling governs cell fate in the white adipose tissue
Source: EMBO J. 2025 Aug 20;44(19):5315–36. doi: 10.1038/s44318-025-00524-y (PMC12489102; doi:10.1038/s44318-025-00524-y)
Supplement: Supplementary file 5 — Dataset EV3 [file 44318_2025_524_MOESM5_ESM.xlsx]

## Sheet: D_Figure1_DEGs_FIBS
Dataset EV3, DEGs of scRNA sequencing of FP cluster
	p_val	avg_log2FC	pct.1	pct.2	p_val_adj
Col1a2	6.83309e-207	-1.1927	0.781	0.96	9.99202e-203
Col3a1	1.52775e-191	-1.05508	0.904	0.977	2.23403e-187
mt-Rnr2	6.13831e-158	0.63913	0.998	0.991	8.97606e-154
Dcn	1.42872e-117	-1.13111	0.437	0.765	2.08922e-113
mt-Rnr1	1.15687e-111	0.624872	0.981	0.969	1.69169e-107
Gsn	4.10319e-110	-1.26551	0.412	0.724	6.0001e-106
Col1a1	5.11428e-102	-1.04476	0.415	0.743	7.47861e-98
Sparc	2.58067e-100	-0.927859	0.585	0.829	3.77372e-96
Mmp2	8.83055e-84	-1.34178	0.116	0.383	1.29129e-79
Fstl1	2.19877e-83	-1.0718	0.291	0.595	3.21526e-79
Col5a2	1.99587e-81	-0.98328	0.265	0.575	2.91855e-77
Serpinf1	4.605e-81	-1.19539	0.137	0.411	6.73389e-77
Fbn1	1.26905e-80	-1.3509	0.171	0.447	1.85573e-76
Col6a1	6.88123e-79	-1.14292	0.136	0.408	1.00624e-74
Dpt	1.682e-77	-1.0924	0.223	0.512	2.45959e-73
Fn1	3.62115e-73	-1.12212	0.269	0.542	5.29521e-69
Nid1	6.36391e-72	-0.997411	0.139	0.401	9.30595e-68
Timp2	6.07895e-71	-1.07342	0.173	0.441	8.88925e-67
Col6a2	9.16274e-65	-1.02871	0.129	0.367	1.33987e-60
Serping1	1.23469e-64	-1.32261	0.104	0.322	1.80548e-60
Col5a1	1.61268e-64	-1.08137	0.098	0.319	2.35823e-60
Clec3b	6.95896e-64	-1.32803	0.079	0.281	1.01761e-59
Lamb1	1.24998e-63	-1.12298	0.112	0.337	1.82785e-59
Serpinh1	1.21318e-61	-1.04792	0.089	0.298	1.77403e-57
Itih5	2.08007e-61	-1.12595	0.101	0.315	3.04168e-57
Htra3	3.32437e-61	-1.4117	0.039	0.207	4.86123e-57
H2-Ab1	1.49209e-59	1.42881	0.391	0.196	2.18189e-55
Col6a3	2.65973e-59	-0.979769	0.155	0.393	3.88933e-55
Ccdc80	6.90548e-59	-0.915052	0.126	0.352	1.00979e-54
Igfbp6	1.35054e-57	-0.988383	0.15	0.38	1.97489e-53
Cd248	2.29616e-56	-1.25641	0.054	0.224	3.35767e-52
Lama2	3.02775e-56	-1.13837	0.074	0.26	4.42748e-52
Col5a3	8.93607e-56	-1.04119	0.105	0.308	1.30672e-51
Plpp3	1.63694e-55	-1.0769	0.124	0.334	2.3937e-51
Lpl	2.19832e-55	-0.998589	0.217	0.455	3.2146e-51
Adamts2	8.1552e-55	-1.03223	0.063	0.239	1.19254e-50
C3	3.06669e-54	-1.37445	0.169	0.374	4.48442e-50
Rnase4	5.69473e-53	-0.753126	0.186	0.426	8.3274e-49
Col4a1	1.60206e-52	-0.86273	0.194	0.424	2.34269e-48
Nedd4	3.26855e-52	-0.856928	0.143	0.361	4.7796e-48
Pcolce	4.18293e-52	-1.11879	0.057	0.222	6.11669e-48
Vim	5.6531e-52	-0.747035	0.241	0.492	8.26654e-48
Rrbp1	1.85452e-50	-0.759318	0.156	0.379	2.71186e-46
Dpep1	9.71714e-50	-0.97073	0.062	0.225	1.42094e-45
Col15a1	2.69045e-49	-1.2035	0.068	0.233	3.93424e-45
Pdgfra	4.03721e-49	-1.06331	0.068	0.234	5.90362e-45
Aebp1	1.01236e-48	-1.18048	0.06	0.219	1.48038e-44
Lama4	1.8287e-48	-0.949866	0.085	0.262	2.67411e-44
Loxl1	7.96396e-48	-0.997099	0.077	0.246	1.16457e-43
Pcolce2	2.58813e-46	-1.27814	0.039	0.176	3.78462e-42
Adamts5	3.82206e-46	-0.979831	0.054	0.204	5.58899e-42
Mmp14	4.1846e-46	-0.903521	0.072	0.236	6.11913e-42
Malat1	7.35903e-46	0.650463	0.683	0.574	1.07611e-41
Prrx1	1.73026e-45	-1.16117	0.044	0.184	2.53016e-41
Col14a1	3.89042e-45	-1.11695	0.08	0.243	5.68896e-41
C1s1	3.03398e-44	-0.972638	0.068	0.224	4.43659e-40
Col4a2	1.435e-43	-0.900784	0.125	0.309	2.09839e-39
Fbln2	1.76861e-43	-1.11187	0.05	0.189	2.58623e-39
Retnla	2.14348e-43	1.76276	0.236	0.093	3.13441e-39
Efemp1	2.29358e-43	-0.953582	0.077	0.236	3.3539e-39
Lrp1	4.65591e-43	-0.926784	0.071	0.225	6.80833e-39
Lum	4.78286e-43	-0.71667	0.205	0.421	6.99398e-39
Lamc1	8.88933e-43	-0.93536	0.083	0.243	1.29989e-38
Htra1	3.39906e-42	-0.982652	0.062	0.21	4.97045e-38
Gpx3	8.00435e-40	-1.029	0.134	0.305	1.17048e-35
Lyz2	9.40138e-40	1.61633	0.226	0.09	1.37476e-35
Rarres2	1.6068e-39	-0.740031	0.102	0.268	2.34962e-35
Mfap5	2.99156e-39	-0.918175	0.085	0.239	4.37455e-35
Plat	3.89412e-39	-0.91713	0.043	0.168	5.69438e-35
Ogn	6.54725e-38	-0.977457	0.077	0.221	9.57404e-34
Scara5	1.08244e-37	-1.32019	0.029	0.137	1.58285e-33
Rcn3	1.71212e-37	-0.767031	0.1	0.259	2.50363e-33
Igfbp5	2.62675e-37	-1.20992	0.094	0.24	3.8411e-33
Fkbp9	3.12567e-37	-0.818589	0.059	0.192	4.57066e-33
Vcan	2.10156e-36	-0.990505	0.05	0.174	3.07311e-32
Cavin1	3.43176e-36	-0.486976	0.139	0.322	5.01826e-32
P4hb	9.18669e-36	-0.600565	0.119	0.286	1.34337e-31
Prss23	1.46881e-35	-0.949735	0.054	0.179	2.14784e-31
Sema3c	2.83554e-35	-1.30867	0.03	0.134	4.14641e-31
Pi16	6.2217e-35	-1.29165	0.07	0.198	9.09799e-31
Adamts12	3.90525e-34	-0.941211	0.056	0.179	5.71065e-30
Lima1	4.0724e-34	-0.787145	0.057	0.181	5.95507e-30
Gpc3	7.84778e-34	-0.94803	0.03	0.132	1.14758e-29
Hsp90b1	7.83712e-33	-0.50644	0.212	0.408	1.14602e-28
Angptl2	9.07321e-33	-0.709339	0.064	0.191	1.32678e-28
Calr	1.631e-32	-0.596881	0.136	0.3	2.38501e-28
Marcks	1.88776e-32	-0.709597	0.083	0.219	2.76047e-28
Akap12	2.58777e-32	-0.775848	0.075	0.204	3.7841e-28
Egfr	2.97773e-32	-0.914302	0.04	0.146	4.35434e-28
Tmsb4x	5.12881e-32	0.992317	0.475	0.378	7.49985e-28
H2-Eb1	6.18185e-32	1.48477	0.221	0.102	9.03972e-28
Ecm1	9.89641e-32	-0.910008	0.042	0.15	1.44715e-27
Cd34	1.19413e-31	-0.760029	0.091	0.227	1.74617e-27
Actb	1.38095e-31	0.530718	0.756	0.729	2.01936e-27
Zbtb20	1.64935e-31	-0.716907	0.078	0.208	2.41184e-27
Gnas	2.51629e-31	-0.385972	0.212	0.41	3.67957e-27
Ctsk	2.96584e-31	-0.857105	0.051	0.164	4.33694e-27
Cpxm1	5.71079e-31	-0.985907	0.051	0.162	8.35089e-27
Dpysl3	8.68669e-31	-1.01938	0.025	0.115	1.27026e-26
Laptm4a	1.03839e-30	-0.551784	0.131	0.29	1.51844e-26
Ddr2	1.38506e-30	-0.807854	0.043	0.148	2.02538e-26
Angptl4	2.59016e-30	-0.734894	0.101	0.239	3.78759e-26
Igsf10	4.95898e-30	-1.05944	0.026	0.115	7.25151e-26
Postn	9.80792e-30	-0.840749	0.314	0.477	1.43421e-25
Ctsl	9.94538e-30	-0.582781	0.103	0.244	1.45431e-25
Man2a1	1.07417e-29	-0.715315	0.051	0.161	1.57076e-25
C1ra	1.11898e-29	-0.902866	0.036	0.133	1.63629e-25
Cygb	1.13755e-29	-1.00825	0.032	0.127	1.66343e-25
Lrrc17	1.15105e-29	-0.929593	0.029	0.12	1.68319e-25
Axl	1.61671e-29	-0.903645	0.038	0.137	2.36412e-25
Oaf	2.11931e-29	-0.87466	0.047	0.152	3.09906e-25
Anxa5	4.0126e-29	-0.545893	0.106	0.247	5.86763e-25
Fap	1.32007e-28	-0.989856	0.027	0.114	1.93034e-24
Calu	2.53935e-28	-0.540617	0.076	0.199	3.71329e-24
Serpinb6a	3.05982e-28	-0.533914	0.087	0.214	4.47437e-24
Pla1a	4.8931e-28	-0.90761	0.038	0.133	7.15518e-24
Ly6a	6.36015e-28	-0.738565	0.183	0.34	9.30044e-24
S100a6	8.53424e-28	-0.513497	0.111	0.251	1.24796e-23
Col18a1	1.03382e-27	-0.796691	0.06	0.168	1.51176e-23
Cd63	1.50004e-27	-0.533725	0.099	0.23	2.19351e-23
Bgn	1.57277e-27	-0.834054	0.044	0.143	2.29986e-23
Ahnak	2.51991e-27	-0.561225	0.191	0.357	3.68486e-23
Klf9	3.75499e-27	-0.929952	0.027	0.112	5.49092e-23
Pdia3	5.41508e-27	-0.516763	0.13	0.273	7.91848e-23
Hspa5	1.05474e-26	-0.490528	0.212	0.383	1.54234e-22
Spon1	3.79731e-26	-0.960008	0.029	0.112	5.55281e-22
Smpd3	3.89902e-26	-1.30236	0.023	0.1	5.70154e-22
Rhoj	4.63312e-26	-0.770527	0.033	0.12	6.77502e-22
Timp3	7.94335e-26	-0.714423	0.075	0.187	1.16156e-21
Pam	1.22139e-25	-0.783941	0.026	0.106	1.78603e-21
Peg3	1.24199e-25	-0.988679	0.028	0.109	1.81616e-21
Cavin3	1.45073e-25	-0.908178	0.031	0.114	2.1214e-21
Loxl2	1.67926e-25	-0.761097	0.044	0.137	2.45558e-21
Fabp4	1.73572e-25	0.996512	0.325	0.209	2.53814e-21
Bmp1	2.5134e-25	-0.776817	0.035	0.121	3.67535e-21
Lgals1	4.17609e-25	-0.421397	0.275	0.464	6.10669e-21
Plxdc2	4.46942e-25	-0.91697	0.031	0.113	6.53563e-21
Anxa1	6.90493e-25	-0.607108	0.067	0.173	1.00971e-20
Ifitm3	8.19819e-25	-0.554624	0.126	0.262	1.19882e-20
Srpx	1.06895e-24	-0.770442	0.029	0.109	1.56312e-20
Eln	1.34907e-24	-1.03967	0.034	0.117	1.97275e-20
Antxr2	1.53292e-24	-0.743374	0.029	0.109	2.24159e-20
H2-Aa	2.52661e-24	1.34037	0.195	0.096	3.69466e-20
Anxa2	3.20425e-24	-0.456273	0.11	0.239	4.68557e-20
Fndc1	3.28407e-24	-0.900542	0.028	0.106	4.8023e-20
Slc43a3	3.53107e-24	-0.899713	0.032	0.113	5.16348e-20
Ckap4	3.70019e-24	-0.806142	0.03	0.11	5.41079e-20
Mxd4	6.3979e-24	-0.720661	0.037	0.121	9.35565e-20
Errfi1	6.92748e-24	-0.828702	0.034	0.116	1.013e-19
Thbs2	7.04248e-24	-0.803371	0.035	0.117	1.02982e-19
Atf5	7.52729e-24	-0.629615	0.036	0.12	1.10072e-19
Pdia6	1.01902e-23	-0.567677	0.088	0.202	1.49011e-19
Antxr1	3.6583e-23	-0.634677	0.043	0.129	5.34953e-19
Lamb2	5.46869e-23	-0.637313	0.041	0.126	7.99687e-19
Igf1	6.34084e-23	-0.824825	0.035	0.115	9.27221e-19
Thy1	9.38823e-23	-0.527851	0.101	0.219	1.37284e-18
Lgals3bp	1.06535e-22	-0.627128	0.038	0.12	1.55786e-18
Scara3	1.31735e-22	-0.783754	0.031	0.108	1.92637e-18
Sparcl1	7.04385e-22	-0.533241	0.165	0.299	1.03002e-17
Rps3	7.98155e-22	0.830622	0.464	0.409	1.16714e-17
Man1a	8.9426e-22	-0.564411	0.05	0.137	1.30768e-17
Mmp3	1.38698e-21	-0.784096	0.074	0.171	2.02818e-17
Gaa	1.57209e-21	-0.641186	0.03	0.104	2.29887e-17
Gas7	2.97141e-21	-0.729129	0.035	0.111	4.3451e-17
Slc38a10	4.34136e-21	-0.607433	0.054	0.141	6.34838e-17
Tuba1a	5.44648e-21	-0.545764	0.068	0.164	7.96438e-17
Anxa3	5.72819e-21	-0.918053	0.031	0.103	8.37633e-17
Cald1	8.34297e-21	-0.367911	0.078	0.179	1.21999e-16
Tppp3	9.47682e-21	-0.525193	0.054	0.141	1.3858e-16
Igfbp4	1.29028e-20	-0.556898	0.062	0.153	1.88678e-16
App	1.61704e-20	-0.325508	0.097	0.208	2.36459e-16
Apoe	1.62477e-20	-0.671571	0.504	0.642	2.3759e-16
Hspg2	2.88632e-20	-0.461423	0.044	0.124	4.22067e-16
Adamts15	3.15981e-20	-0.624576	0.049	0.131	4.6206e-16
Gja1	4.63538e-20	-0.632874	0.041	0.118	6.77832e-16
Gas1	6.18576e-20	-0.704688	0.03	0.1	9.04543e-16
Mgst1	7.94004e-20	-0.385694	0.063	0.153	1.16107e-15
S100a10	8.25528e-20	-0.381058	0.131	0.254	1.20717e-15
Heg1	8.63669e-20	-0.644522	0.031	0.102	1.26294e-15
Spon2	1.08237e-19	-0.68205	0.032	0.102	1.58275e-15
Apod	1.17386e-19	-0.875099	0.037	0.109	1.71654e-15
Nfib	1.2269e-19	-0.619379	0.033	0.105	1.7941e-15
Hdlbp	1.36643e-19	-0.460344	0.059	0.147	1.99813e-15
Ly6c1	3.70146e-19	-0.511288	0.1	0.205	5.41265e-15
Fth1	4.37798e-19	-0.316278	0.238	0.396	6.40191e-15
Ppic	6.99392e-19	-0.496323	0.045	0.122	1.02272e-14
Csrp2	9.76214e-19	-0.569145	0.041	0.115	1.42752e-14
Ywhab	1.37151e-18	-0.414264	0.077	0.17	2.00556e-14
Emilin2	1.53246e-18	-0.426861	0.04	0.113	2.24092e-14
Nfix	1.74656e-18	-0.583508	0.034	0.102	2.55399e-14
Cd52	1.99888e-18	1.36827	0.109	0.042	2.92296e-14
Prnp	2.65943e-18	-0.63108	0.033	0.1	3.88888e-14
Igkc	4.23837e-18	1.18694	0.163	0.083	6.19777e-14
Ebf1	4.59501e-18	-0.513247	0.038	0.109	6.71928e-14
Rcn1	5.08312e-18	-0.333506	0.051	0.13	7.43305e-14
Aldh2	5.80844e-18	-0.421225	0.069	0.156	8.49368e-14
Ddost	6.08763e-18	-0.574952	0.052	0.13	8.90195e-14
Epb41l2	1.12733e-17	-0.575781	0.043	0.114	1.64849e-13
Penk	1.13325e-17	-0.690445	0.034	0.1	1.65715e-13
Rps5	1.77234e-17	0.755549	0.498	0.472	2.59169e-13
Lmna	2.45512e-17	-0.579515	0.036	0.103	3.59012e-13
Itgb1	2.69104e-17	-0.305011	0.097	0.196	3.93511e-13
Itm2a	3.80868e-17	-0.532468	0.04	0.109	5.56944e-13
Canx	5.0447e-17	-0.361592	0.113	0.218	7.37686e-13
Slfn5	6.9872e-17	-0.274265	0.074	0.162	1.02174e-12
Dpp4	7.40859e-17	-0.745588	0.041	0.108	1.08336e-12
Il6st	7.54378e-17	-0.335195	0.056	0.134	1.10313e-12
Ybx3	7.96649e-17	-0.366153	0.047	0.12	1.16494e-12
Gm10800	1.41186e-16	1.01103	0.331	0.252	2.06456e-12
Rpn2	1.91843e-16	-0.50385	0.047	0.117	2.80532e-12
Ppib	2.07862e-16	-0.259418	0.086	0.178	3.03956e-12
C1qb	2.33781e-16	1.33032	0.1	0.04	3.41857e-12
Lamp2	2.89836e-16	-0.460824	0.066	0.146	4.23827e-12
mt-Cytb	6.39431e-16	0.876489	0.367	0.301	9.3504e-12
Itm2b	8.63179e-16	-0.253629	0.29	0.449	1.26223e-11
Tgfbr2	1.17553e-15	-0.364249	0.067	0.146	1.71898e-11
Sec61a1	1.57817e-15	-0.450722	0.045	0.112	2.30776e-11
Copb2	1.65671e-15	-0.470638	0.049	0.118	2.4226e-11
Ctnna1	3.09726e-15	-0.483191	0.05	0.118	4.52912e-11
Bsg	3.52624e-15	-0.318347	0.063	0.14	5.15641e-11
Tmed3	4.69889e-15	-0.507131	0.041	0.104	6.87118e-11
Rock2	6.56828e-15	-0.540934	0.044	0.108	9.60479e-11
Capns1	8.70696e-15	-0.306697	0.063	0.138	1.27322e-10
Pdia4	9.12228e-15	-0.404165	0.04	0.103	1.33395e-10
Emp1	9.44072e-15	-0.298361	0.067	0.143	1.38052e-10
Maged2	1.02208e-14	-0.453074	0.04	0.101	1.49459e-10
mt-Nd4	2.24149e-14	0.833787	0.361	0.3	3.27773e-10
Ccnd2	2.51904e-14	-0.399569	0.069	0.144	3.6836e-10
Sar1a	2.67189e-14	-0.406481	0.052	0.119	3.9071e-10
Rps14	2.74311e-14	0.798762	0.406	0.359	4.01125e-10
Ctss	3.40805e-14	1.24469	0.112	0.053	4.98359e-10
Ssr3	4.13375e-14	-0.476931	0.041	0.101	6.04479e-10
Xist	5.82958e-14	-0.288896	0.095	0.181	8.5246e-10
Dnajc3	1.36745e-13	-0.417874	0.049	0.112	1.99962e-09
Serinc1	1.78231e-13	-0.349531	0.046	0.107	2.60627e-09
Rab2a	1.79754e-13	-0.370542	0.047	0.109	2.62854e-09
Igfbp7	3.09452e-13	-0.265825	0.206	0.324	4.52511e-09
Trbc2	3.59721e-13	1.22713	0.115	0.057	5.26019e-09
Cyb5a	3.64766e-13	-0.283245	0.057	0.124	5.33397e-09
Glg1	7.77325e-13	-0.336451	0.056	0.12	1.13668e-08
Ubc	1.11437e-12	-0.340254	0.066	0.134	1.62955e-08
Ttc3	1.38074e-12	-0.487744	0.046	0.105	2.01905e-08
Ptprc	1.79474e-12	1.08452	0.157	0.093	2.62445e-08
Cd74	2.24633e-12	1.08111	0.135	0.075	3.28481e-08
Ets1	2.25468e-12	1.23794	0.1	0.048	3.29702e-08
Capn2	5.67026e-12	-0.355088	0.045	0.102	8.29162e-08
Ifi27	9.1083e-12	-0.260847	0.062	0.125	1.33191e-07
Dync1h1	1.02587e-11	-0.272686	0.05	0.108	1.50012e-07
mt-Co1	2.65597e-11	0.848852	0.324	0.269	3.88382e-07
Cd36	1.85615e-10	1.01685	0.148	0.092	2.71424e-06
Ighm	2.66362e-10	1.13299	0.113	0.063	3.89502e-06
Ddx3x	5.67663e-10	-0.29139	0.076	0.138	8.30094e-06
C4b	1.23848e-09	-0.459723	0.059	0.112	1.81103e-05
mt-Nd1	6.32187e-09	0.551227	0.484	0.495	9.24447e-05
Gm10801	3.16392e-08	1.06102	0.112	0.069	0.00046266
mt-Nd2	4.7535e-07	0.810145	0.252	0.213	0.00695105
Rpl8	6.45286e-06	0.699001	0.351	0.34	0.0943602
Rack1	4.31863e-05	0.620278	0.362	0.364	0.631514
Rps24	5.65294e-05	0.759666	0.228	0.201	0.826629
Gm26917	6.85657e-05	0.776459	0.213	0.184	1
Rps9	9.0928e-05	0.681383	0.235	0.206	1
Rplp0	0.000119828	0.606527	0.369	0.375	1
H2-K1	0.000121998	0.654887	0.254	0.23	1
H2-D1	0.000479647	0.696776	0.249	0.231	1
Rpl4	0.00114434	0.525972	0.407	0.433	1
Chd4	0.010016	0.256383	0.109	0.142	1
Rplp1	0.0139746	0.668875	0.244	0.241	1
Lars2	0.019478	0.273187	0.581	0.655	1
Son	0.0195321	0.294935	0.076	0.1	1
Psmb1	0.0217286	0.302813	0.087	0.112	1
Rps3a3	0.0238017	0.776485	0.189	0.182	1
Nop53	0.0388852	0.289536	0.088	0.112	1
Shisa5	0.0525244	0.645634	0.143	0.132	1
Sf3b1	0.052989	0.264089	0.095	0.118	1
Atp5b	0.0585528	0.40482	0.087	0.109	1
Cst3	0.0731006	0.457478	0.25	0.25	1
Rps21	0.0786947	0.635291	0.141	0.131	1
Ncl	0.11021	0.686043	0.156	0.151	1
Calm1	0.112809	0.323849	0.209	0.253	1
Rps11	0.113365	0.604695	0.11	0.101	1
Gpx1	0.118201	0.418503	0.099	0.12	1
Rpl32	0.148567	0.573887	0.227	0.234	1
Eef2	0.152733	0.304894	0.319	0.395	1
Eef1b2	0.166566	0.570606	0.221	0.227	1
mt-Nd5	0.177335	0.533853	0.165	0.161	1
Rps15	0.211806	0.551573	0.183	0.185	1
Selenop	0.239883	0.281352	0.225	0.263	1
Pfdn5	0.28119	0.336888	0.092	0.107	1
Rps20	0.292959	0.644522	0.158	0.159	1
Cox4i1	0.400504	0.534127	0.156	0.181	1
Rpl22	0.415094	0.640202	0.111	0.109	1
Myh9	0.486265	0.534243	0.195	0.204	1
Iqgap1	0.494068	0.466029	0.089	0.1	1
Ifi27l2a	0.539885	0.419219	0.126	0.14	1
B2m	0.546431	0.340474	0.234	0.269	1
Rps19	0.593355	0.594894	0.136	0.14	1
Tln1	0.620623	0.464343	0.098	0.107	1
Cnbp	0.633216	0.497602	0.092	0.101	1
Arpc2	0.63689	0.583309	0.159	0.168	1
Eef1a1	0.659835	0.382044	0.281	0.332	1
Ly6e	0.665737	0.532144	0.13	0.144	1
Ablim1	0.720221	0.479098	0.1	0.101	1
Rpsa-ps10	0.729094	0.543986	0.111	0.114	1
Ddx5	0.908327	0.421906	0.162	0.176	1
