# Supplementary material for: BBS8-dependent ciliary Hedgehog signaling governs cell fate in the white adipose tissue
Source: EMBO J. 2025 Aug 20;44(19):5315–36. doi: 10.1038/s44318-025-00524-y (PMC12489102; doi:10.1038/s44318-025-00524-y)
Supplement: Supplementary file 8 — Source date Fig. 1 [file 44318_2025_524_MOESM8_ESM.xlsx]

## Sheet: 1d
	P1	P2	P3		Sex	Age (w)
	80.5	13.7	0.21		female	8
	77.1	14.1	1.48		female	7
	75.4	17.5	1.91		female	7
	78.2	11.2	5.21		female	9
	71.3	10.8	4.53		female	6
	67	16	4.55		female	6
	76.3	8.62	5.97		female	6
	85.7	6.38	3.71		female	6
	69.1	24.4	1.1		male	7
	65.1	11.1	8.83		male	7
	67	13.8	12.4		male	7
	73.2	14.8	7.18		male	7
	72.4	16.9	5.16		male	6
	64.5	22	3.45		male	6
	73.4	18.1	3.7		male	6
	77.6	15.9	2.26		male	6
	70.4	22	2.63		male	6
	71.4	22.3	1.43		male	6
	70	22.7	2.84		male	6
	58.1	31.8	2.14		male	6
	65.9	23.5	4.49		male	8
	64.2	25.5	5.11		male	7
	70	21.3	4.82		male	6

## Sheet: 1f
	Quantification cilia count per DAPI count
	P1	P2	P3
	67.5676	38.2353	27.7778
	65	51.4286	25
	82.7586	36.3636	33.3333
	89.3939	58.3333	25
	53.8462
	57.6923

## Sheet: 1h
	Quantification FABP+ cells of all cells
	P1	P2
	41.0256	65.7143
	36.5854	88.5714
	1.72414	63.6364
	0	58.3333
	19.2308
	0

## Sheet: 1j
	Adipogenic Index for the respective conditions in APC P1 and P2
	APC P1			APC P2
	Full induction (FI)	Minimal induction (MI)	MI + TUG-891	Full induction (FI)	Minimal induction (MI)	MI + TUG-891
	0.652674	0.107627	0.523434	1.03727	0.785874	1.16882
	0.414548	0.0169687	0.785874	1.48461	0.721373	1.37548
	1.5621	0.111727	1.16882	1.87781	0.402802	1.77528
