# Supplementary material for: BBS8-dependent ciliary Hedgehog signaling governs cell fate in the white adipose tissue
Source: EMBO J. 2025 Aug 20;44(19):5315–36. doi: 10.1038/s44318-025-00524-y (PMC12489102; doi:10.1038/s44318-025-00524-y)
Supplement: Supplementary file 9 — Figure1c Source Data - part 1 [file 44318_2025_524_MOESM9_ESM.zip]

Archive with 13 entries (12 files):
- Fig. 1c - fcs files part 2/
- Fig. 1c - fcs files part 2/iWAT_B284.fcs
- __MACOSX/Fig. 1c - fcs files part 2/._iWAT_B284.fcs
- Fig. 1c - fcs files part 2/iWAT_B286.fcs
- __MACOSX/Fig. 1c - fcs files part 2/._iWAT_B286.fcs
- Fig. 1c - fcs files part 2/iWAT_B283.fcs
- __MACOSX/Fig. 1c - fcs files part 2/._iWAT_B283.fcs
- Fig. 1c - fcs files part 2/.DS_Store
- __MACOSX/Fig. 1c - fcs files part 2/._.DS_Store
- Fig. 1c - fcs files part 2/iWAT_B289.fcs
- __MACOSX/Fig. 1c - fcs files part 2/._iWAT_B289.fcs
- Fig. 1c - fcs files part 2/iWAT_B288.fcs
- __MACOSX/Fig. 1c - fcs files part 2/._iWAT_B288.fcs
