# Supplementary material for: BBS8-dependent ciliary Hedgehog signaling governs cell fate in the white adipose tissue
Source: EMBO J. 2025 Aug 20;44(19):5315–36. doi: 10.1038/s44318-025-00524-y (PMC12489102; doi:10.1038/s44318-025-00524-y)
Supplement: Supplementary file 10 — Figure1c Source Data - part 2 [file 44318_2025_524_MOESM10_ESM.zip]

Archive with 15 entries (14 files):
- Fig.1c - fcs files part 1/
- Fig.1c - fcs files part 1/.DS_Store
- __MACOSX/Fig.1c - fcs files part 1/._.DS_Store
- Fig.1c - fcs files part 1/iWAT_9930.fcs
- Fig.1c - fcs files part 1/iWAT_B282.fcs
- __MACOSX/Fig.1c - fcs files part 1/._iWAT_B282.fcs
- Fig.1c - fcs files part 1/iWAT_9932.fcs
- Fig.1c - fcs files part 1/iWAT_B281.fcs
- __MACOSX/Fig.1c - fcs files part 1/._iWAT_B281.fcs
- Fig.1c - fcs files part 1/iWAT_A039.fcs
- Fig.1c - fcs files part 1/iWAT_A047.fcs
- Fig.1c - fcs files part 1/iWAT_A037.fcs
- Fig.1c - fcs files part 1/iWAT_9915.fcs
- Fig.1c - fcs files part 1/iWAT_9914.fcs
- Fig.1c - fcs files part 1/iWAT_A031.fcs
