# Supplementary material for: BBS8-dependent ciliary Hedgehog signaling governs cell fate in the white adipose tissue
Source: EMBO J. 2025 Aug 20;44(19):5315–36. doi: 10.1038/s44318-025-00524-y (PMC12489102; doi:10.1038/s44318-025-00524-y)
Supplement: Supplementary file 11 — Source date Fig. 2 [file 44318_2025_524_MOESM11_ESM.xlsx]

## Sheet: 2a
	Relative Body weight of Bbs8 animals
			Bbs8+/+
	weeks	10	13.2353	-16.122		-39.7603	-8.878	-17.2658	-8.49673	31.1547	1.79739	7.13508	-4.30283	-14.5969	20.4793	28.1046	7.51634
		12	-15.7407	-9.64052		-40.1416	-3.15904	-12.6906	-7.7342	37.6362	4.08497	19.7168	2.17865	-11.9281	20.4793	36.4924	7.51634
		14	-15.7407	-9.25926	1.41612	-19.9346	-2.77778	-4.6841	-11.1656	45.2614	13.6166	25.4357	4.46623	-8.49673	26.9608	52.5054	11.329
		16	31.1547	-6.59041	18.1917	-16.5033	5.99129	-2.39651	1.41612	57.0806	16.6667	35.7298	8.27887	-4.6841	33.061	60.8932	16.6667
		18	25.817	-8.878	41.8301	-13.4532	10.9477	2.55991	3.7037	63.1808	16.2854	38.78	16.2854	-3.92157	38.3987	69.281	20.4793
		20	31.9172	-6.97168	48.3115	-16.122	15.9041	-16.122	10.5664	70.8061	26.5795	35.3486	20.4793	-3.15904	42.9739	76.1438	20.8606
		22	30.0109	-1.63399	41.0675	-17.2658	17.4292	33.4423	9.42266	75.7625	30.3922	39.5425	23.5294	4.08497	47.9303	81.8627	23.5294
		24	32.2985	1.79739	60.512	-10.4031	19.7168	20.8606	13.9978	73.4749	34.5861				49.8366		27.342
		26	43.7364	-0.490196	68.5185	-4.6841	15.1416	45.6427	12.4728	81.8627	36.1111				54.4118		27.7233
		28	25.0545	0.272331	70.8061	-7.7342	35.3486	49.0741	10.9477	86.4379	44.4989				57.0806		32.2985
		30	35.7298	7.51634	68.1373	-10.7843	24.6732	56.3181	6.75381	89.8693	45.6427				62.7996		35.7298
			Bbs8-/-
	weeks	10	-32.5163	-10.7843	8.66013	16.6667	-22.6035	-23.7473	-10.4031	51.7429	-1.63399	-1.63399	22.3856	-14.9782	50.5991	-21.0784
		12	-24.7027	-8.81081	33.9459	40.7568	-12.2162	-10.7027	-7.2973	60.4324	1.40541	-2	37.7297	2.91892	71.4054	-9.94595
		14	-17.8919	12.7568	63.4595	62.3243	0.27027	6.7027	-3.13514	76.3243	4.05405	4.43243	54	15.4054	77.0811	-1.24324
		16	-9.94595	31.2973			7.45946	15.027	11.6216	85.7838	7.08108	13.1351	64.5946	32.8108	78.5946	10.1081
		18	7.45946	43.027	78.5946	67.2432	7.83784	19.1892	16.9189	89.5676	11.2432	13.1351	81.6216	44.1622	82	21.0811
		20	12.3784	41.8919	88.0541	63.8378	18.4324	27.5135	31.6757	99.7838	12.7568	19.1892	97.1351	53.6216	89.5676	25.2432
		22	20.7027	51.3514	96.7568	74.0541	34.3243	36.973	46.8108	104.703	15.027	21.8378	108.865	62.3243	98.6486
		24	43.4054	62.7027	86.9189	71.7838	47.5676	45.6757	56.6486	107.351	13.1351	25.2432	120.216	73.6757	102.054
		26	57.027	66.8649	82.3784	68.7568	50.2162	50.973	65.3514	111.514	15.027	36.973	126.649
		28	61.1892	68	80.8649	68.7568			69.5135	117.568	22.973	41.5135
		30	68.7568	72.9189						120.973	22.2162	46.4324

## Sheet: 2b
	Tissue Weights of Adipose tissues and Liver of Bbs8 animals
			Bbs8+/+									Bbs8-/-
		iBAT	0.06	0.09	0.1	0.04	0.08	0.13	0.13	0.13	0.06	0.11	0.22	0.1	0.12	0.3	0.19	0.27	0.47
		iWAT	0.34	0.15	0.27	0.23	0.27	0.62	0.42	0.38	0.32	1.18	1.91	0.93	2.4	1.53	0.69	1.11	1.64
		gWAT	0.13	0.18	0.34	0.34	0.39	0.88	0.41	0.5	0.37	1.33	1.6	1.08	2	1.85	0.7	1.14	1.36
		Liver	1.02	1.08	1.06	0.79	1.11	1.22	1.26	1.53	0.99	0.98	1.3	1.28	1.41	1.48	1.35	1.41	1.73

## Sheet: 2c
Relative Cell Size of Adipocytes at indicated weeks
		Bbs8+/+		Bbs8-/-
		7 wks	15 wks	7 wks	15 wks
		103.68	140.664	68.0246	202.769
		86.946	85.2462	139.167	169.436
		83.2274	102.616	122.433	203.557
		109.494	134.098	91.4496	228.02
		86.6443	212.129	83.2274	141.562
		118.858	102.039	95.6986	133.967
		116.643	134.831		243.002
		94.5065	112.033		218.582
			120.253

## Sheet: 2e
Frequency of Cell Sizes of Adipocytes of Bbs8 animals at 7 weeks of age
			Bbs8+/+								Bbs8-/-
	area (x102 µm2)	3.5-5	16.8428	18.3724	14.8494	12.3924	10.0759	8.87382	7.41168	11.0562	18.2504	5.4165	6.00458	10.915	10.9495	10.7426
		5-10	35.7026	41.3908	45.4221	44.0302	34.8171	30.7634	28.9842	39.358	44.4306	19.0997	20.5354	31.1617	32.2117	27.2018
		10-20	31.004	31.6415	34.1674	37.6485	39.1245	40.3711	44.7107	40.7055	28.0356	30.8725	33.7275	37.055	40.4693	35.9078
		20-30	11.2879	6.90683	4.76248	5.08327	11.2947	13.4373	14.741	7.14689	6.51025	21.9139	22.9287	13.9426	13.407	18.6569
		30-40	3.60924	1.1805	0.629667	0.659412	3.08621	4.31247	3.12668	1.37999	1.61276	12.1823	11.1142	4.53758	2.56461	6.11728
		40-50	0.873795	0.38112	0.125537	0.166243	0.938762	1.35951	0.77475	0.276284	0.608861	5.69891	3.69906	1.34798	0.307388	1.11833
		50-60	0.421741	0.111312	0.0368049	0.019972	0.409794	0.532812	0.0996435	0.0575906	0.135881	2.09573	1.24986	0.54194	0.0835347	0.249037
		60-70	0.15644	0.0155569	0.0065591	0	0.117762	0.162705	0.117745	0.00976944	0.258179	1.13858	0.393548	0.200666	0	0.0062081
		70-80	0.0530743	0	0	0	0.0909277	0.109117	0	0	0.0675068	0.588351	0.125538	0.100255	0.00699105	0

## Sheet: 2f
Frequency of Cell Sizes of Adipocytes of Bbs8 animals at 15 weeks of age
		Bbs8+/+ (15w)									Bbs8-/- (15w)
area (x102 µm2)	3.5-5	7.15441	14.5931	11.6646	5.86632	3.60066	7.72818	9.61874	7.58571	8.87202	4.53089	5.75967	5.1313	1.65931	7.66976	7.5885	3.4225	3.24349
	5-10	22.9823	43.6836	36.3954	22.5039	12.8391	27.6815	35.8468	25.346	30.5656	13.0642	15.7027	13.4295	6.28169	20.1837	20.2319	10.8832	11.26
	10-20	37.8186	35.8599	38.1507	44.1036	27.7626	42.505	43.036	39.1766	43.9628	21.1435	23.7156	20.676	19.4634	27.0896	30.7339	17.1256	20.4383
	20-30	21.4797	5.08658	10.1787	20.2495	24.6905	17.4467	8.77311	18.598	12.9042	16.3847	18.2651	16.6819	18.7908	17.7471	19.8538	14.5009	17.7773
	30-40	7.61385	0.623521	2.81948	5.42031	15.6876	3.82692	1.95004	5.87889	2.6086	13.2287	14.6103	13.7529	17.9496	11.6978	11.5581	12.6434	13.5825
	40-50	1.96869	0.145328	0.626389	1.26029	7.41131	0.635436	0.568722	1.97447	0.69818	10.3006	10.2843	10.4676	14.2971	7.74128	5.19628	11.7341	10.7853
	50-60	0.70059	0.00798212	0.122167	0.416233	3.72614	0.115457	0.183077	0.860163	0.25667	7.47801	6.18377	7.78828	8.91641	3.46028	2.28435	9.91837	8.15874
	60-70	0.155371	0	0.0344176	0.0648356	1.96033	0.0393458	0.0117786	0.299885	0.0679765	5.49001	3.0932	4.90551	5.64407	1.568	1.07663	7.60099	5.94216
	70-80	0.0377296	0	0.00462963	0.0420258	0.917779	0.00430663	0.0117786	0.162207	0.0389343	3.75878	1.46542	2.92141	3.27745	0.543204	0.552639	5.43162	3.62983

## Sheet: 2g
Tissue Weights of Adipose tissues and Liver of Pdgfra-Bbs8 animals
		Pdgfra+/+ Bbs8fl/fl								PdgfraCre/+ Bbs8fl/fl
	iWAT	0.3077	0.2188	0.2014	0.25	0.397	0.3132	0.4602	0.4594	2.351	0.732	0.2153	1.69	0.633	1.1282
	gWAT	0.5473	0.3113	0.3103	0.309	0.517	0.5578	0.8186	1.0414	2.351	1.027	0.3779	2.6304	0.9954	1.9202

## Sheet: 2h
Adipose tissue weights to the body weight of respective animal of Bbs8 and Pdgfra-Bbs8 animals (%)
		Bbs8+/+
	iWAT	1.70692	1.26246	1.44709	1.57456	1.42228	0.748299	1.1244	1.3278	1.36928	2.07715	1.09092	1.5415	0.936887
	gWAT	0.792564	2.99517	2.02658	2.44197	1.32757	1.04978	1.29352	1.19149	1.9917	1.83997	2.90142	1.51675
		Bbs8-/-
	iWAT	4.225	3.32969	4.45596	2.70673	3.13563	6.72844	4.91536	4.97238
	gWAT	3.65605	3.95	3.62991	3.70466	4.14517	2.80506	4.65372	4.00297	7.38952	3.87071	4.59094	3.66667	8.85535
		Pdgfra+/+ Bbs8fl/fl
	iWAT	1.08	1.42345	1.34959	1.15243	0.915481	0.883333	1.01626	1.56361
	gWAT	1.92345	2.53201	3.05934	2.04981	1.30251	1.36096	1.2561	2.03623
		PdgfraCre/+ Bbs8fl/fl
	iWAT	2.7905	2.03865	5.65688	2.54875	0.844314	4.38961
	gWAT	4.74944	3.2058	5.65688	3.57591	1.48196	6.83221
