# Supplementary material for: BBS8-dependent ciliary Hedgehog signaling governs cell fate in the white adipose tissue
Source: EMBO J. 2025 Aug 20;44(19):5315–36. doi: 10.1038/s44318-025-00524-y (PMC12489102; doi:10.1038/s44318-025-00524-y)
Supplement: Supplementary file 12 — Source date Fig. 3 [file 44318_2025_524_MOESM12_ESM.xlsx]

## Sheet: 3a
	Percentage of subpopulation in Bbs8 animals
		Bbs8+/+								Bbs8-/-
		P1	P2	P3		Sex	Age (w)			P1	P2	P3		Sex	Age (w)
		80.5	13.7	0.21		female	8			50.6	33.7	8.07		male	7
		77.1	14.1	1.48		female	7			66.4	21.6	6.4		male	7
		75.4	17.5	1.91		female	7			57.2	30.2	7.12		male	7
		78.2	11.2	5.21		female	9			63.2	26.2	5.02		male	7
		71.3	10.8	4.53		female	6			69	16.8	9.39		male	7
		67	16	4.55		female	6			65.3	19.6	8.41		male	7
		76.3	8.62	5.97		female	6			53.9	33.3	2.84		male	6
		85.7	6.38	3.71		female	6			63.8	24	2.5		male	6
		69.1	24.4	1.1		male	7			49.6	42.6	3.91		male	8
		65.1	11.1	8.83		male	7			55.2	30.6	9.19		male	8
		67	13.8	12.4		male	7			68.8	20.8	4.36		male	8
		73.2	14.8	7.18		male	7			32.8	38.6	24.4		female	8
		72.4	16.9	5.16		male	6			50.2	36.2	6.7		female	9
		64.5	22	3.45		male	6			50.5	34.5	5.44		female	9
		73.4	18.1	3.7		male	6			72.9	7.87	11.5		female	7
		77.6	15.9	2.26		male	6			53.8	20.1	12.3		female	7
		70.4	22	2.63		male	6			51.3	36.8	2.63		female	8
		71.4	22.3	1.43		male	6			86.9	5.95	2.21		female	7
		70	22.7	2.84		male	6			57.6	26	8.69		male	7
		58.1	31.8	2.14		male	6			72.7	8.53	14.9		male	6
		65.9	23.5	4.49		male	8
		64.2	25.5	5.11		male	7
		70	21.3	4.82		male	6

## Sheet: 3d
	Access -omics data via external repository
	GSE254259

## Sheet: 3f
	Rel. Expression of fibrogenic markers (bulk RNAseq data set)
	Genotype	Col1a1	Col3a1	Col5a1	Col6a1	Loxl2	Mmp3	Adamts2	Lama4
	Bbs8+/+ P1	67216.2	114216	4530.64	15572.8	2682.22	1876.18	4301.45	3634.61
	Bbs8+/+ P1	61742.9	94206.9	4030.98	12107.8	3320.46	2601.6	4543.1	4038.63
	Bbs8+/+ P1	63815.8	112223	5819.78	14274	3272.15	913.838	4558.63	3704.45
	Bbs8-/- P1	122635	229688	10756.7	25256.2	2890.08	3691.45	8734.65	5318.05
	Bbs8-/- P2	100301	153349	5681.01	16367.2	3823.89	4751.52	5464.22	3860.51
	Bbs8-/- P3	90355.9	139078	3848.48	16516.5	2306.61	5761.07	5565.31	4218.74

## Sheet: 3g
qPCR quantification of fibrigenic gene markers
		Bbs8+/+ P1			Bbs8-/- P1
	Col1a1	1	1	1	63.9687	48.398	10.3184
	Col5a1	1	1	1	3.25754	2.69837	5.29263
	Fbn	1	1	1	2.50715	1.97783	2.36489
	Loxl2	1	1	1	2.57596	2.07613	2.96182
	Sparc	1	1	1	4.40985	2.70585	12.936

## Sheet: 3h
Percentage of CD9high in Bbs8 animals
	Bbs8+/+	ID		Sex	Age (w)		Bbs8-/-	ID		Sex	Age (w)
	36.7	WAC-D144		male	5		56.2	WAC-D141		male	5
	24.1	WAC-D158		male	5		48.9	WAC-D142		male	5
	25.5	WAC-D161		male	5		43.6	WAC-D162		male	5
	15.9	WAC-G442		male	7		33.5	WAC-H286		f	8
	31	WAC-G822		m	9		32.9	WAC-H289		f	8
	27.3	WAC-G828		m	9		27.4	WAC-H387		f	7
	30.4	WAC-H283		m	8		28.9	WAC-H481		m	7
	19.2	WAC-H389		f	7
	35.9	WAC-H486		f	7
	36.9	WAC-H484		m	7

## Sheet: 3j
	CD9 intensity in PDGFRa mask
	Bbs8+/+	Bbs8-/-
	1048.1	6588.68
	3248.33	6702.16
	2538.14	5955.86

## Sheet: 3l
Adipogenic Index of sorted CD9hi cells treated with TUG891 or vehicle control (DMSO)
	DMSO	TUG891
	0.0553479	0.031152
	0.0496258	0.0617537
	0.0131672	0.0150275

## Sheet: 3m
Ratio of TAG to PC normalized to Bbs8+/+
	Bbs8+/+	Bbs8-/-
	1	2.91071
	1	1.08277
	1	2.14571
	1	1.87387
