# Supplementary material for: BBS8-dependent ciliary Hedgehog signaling governs cell fate in the white adipose tissue
Source: EMBO J. 2025 Aug 20;44(19):5315–36. doi: 10.1038/s44318-025-00524-y (PMC12489102; doi:10.1038/s44318-025-00524-y)
Supplement: Supplementary file 13 — Figure 3h Source Data - part 1 [file 44318_2025_524_MOESM13_ESM.zip]

Archive with 11 entries (10 files):
- Fig. 3h - fcs files part 1/
- Fig. 3h - fcs files part 1/Bbs8-KO_A10 D142 WLSM.fcs
- __MACOSX/Fig. 3h - fcs files part 1/._Bbs8-KO_A10 D142 WLSM.fcs
- Fig. 3h - fcs files part 1/Bbs8-KO_A11 H387 WLSM.fcs
- __MACOSX/Fig. 3h - fcs files part 1/._Bbs8-KO_A11 H387 WLSM.fcs
- Fig. 3h - fcs files part 1/.DS_Store
- __MACOSX/Fig. 3h - fcs files part 1/._.DS_Store
- Fig. 3h - fcs files part 1/Bbs8-KO_A09 H286 WLSM.fcs
- __MACOSX/Fig. 3h - fcs files part 1/._Bbs8-KO_A09 H286 WLSM.fcs
- Fig. 3h - fcs files part 1/Bbs8-KO_A09 D141 WLSM.fcs
- __MACOSX/Fig. 3h - fcs files part 1/._Bbs8-KO_A09 D141 WLSM.fcs
