# Supplementary material for: BBS8-dependent ciliary Hedgehog signaling governs cell fate in the white adipose tissue
Source: EMBO J. 2025 Aug 20;44(19):5315–36. doi: 10.1038/s44318-025-00524-y (PMC12489102; doi:10.1038/s44318-025-00524-y)
Supplement: Supplementary file 15 — Figure 3h Source Data - part 3 [file 44318_2025_524_MOESM15_ESM.zip]

Archive with 5 entries (4 files):
- Fig. 3h - fcs file spart 5/
- Fig. 3h - fcs file spart 5/Bbs8-WT_B11 G442 WLSM.fcs
- __MACOSX/Fig. 3h - fcs file spart 5/._Bbs8-WT_B11 G442 WLSM.fcs
- Fig. 3h - fcs file spart 5/Bbs8-WT_A12 H389 WLSM.fcs
- __MACOSX/Fig. 3h - fcs file spart 5/._Bbs8-WT_A12 H389 WLSM.fcs
