# Supplementary material for: BBS8-dependent ciliary Hedgehog signaling governs cell fate in the white adipose tissue
Source: EMBO J. 2025 Aug 20;44(19):5315–36. doi: 10.1038/s44318-025-00524-y (PMC12489102; doi:10.1038/s44318-025-00524-y)
Supplement: Supplementary file 17 — Figure 3h Source Data - part 5 [file 44318_2025_524_MOESM17_ESM.zip]

Archive with 7 entries (6 files):
- Fig. 3h - fcs files part 2/
- Fig. 3h - fcs files part 2/Bbs8-KO_A10 H289 WLSM.fcs
- __MACOSX/Fig. 3h - fcs files part 2/._Bbs8-KO_A10 H289 WLSM.fcs
- Fig. 3h - fcs files part 2/Bbs8-KO_B02 H481 WLSM.fcs
- __MACOSX/Fig. 3h - fcs files part 2/._Bbs8-KO_B02 H481 WLSM.fcs
- Fig. 3h - fcs files part 2/Bbs8-KO_B01 D162 WLSM.fcs
- __MACOSX/Fig. 3h - fcs files part 2/._Bbs8-KO_B01 D162 WLSM.fcs
