# Supplementary material for: BBS8-dependent ciliary Hedgehog signaling governs cell fate in the white adipose tissue
Source: EMBO J. 2025 Aug 20;44(19):5315–36. doi: 10.1038/s44318-025-00524-y (PMC12489102; doi:10.1038/s44318-025-00524-y)
Supplement: Supplementary file 21 — Source date Fig. 4 [file 44318_2025_524_MOESM21_ESM.xlsx]

## Sheet: 4g
	FBN mean intensity
	Bbs8+/+	Bbs8-/-
	1156.08	2994.38
	1650.18	2192.57
	803.8	3443.98
