# Supplementary material for: BBS8-dependent ciliary Hedgehog signaling governs cell fate in the white adipose tissue
Source: EMBO J. 2025 Aug 20;44(19):5315–36. doi: 10.1038/s44318-025-00524-y (PMC12489102; doi:10.1038/s44318-025-00524-y)
Supplement: Supplementary file 22 — Source date Fig. 5 [file 44318_2025_524_MOESM22_ESM.xlsx]

## Sheet: 5e
	Quantification of SMO intensity in ciliary mask
		Bbs8+/+									Bbs8-/-
	ctrl	2219.87	2199.6	2183.21	1268.26	1187.27	1077.61	1266.73	1144.72	1517.79	13104.8	14798.8	14850.1	6358.27	9455.29	5382.96	9629.08	9183.54	9463.06
	+SAG	19744.8	16267.7	14582.1	11182.8	12569	15981.2	6096.13	7630.53	6695.85	25372.9	37024.7	31075.4	20317.3	24063.4	20805.4	23487.8	19972.5	27129.6

## Sheet: 5f
	Quantification of GPR161 intensity in ciliary mask
		Bbs8+/+			Bbs8-/-
	ctrl	31905.5	17519	23483.4	35811.2	29115.4	26044.1
	SAG	12008.3	8830.54	16144.9	40599.1	28071.1	21237.3

## Sheet: 5g
	Rel. Expression of Hh target genes
		Bbs8+/+										Bbs8-/-
	Gli1	1	1	1	1	1	1	1	1	1	1	1.42088	1.44078	1.3994	1.22899	3.75783	1.10488	1.47702	1.7605	1.08024	1.06659
	Ptch1	1	1	1	1	1	1	1	1			1.42454	2.95867	2.06644	1.65741	1.15649	1.15775	1.44079	1.19499

## Sheet: 5h
	Rel. Expression of Hh target genes (+SAG)
		Bbs8+/+								Bbs8-/-
	Gli1	100	100	100	100	100	100	100	100	83.0888	23.3689	36.043	54.0251	20.5026	53.7076	56.2502	16.9982
	Ptch1	100	100	100	100	100	100	100		12.422	50.9436	58.2259	32.3966	50.2784	41.6827	26.0336

## Sheet: 5i
	Rel. Expression of Hh target genes (+/- Vismodegib)
		Bbs8-/- ctrl.						Bbs8-/- vismodegib
	Gli1	1	1	1	1	1	1	0.384811	0.544718	0.758026	0.836152	0.769341	0.860395
	Ptch1	1	1	1	1	1	1	0.816474	0.892308	1.17199	0.513028	0.86511	0.86511

## Sheet: 5j
	Rel. Expression of fibrogenic genes (+/- Vismodegib)
		Bbs8-/- ctrl.				Bbs8+/+ + vismodegib				Bbs8-/- + vismodegib
	Col1a1	1.7581	3.74456	3.65678	5.79751	0.840981	1.31554	0.668708	1.06656	0.787439	1.2121	0.551594	1.02762	0.545719
	Col5a1	1.05831	2.48024	2.29179	2.15445	0.705727	0.925168	0.947957	0.993751	1.11314	0.826654	0.634659	0.734515	0.820382
	Loxl2	1.20998	2.48907	0.69839		1.09166	1.56503	0.85828	1.14305	1.12806	1.02186	0.724655	1.34117	0.762631

## Sheet: 5k
	Rel. SMO intensity data
	Bbs8-/-	Bbs8-/- + vismodegib
	9.42825	4.17871
	7.5087	1.91548
	8.81536	1.7595

## Sheet: 5l
	Rel. Expression of Gli1
		Bbs8-/- + vismodegib
	Gli1	0.409995	0.976546	0.416815

## Sheet: 5m
Percentage of CD9high in Bbs8 animals (+ vismodegib)
	Bbs8-/-	ID		Sex	Age (w)		Bbs8-/- + Vismodegib	ID		Sex	Age (w)
	56.2	WAC-D141		male	5		6.29	WAC-G440		m	7
	48.9	WAC-D142		male	5		29.7	WAC-G817		m	9
	43.6	WAC-D162		male	5		14.2	WAC-G824		f	9
	33.5	WAC-H286		f	8
	32.9	WAC-H289		f	8
	27.4	WAC-H387		f	7
	28.9	WAC-H481		m	7
