# Supplementary material for: BBS8-dependent ciliary Hedgehog signaling governs cell fate in the white adipose tissue
Source: EMBO J. 2025 Aug 20;44(19):5315–36. doi: 10.1038/s44318-025-00524-y (PMC12489102; doi:10.1038/s44318-025-00524-y)
Supplement: Supplementary file 24 — Figure 5m Source Data - part 2 [file 44318_2025_524_MOESM24_ESM.zip]

Archive with 5 entries (4 files):
- Fig. 5m - fcs files part 3/
- Fig. 5m - fcs files part 3/Bbs8-KO_Vismo_B10 G440 WLSM.fcs
- __MACOSX/Fig. 5m - fcs files part 3/._Bbs8-KO_Vismo_B10 G440 WLSM.fcs
- Fig. 5m - fcs files part 3/Bbs8-KO_Vismo_G817 WLSM.fcs
- __MACOSX/Fig. 5m - fcs files part 3/._Bbs8-KO_Vismo_G817 WLSM.fcs
