# Supplementary material for: BBS8-dependent ciliary Hedgehog signaling governs cell fate in the white adipose tissue
Source: EMBO J. 2025 Aug 20;44(19):5315–36. doi: 10.1038/s44318-025-00524-y (PMC12489102; doi:10.1038/s44318-025-00524-y)
Supplement: Supplementary file 25 — Figure 5m Source Data - part 3 [file 44318_2025_524_MOESM25_ESM.zip]

Archive with 5 entries (4 files):
- Fig. 5m - fcs files part 4/
- Fig. 5m - fcs files part 4/Bbs8-KO_B02 H481 WLSM.fcs
- __MACOSX/Fig. 5m - fcs files part 4/._Bbs8-KO_B02 H481 WLSM.fcs
- Fig. 5m - fcs files part 4/Bbs8-KO_Vismo_G824 WLSM.fcs
- __MACOSX/Fig. 5m - fcs files part 4/._Bbs8-KO_Vismo_G824 WLSM.fcs
