# Supplementary material for: BBS8-dependent ciliary Hedgehog signaling governs cell fate in the white adipose tissue
Source: EMBO J. 2025 Aug 20;44(19):5315–36. doi: 10.1038/s44318-025-00524-y (PMC12489102; doi:10.1038/s44318-025-00524-y)
Supplement: Supplementary file 26 — Figure 5m Source Data - part 4 [file 44318_2025_524_MOESM26_ESM.zip]

Archive with 7 entries (6 files):
- Fig.5m - fcs files part 1 /
- Fig.5m - fcs files part 1 /Bbs8-KO_A10 D142 WLSM.fcs
- __MACOSX/Fig.5m - fcs files part 1 /._Bbs8-KO_A10 D142 WLSM.fcs
- Fig.5m - fcs files part 1 /Bbs8-KO_A09 H286 WLSM.fcs
- __MACOSX/Fig.5m - fcs files part 1 /._Bbs8-KO_A09 H286 WLSM.fcs
- Fig.5m - fcs files part 1 /Bbs8-KO_A09 D141 WLSM.fcs
- __MACOSX/Fig.5m - fcs files part 1 /._Bbs8-KO_A09 D141 WLSM.fcs
